# Supplementary material for: A bite force database of 654 insect species
Source: Sci Data. 2024 Jan 10;11:58. doi: 10.1038/s41597-023-02731-w (PMC10781734; doi:10.1038/s41597-023-02731-w)
Supplement: Supplementary file 2 — Supplementary Table [file 41597_2023_2731_MOESM2_ESM.xlsx]

## Sheet: iBite_table
iBite	ID	specimen	head.w	head.h	head.l	th.w	wing.l	body.l	max.bf.iBite	max.bf.specimen	mean.bf.specimen	mean.bf.ID	mean.ID.head.w	mean.ID.head.h	mean.ID.head.l	mean.ID.th.w	mean.ID.wing.l	mean.ID.body.l	mean.bf.ID.geom	mean.ID.head.w.geom	mean.ID.head.h.geom	mean.ID.head.l.geom	mean.ID.th.w.geom	mean.ID.wing.l.geom	mean.ID.body.l.geom	HemiHolo	infraclass	cohort	order	suborder	superfamily	family	subfamily	tribe	genus	species	amplification	latitude	longitude	country	climate.zone
1295	Austroepigomphus_melaleucae	1368	5.98	4.18	3.04	4.68	24.94	41.72	0.581981	0.581981	0.581981	0.581981	5.98	4.18	3.04	4.68	24.94	41.72	0.581981	5.98	4.18	3.04	4.68	24.94	41.72	Hemimetabola	Palaeoptera	-	Odonata	Epiprocta	-	Gomphidae	-	-	Austroepigomphus	melaleucae	2	-25.6259	149.793	Australia	BSh
32	Onychogomphus_forcipatus	2182	6.94	4.83	3.9	5.88	30.36	45.53	0.525599	0.708827	0.464106	0.449875	7.108	5.102	4.056	5.846	30.344	47.394	0.402776	7.10652	5.09963	4.05516	5.84335	30.3419	47.3777	Hemimetabola	Palaeoptera	-	Odonata	Epiprocta	-	Gomphidae	-	-	Onychogomphus	forcipatus	2	50.8602	7.22855	Germany	Cfb
33	Onychogomphus_forcipatus	2185	7.06	5.09	4.07	6.17	29.86	46.39	0.164673	0.164673	0.164673	0.449875	7.108	5.102	4.056	5.846	30.344	47.394	0.402776	7.10652	5.09963	4.05516	5.84335	30.3419	47.3777	Hemimetabola	Palaeoptera	-	Odonata	Epiprocta	-	Gomphidae	-	-	Onychogomphus	forcipatus	2	50.8602	7.22855	Germany	Cfb
34	Onychogomphus_forcipatus	2066	7.38	5.2	4.14	5.77	30.42	48.9	0.554428	0.554428	0.554428	0.449875	7.108	5.102	4.056	5.846	30.344	47.394	0.402776	7.10652	5.09963	4.05516	5.84335	30.3419	47.3777	Hemimetabola	Palaeoptera	-	Odonata	Epiprocta	-	Gomphidae	-	-	Onychogomphus	forcipatus	2	50.8602	7.22855	Germany	Cfb
35	Onychogomphus_forcipatus	2067	7.09	5.29	4.1	5.65	30.14	48.03	0.34076	0.34076	0.34076	0.449875	7.108	5.102	4.056	5.846	30.344	47.394	0.402776	7.10652	5.09963	4.05516	5.84335	30.3419	47.3777	Hemimetabola	Palaeoptera	-	Odonata	Epiprocta	-	Gomphidae	-	-	Onychogomphus	forcipatus	2	50.8602	7.22855	Germany	Cfb
36	Onychogomphus_forcipatus	2053	7.07	5.1	4.07	5.76	30.94	48.12	0.480686	0.480686	0.480686	0.449875	7.108	5.102	4.056	5.846	30.344	47.394	0.402776	7.10652	5.09963	4.05516	5.84335	30.3419	47.3777	Hemimetabola	Palaeoptera	-	Odonata	Epiprocta	-	Gomphidae	-	-	Onychogomphus	forcipatus	2	50.8602	7.22855	Germany	Cfb
31	Aeshna_cyanea	2165	9.4	7.76	6.13	8.3	48.09	65.17	0.492046	0.492046	0.467865	0.59532	8.66	7.24667	5.54333	7.36333	43.9	60.39	0.579035	8.60661	7.19004	5.3561	7.32583	43.7036	60.1932	Hemimetabola	Palaeoptera	-	Odonata	Epiprocta	Aeshnoidea	Aeshnidae	-	-	Aeshna	cyanea	2	50.8602	7.22855	Germany	Cfb
64	Aeshna_cyanea	2165	7.34	6.01	3.67	6.48	38.36	53.82	0.443684	0.492046	0.467865	0.59532	8.66	7.24667	5.54333	7.36333	43.9	60.39	0.579035	8.60661	7.19004	5.3561	7.32583	43.7036	60.1932	Hemimetabola	Palaeoptera	-	Odonata	Epiprocta	Aeshnoidea	Aeshnidae	-	-	Aeshna	cyanea	2	50.8602	7.22855	Germany	Cfb
902	Aeshna_cyanea	920	9.24	7.97	6.83	7.31	45.25	62.18	0.801867	0.801867	0.801867	0.59532	8.66	7.24667	5.54333	7.36333	43.9	60.39	0.579035	8.60661	7.19004	5.3561	7.32583	43.7036	60.1932	Hemimetabola	Palaeoptera	-	Odonata	Epiprocta	Aeshnoidea	Aeshnidae	-	-	Aeshna	cyanea	0.5	45.7433	14.9504	Slovenia	Cfb
30	Anax_imperator	2072	10.12	9.43	6.56	9.13	48.77	69.35	0.610872	0.610872	0.610872	0.679733	9.9	9.31	6.685	8.535	47.815	69.235	0.651988	9.89284	9.29908	6.65861	8.52569	47.7948	69.1978	Hemimetabola	Palaeoptera	-	Odonata	Epiprocta	Aeshnoidea	Aeshnidae	-	-	Anax	imperator	2	50.8602	7.22855	Germany	Cfb
65	Anax_imperator	2180	9.37	8.69	5.79	8.22	45.51	66.76	0.471299	0.471299	0.471299	0.679733	9.9	9.31	6.685	8.535	47.815	69.235	0.651988	9.89284	9.29908	6.65861	8.52569	47.7948	69.1978	Hemimetabola	Palaeoptera	-	Odonata	Epiprocta	Aeshnoidea	Aeshnidae	-	-	Anax	imperator	2	50.8602	7.22855	Germany	Cfb
817	Anax_imperator	839	9.75	9.18	7.31	8.12	48.01	72.86	0.613185	0.613185	0.613185	0.679733	9.9	9.31	6.685	8.535	47.815	69.235	0.651988	9.89284	9.29908	6.65861	8.52569	47.7948	69.1978	Hemimetabola	Palaeoptera	-	Odonata	Epiprocta	Aeshnoidea	Aeshnidae	-	-	Anax	imperator	2	35.1818	24.9816	Greece:Crete	Csa
829	Anax_imperator	851	10.36	9.94	7.08	8.67	48.97	67.97	1.02357	1.02357	1.02357	0.679733	9.9	9.31	6.685	8.535	47.815	69.235	0.651988	9.89284	9.29908	6.65861	8.52569	47.7948	69.1978	Hemimetabola	Palaeoptera	-	Odonata	Epiprocta	Aeshnoidea	Aeshnidae	-	-	Anax	imperator	2	35.1818	24.9816	Greece:Crete	Csa
1366	Anax_papuensis	1439	9.22	7.4	6.74	7.55	45.07	65.15	0.290817	0.290817	0.290817	0.290817	9.22	7.4	6.74	7.55	45.07	65.15	0.290817	9.22	7.4	6.74	7.55	45.07	65.15	Hemimetabola	Palaeoptera	-	Odonata	Epiprocta	Aeshnoidea	Aeshnidae	-	-	Anax	papuensis	0.5	-26.0028	153.151	Australia	Cfa
87	Anax_parthenope	2182	9.8	8.67	7.74	9.35	50.61	68.43	0.708827	0.708827	0.464106	0.708827	12.3333	12.5233	9.60667	11.4567	64.0033	91.4967	0.708827	12.1927	12.1876	9.50913	11.353	63.2448	89.8927	Hemimetabola	Palaeoptera	-	Odonata	Epiprocta	Aeshnoidea	Aeshnidae	-	-	Anax	parthenope	2	50.8602	7.22855	Germany	Cfb
93	Anax_parthenope	2182	13.6	14.45	10.54	12.51	70.7	103.03	0.323525	0.708827	0.464106	0.708827	12.3333	12.5233	9.60667	11.4567	64.0033	91.4967	0.708827	12.1927	12.1876	9.50913	11.353	63.2448	89.8927	Hemimetabola	Palaeoptera	-	Odonata	Epiprocta	Aeshnoidea	Aeshnidae	-	-	Anax	parthenope	2	50.8602	7.22855	Germany	Cfb
98	Anax_parthenope	2182	13.6	14.45	10.54	12.51	70.7	103.03	0.298473	0.708827	0.464106	0.708827	12.3333	12.5233	9.60667	11.4567	64.0033	91.4967	0.708827	12.1927	12.1876	9.50913	11.353	63.2448	89.8927	Hemimetabola	Palaeoptera	-	Odonata	Epiprocta	Aeshnoidea	Aeshnidae	-	-	Anax	parthenope	2	50.8602	7.22855	Germany	Cfb
39	Crocothemis_erythraea	2054	6.64	5.51	4.01	5.78	33.12	43.15	0.234987	0.259687	0.247337	0.319887	6.53333	5.42333	4.05333	5.53	32.0333	41.0467	0.309656	6.53157	5.42193	4.05287	5.51833	31.9956	40.9349	Hemimetabola	Palaeoptera	-	Odonata	Epiprocta	Cavilabiata	Libellulidae	-	-	Crocothemis	erythraea	2	50.8602	7.22855	Germany	Cfb
66	Crocothemis_erythraea	2054	6.64	5.51	4.01	5.78	33.12	43.15	0.259687	0.259687	0.247337	0.319887	6.53333	5.42333	4.05333	5.53	32.0333	41.0467	0.309656	6.53157	5.42193	4.05287	5.51833	31.9956	40.9349	Hemimetabola	Palaeoptera	-	Odonata	Epiprocta	Cavilabiata	Libellulidae	-	-	Crocothemis	erythraea	2	50.8602	7.22855	Germany	Cfb
863	Crocothemis_erythraea	885	6.32	5.25	4.14	5.03	29.86	36.84	0.440288	0.440288	0.440288	0.319887	6.53333	5.42333	4.05333	5.53	32.0333	41.0467	0.309656	6.53157	5.42193	4.05287	5.51833	31.9956	40.9349	Hemimetabola	Palaeoptera	-	Odonata	Epiprocta	Cavilabiata	Libellulidae	-	-	Crocothemis	erythraea	2	35.1818	24.9816	Greece:Crete	Csa
1065	Nannodiplax_rubra	1138	3.59	3	2.71	2.71	18.49	22.16	0.0804864	0.0804864	0.0804864	0.0804864	3.59	3	2.71	2.71	18.49	22.16	0.0804864	3.59	3	2.71	2.71	18.49	22.16	Hemimetabola	Palaeoptera	-	Odonata	Epiprocta	Cavilabiata	Libellulidae	-	-	Nannodiplax	rubra	2	-16.1038	145.451	Australia	Am
1233	Nannophlebia_sp_AUS1	1306	5.06	4.64	3.45	3.9	28.25	31.26	0.261933	0.261933	0.261933	0.171075	5.155	4.39	3.66	3.89	27.505	31.8	0.144953	5.15412	4.38288	3.65397	3.88999	27.4949	31.7954	Hemimetabola	Palaeoptera	-	Odonata	Epiprocta	Cavilabiata	Libellulidae	-	-	Nannophlebia	sp_AUS1	2	-19.7456	147.496	Australia	Aw
1365	Nannophlebia_sp_AUS1	1438	5.25	4.14	3.87	3.88	26.76	32.34	0.0802164	0.0802164	0.0802164	0.171075	5.155	4.39	3.66	3.89	27.505	31.8	0.144953	5.15412	4.38288	3.65397	3.88999	27.4949	31.7954	Hemimetabola	Palaeoptera	-	Odonata	Epiprocta	Cavilabiata	Libellulidae	-	-	Nannophlebia	sp_AUS1	20	-26.9189	152.997	Australia	Cfa
1029	Neurothemis_stigmatizans	1102	5.51	4.75	4.14	4.31	26.52	32.49	0.237289	0.237289	0.237289	0.248679	5.6025	4.6275	4.3025	4.31	28.2025	34.5825	0.245942	5.60122	4.6238	4.29651	4.30901	28.1727	34.525	Hemimetabola	Palaeoptera	-	Odonata	Epiprocta	Cavilabiata	Libellulidae	-	-	Neurothemis	stigmatizans	2	-16.0987	145.459	Australia	Am
1030	Neurothemis_stigmatizans	1103	5.74	4.58	4.53	4.39	30.18	37.74	0.312834	0.312834	0.312834	0.248679	5.6025	4.6275	4.3025	4.31	28.2025	34.5825	0.245942	5.60122	4.6238	4.29651	4.30901	28.1727	34.525	Hemimetabola	Palaeoptera	-	Odonata	Epiprocta	Cavilabiata	Libellulidae	-	-	Neurothemis	stigmatizans	2	-16.1023	145.448	Australia	Am
1086	Neurothemis_stigmatizans	1159	5.7	4.83	4.52	4.38	28.12	34.87	0.233617	0.233617	0.233617	0.248679	5.6025	4.6275	4.3025	4.31	28.2025	34.5825	0.245942	5.60122	4.6238	4.29651	4.30901	28.1727	34.525	Hemimetabola	Palaeoptera	-	Odonata	Epiprocta	Cavilabiata	Libellulidae	-	-	Neurothemis	stigmatizans	2	-16.0987	145.459	Australia	Am
1087	Neurothemis_stigmatizans	1160	5.46	4.35	4.02	4.16	27.99	33.23	0.210976	0.210976	0.210976	0.248679	5.6025	4.6275	4.3025	4.31	28.2025	34.5825	0.245942	5.60122	4.6238	4.29651	4.30901	28.1727	34.525	Hemimetabola	Palaeoptera	-	Odonata	Epiprocta	Cavilabiata	Libellulidae	-	-	Neurothemis	stigmatizans	2	-16.0987	145.459	Australia	Am
864	Orthetrum_brunneum	886	6.13	5.34	4.41	4.9	32.94	41.68	0.584044	0.584044	0.584044	0.486976	6.19	5.45	4.43	5.23	33.43	41.845	0.477204	6.18971	5.44889	4.42995	5.21958	33.4264	41.8447	Hemimetabola	Palaeoptera	-	Odonata	Epiprocta	Cavilabiata	Libellulidae	-	-	Orthetrum	brunneum	2	35.1818	24.9816	Greece:Crete	Csa
868	Orthetrum_brunneum	890	6.25	5.56	4.45	5.56	33.92	42.01	0.389909	0.389909	0.389909	0.486976	6.19	5.45	4.43	5.23	33.43	41.845	0.477204	6.18971	5.44889	4.42995	5.21958	33.4264	41.8447	Hemimetabola	Palaeoptera	-	Odonata	Epiprocta	Cavilabiata	Libellulidae	-	-	Orthetrum	brunneum	2	35.1818	24.9816	Greece:Crete	Csa
37	Orthetrum_cancellatum	2071	7.49	6.18	5.14	6.49	40.28	50.07	0.300068	0.300068	0.300068	0.386029	7.25	6.11333	4.97778	6.31556	38.4389	46.79	0.372789	7.24574	6.11169	4.97553	6.31125	38.4027	46.7163	Hemimetabola	Palaeoptera	-	Odonata	Epiprocta	Cavilabiata	Libellulidae	-	-	Orthetrum	cancellatum	2	50.8602	7.22855	Germany	Cfb
38	Orthetrum_cancellatum	2068	7.72	5.98	5.1	6.5	38.81	46.72	0.364697	0.364697	0.364697	0.386029	7.25	6.11333	4.97778	6.31556	38.4389	46.79	0.372789	7.24574	6.11169	4.97553	6.31125	38.4027	46.7163	Hemimetabola	Palaeoptera	-	Odonata	Epiprocta	Cavilabiata	Libellulidae	-	-	Orthetrum	cancellatum	2	50.8602	7.22855	Germany	Cfb
67	Orthetrum_cancellatum	2070	7.26	6.14	5.04	6.62	41.33	48.99	0.304685	0.304685	0.304685	0.386029	7.25	6.11333	4.97778	6.31556	38.4389	46.79	0.372789	7.24574	6.11169	4.97553	6.31125	38.4027	46.7163	Hemimetabola	Palaeoptera	-	Odonata	Epiprocta	Cavilabiata	Libellulidae	-	-	Orthetrum	cancellatum	2	50.8602	7.22855	Germany	Cfb
68	Orthetrum_cancellatum	2069	7.44	5.96	5.08	6.53	40.17	50.49	0.29005	0.29005	0.29005	0.386029	7.25	6.11333	4.97778	6.31556	38.4389	46.79	0.372789	7.24574	6.11169	4.97553	6.31125	38.4027	46.7163	Hemimetabola	Palaeoptera	-	Odonata	Epiprocta	Cavilabiata	Libellulidae	-	-	Orthetrum	cancellatum	2	50.8602	7.22855	Germany	Cfb
830	Orthetrum_cancellatum	852	6.92	5.97	4.97	6.11	36.55	43.27	0.338189	0.360869	0.349529	0.386029	7.25	6.11333	4.97778	6.31556	38.4389	46.79	0.372789	7.24574	6.11169	4.97553	6.31125	38.4027	46.7163	Hemimetabola	Palaeoptera	-	Odonata	Epiprocta	Cavilabiata	Libellulidae	-	-	Orthetrum	cancellatum	2	35.1818	24.9816	Greece:Crete	Csa
832	Orthetrum_cancellatum	854	7.14	6.24	4.61	6.14	37.81	48.16	0.574704	0.574704	0.574704	0.386029	7.25	6.11333	4.97778	6.31556	38.4389	46.79	0.372789	7.24574	6.11169	4.97553	6.31125	38.4027	46.7163	Hemimetabola	Palaeoptera	-	Odonata	Epiprocta	Cavilabiata	Libellulidae	-	-	Orthetrum	cancellatum	2	35.1818	24.9816	Greece:Crete	Csa
833	Orthetrum_cancellatum	855	7.23	6.2	4.91	5.92	37.25	44.87	0.595974	0.595974	0.595974	0.386029	7.25	6.11333	4.97778	6.31556	38.4389	46.79	0.372789	7.24574	6.11169	4.97553	6.31125	38.4027	46.7163	Hemimetabola	Palaeoptera	-	Odonata	Epiprocta	Cavilabiata	Libellulidae	-	-	Orthetrum	cancellatum	2	35.1818	24.9816	Greece:Crete	Csa
834	Orthetrum_cancellatum	856	7.13	6.38	4.98	6.42	37.2	45.27	0.322341	0.322341	0.322341	0.386029	7.25	6.11333	4.97778	6.31556	38.4389	46.79	0.372789	7.24574	6.11169	4.97553	6.31125	38.4027	46.7163	Hemimetabola	Palaeoptera	-	Odonata	Epiprocta	Cavilabiata	Libellulidae	-	-	Orthetrum	cancellatum	2	35.1818	24.9816	Greece:Crete	Csa
2325	Orthetrum_cancellatum	852	6.92	5.97	4.97	6.11	36.55	43.27	0.360869	0.360869	0.349529	0.386029	7.25	6.11333	4.97778	6.31556	38.4389	46.79	0.372789	7.24574	6.11169	4.97553	6.31125	38.4027	46.7163	Hemimetabola	Palaeoptera	-	Odonata	Epiprocta	Cavilabiata	Libellulidae	-	-	Orthetrum	cancellatum	2	35.1818	24.9816	Greece:Crete	Csa
1320	Orthetrum_sp_AUS1	1393	6.37	4.89	4.78	5.39	34.77	42.74	0.257122	0.257122	0.257122	0.257122	6.37	4.89	4.78	5.39	34.77	42.74	0.257122	6.37	4.89	4.78	5.39	34.77	42.74	Hemimetabola	Palaeoptera	-	Odonata	Epiprocta	Cavilabiata	Libellulidae	-	-	Orthetrum	sp_AUS1	2	-28.6537	151.947	Australia	Cfb
1231	Pantala_flavescens	1304	8.07	6.71	5.81	6.13	45.89	46.31	0.378857	0.378857	0.378857	0.341776	7.94	6.57	5.485	6.12	45.675	46.055	0.339758	7.93894	6.56851	5.47536	6.11999	45.6745	46.0543	Hemimetabola	Palaeoptera	-	Odonata	Epiprocta	Cavilabiata	Libellulidae	-	-	Pantala	flavescens	0.5	-19.7456	147.496	Australia	Aw
1232	Pantala_flavescens	1305	7.81	6.43	5.16	6.11	45.46	45.8	0.304694	0.304694	0.304694	0.341776	7.94	6.57	5.485	6.12	45.675	46.055	0.339758	7.93894	6.56851	5.47536	6.11999	45.6745	46.0543	Hemimetabola	Palaeoptera	-	Odonata	Epiprocta	Cavilabiata	Libellulidae	-	-	Pantala	flavescens	0.5	-19.7456	147.496	Australia	Aw
1103	Rhodothemis_lieftincki	1176	6.69	5.68	4.78	5.51	35.58	46.39	0.342684	0.342684	0.342684	0.31408	6.71	5.625	4.815	5.75	35.565	46	0.312775	6.70997	5.62473	4.81487	5.74499	35.565	45.9983	Hemimetabola	Palaeoptera	-	Odonata	Epiprocta	Cavilabiata	Libellulidae	-	-	Rhodothemis	lieftincki	2	-16.1016	145.458	Australia	Am
1104	Rhodothemis_lieftincki	1177	6.73	5.57	4.85	5.99	35.55	45.61	0.285476	0.285476	0.285476	0.31408	6.71	5.625	4.815	5.75	35.565	46	0.312775	6.70997	5.62473	4.81487	5.74499	35.565	45.9983	Hemimetabola	Palaeoptera	-	Odonata	Epiprocta	Cavilabiata	Libellulidae	-	-	Rhodothemis	lieftincki	2	-16.1016	145.458	Australia	Am
1230	Rhyothemis_princeps	1303	5.35	4.23	3.76	3.53	32.94	31.94	0.106382	0.106382	0.106382	0.106382	5.35	4.23	3.76	3.53	32.94	31.94	0.106382	5.35	4.23	3.76	3.53	32.94	31.94	Hemimetabola	Palaeoptera	-	Odonata	Epiprocta	Cavilabiata	Libellulidae	-	-	Rhyothemis	princeps	2	-19.7456	147.496	Australia	Aw
1234	Tramea_loewii	1307	8.2	7.07	5.67	5.8	43.23	45.4	0.521966	0.521966	0.521966	0.521966	8.2	7.07	5.67	5.8	43.23	45.4	0.521966	8.2	7.07	5.67	5.8	43.23	45.4	Hemimetabola	Palaeoptera	-	Odonata	Epiprocta	Cavilabiata	Libellulidae	-	-	Tramea	loewii	2	-19.7456	147.496	Australia	Aw
824	Trithemis_annulata	846	5.82	4.66	3.81	4.51	30.61	36.55	0.100288	0.138542	0.119415	0.213849	5.86	4.78667	3.94	4.45333	30.6367	36.25	0.191252	5.85973	4.78337	3.9358	4.45261	30.6366	36.2475	Hemimetabola	Palaeoptera	-	Odonata	Epiprocta	Cavilabiata	Libellulidae	-	-	Trithemis	annulata	2	35.1818	24.9816	Greece:Crete	Csa
831	Trithemis_annulata	853	5.94	5.04	4.2	4.34	30.69	35.65	0.364463	0.364463	0.364463	0.213849	5.86	4.78667	3.94	4.45333	30.6367	36.25	0.191252	5.85973	4.78337	3.9358	4.45261	30.6366	36.2475	Hemimetabola	Palaeoptera	-	Odonata	Epiprocta	Cavilabiata	Libellulidae	-	-	Trithemis	annulata	2	35.1818	24.9816	Greece:Crete	Csa
2320	Trithemis_annulata	846	5.82	4.66	3.81	4.51	30.61	36.55	0.138542	0.138542	0.119415	0.213849	5.86	4.78667	3.94	4.45333	30.6367	36.25	0.191252	5.85973	4.78337	3.9358	4.45261	30.6366	36.2475	Hemimetabola	Palaeoptera	-	Odonata	Epiprocta	Cavilabiata	Libellulidae	-	-	Trithemis	annulata	2	35.1818	24.9816	Greece:Crete	Csa
1530	Uracis_imbuta	1559	4.31	3.73	2.41	2.92	22.78	30.91	0.107714	0.232997	0.160956	0.161235	4.4275	3.82125	2.57875	3.0775	24.74	31.1887	0.151531	4.42475	3.81773	2.54947	3.07503	24.6923	31.1878	Hemimetabola	Palaeoptera	-	Odonata	Epiprocta	Cavilabiata	Libellulidae	-	-	Uracis	imbuta	20	9.20586	-79.6252	Panama	Am
1531	Uracis_imbuta	1559	4.31	3.73	2.41	2.92	22.78	30.91	0.232997	0.232997	0.160956	0.161235	4.4275	3.82125	2.57875	3.0775	24.74	31.1887	0.151531	4.42475	3.81773	2.54947	3.07503	24.6923	31.1878	Hemimetabola	Palaeoptera	-	Odonata	Epiprocta	Cavilabiata	Libellulidae	-	-	Uracis	imbuta	2	9.20586	-79.6252	Panama	Am
1602	Uracis_imbuta	1611	4.3	4.11	3.28	3.19	25.85	31.2	0.138447	0.138447	0.134532	0.161235	4.4275	3.82125	2.57875	3.0775	24.74	31.1887	0.151531	4.42475	3.81773	2.54947	3.07503	24.6923	31.1878	Hemimetabola	Palaeoptera	-	Odonata	Epiprocta	Cavilabiata	Libellulidae	-	-	Uracis	imbuta	2	8.99258	-79.5457	Panama	Am
1603	Uracis_imbuta	1611	4.3	4.11	3.28	3.19	25.85	31.2	0.130617	0.138447	0.134532	0.161235	4.4275	3.82125	2.57875	3.0775	24.74	31.1887	0.151531	4.42475	3.81773	2.54947	3.07503	24.6923	31.1878	Hemimetabola	Palaeoptera	-	Odonata	Epiprocta	Cavilabiata	Libellulidae	-	-	Uracis	imbuta	20	8.99258	-79.5457	Panama	Am
1611	Uracis_imbuta	1619	4.63	3.72	2.28	3.16	25.96	31.46	0.0907632	0.104664	0.0943563	0.161235	4.4275	3.82125	2.57875	3.0775	24.74	31.1887	0.151531	4.42475	3.81773	2.54947	3.07503	24.6923	31.1878	Hemimetabola	Palaeoptera	-	Odonata	Epiprocta	Cavilabiata	Libellulidae	-	-	Uracis	imbuta	2	8.99258	-79.5457	Panama	Am
1612	Uracis_imbuta	1619	4.63	3.72	2.28	3.16	25.96	31.46	0.104664	0.104664	0.0943563	0.161235	4.4275	3.82125	2.57875	3.0775	24.74	31.1887	0.151531	4.42475	3.81773	2.54947	3.07503	24.6923	31.1878	Hemimetabola	Palaeoptera	-	Odonata	Epiprocta	Cavilabiata	Libellulidae	-	-	Uracis	imbuta	20	8.99258	-79.5457	Panama	Am
2183	Uracis_imbuta	1619	4.63	3.72	2.28	3.16	25.96	31.46	0.087642	0.104664	0.0943563	0.161235	4.4275	3.82125	2.57875	3.0775	24.74	31.1887	0.151531	4.42475	3.81773	2.54947	3.07503	24.6923	31.1878	Hemimetabola	Palaeoptera	-	Odonata	Epiprocta	Cavilabiata	Libellulidae	-	-	Uracis	imbuta	20	8.99258	-79.5457	Panama	Am
2404	Uracis_imbuta	1559	4.31	3.73	2.41	2.92	22.78	30.91	0.142157	0.232997	0.160956	0.161235	4.4275	3.82125	2.57875	3.0775	24.74	31.1887	0.151531	4.42475	3.81773	2.54947	3.07503	24.6923	31.1878	Hemimetabola	Palaeoptera	-	Odonata	Epiprocta	Cavilabiata	Libellulidae	-	-	Uracis	imbuta	20	9.20586	-79.6252	Panama	Am
2605	Calopteryx_haemorrhoidalis	2339	5.57	3.4	2.02	3.89	33.22	48.88	0.121732	0.121732	0.121732	0.0857676	5.565	3.145	2.005	3.67	32.335	47.13	0.0778631	5.565	3.13465	2.00494	3.6634	32.3229	47.0975	Hemimetabola	Palaeoptera	-	Odonata	Zygoptera	Calopterygoidea	Calopterygidae	-	-	Calopteryx	haemorrhoidalis	2	42.0713	9.02261	France:Corsica	Csb
2609	Calopteryx_haemorrhoidalis	2343	5.56	2.89	1.99	3.45	31.45	45.38	0.0498034	0.0498034	0.0498034	0.0857676	5.565	3.145	2.005	3.67	32.335	47.13	0.0778631	5.565	3.13465	2.00494	3.6634	32.3229	47.0975	Hemimetabola	Palaeoptera	-	Odonata	Zygoptera	Calopterygoidea	Calopterygidae	-	-	Calopteryx	haemorrhoidalis	2	42.0713	9.02261	France:Corsica	Csb
46	Calopteryx_splendens	2063	5.74	3.24	2.1	3.72	29.78	46.21	0.0268644	0.0268644	0.0268644	0.0475558	5.6	3.106	2.086	3.804	30.732	46.37	0.0458302	5.59815	3.10315	2.08586	3.80313	30.7078	46.3595	Hemimetabola	Palaeoptera	-	Odonata	Zygoptera	Calopterygoidea	Calopterygidae	-	-	Calopteryx	splendens	2	50.8602	7.22855	Germany	Cfb
47	Calopteryx_splendens	2064	5.62	3.2	2.09	3.9	31.75	46.71	0.0587647	0.0587647	0.050174	0.0475558	5.6	3.106	2.086	3.804	30.732	46.37	0.0458302	5.59815	3.10315	2.08586	3.80313	30.7078	46.3595	Hemimetabola	Palaeoptera	-	Odonata	Zygoptera	Calopterygoidea	Calopterygidae	-	-	Calopteryx	splendens	2	50.8602	7.22855	Germany	Cfb
48	Calopteryx_splendens	2065	5.33	2.94	2.04	3.72	28.82	44.62	0.0458371	0.0458371	0.0458371	0.0475558	5.6	3.106	2.086	3.804	30.732	46.37	0.0458302	5.59815	3.10315	2.08586	3.80313	30.7078	46.3595	Hemimetabola	Palaeoptera	-	Odonata	Zygoptera	Calopterygoidea	Calopterygidae	-	-	Calopteryx	splendens	2	50.8602	7.22855	Germany	Cfb
62	Calopteryx_splendens	2078	5.69	2.95	2.11	3.78	31.56	47.6	0.047548	0.047548	0.047548	0.0475558	5.6	3.106	2.086	3.804	30.732	46.37	0.0458302	5.59815	3.10315	2.08586	3.80313	30.7078	46.3595	Hemimetabola	Palaeoptera	-	Odonata	Zygoptera	Calopterygoidea	Calopterygidae	-	-	Calopteryx	splendens	2	50.8602	7.22855	Germany	Cfb
63	Calopteryx_splendens	2064	5.62	3.2	2.09	3.9	31.75	46.71	0.0415832	0.0587647	0.050174	0.0475558	5.6	3.106	2.086	3.804	30.732	46.37	0.0458302	5.59815	3.10315	2.08586	3.80313	30.7078	46.3595	Hemimetabola	Palaeoptera	-	Odonata	Zygoptera	Calopterygoidea	Calopterygidae	-	-	Calopteryx	splendens	2	50.8602	7.22855	Germany	Cfb
41	Calopteryx_virgo	2055	5.37	3.18	2.13	3.79	32.94	46.95	0.065411	0.065411	0.065411	0.059775	4.92167	3.12333	2.075	3.73833	31.325	46.4067	0.0591445	4.70632	3.11904	2.07455	3.73463	31.3072	46.403	Hemimetabola	Palaeoptera	-	Odonata	Zygoptera	Calopterygoidea	Calopterygidae	-	-	Calopteryx	virgo	2	50.8602	7.22855	Germany	Cfb
42	Calopteryx_virgo	2056	5.35	3.11	2.01	3.87	31.99	46.53	0.0646068	0.0646068	0.0646068	0.059775	4.92167	3.12333	2.075	3.73833	31.325	46.4067	0.0591445	4.70632	3.11904	2.07455	3.73463	31.3072	46.403	Hemimetabola	Palaeoptera	-	Odonata	Zygoptera	Calopterygoidea	Calopterygidae	-	-	Calopteryx	virgo	2	50.8602	7.22855	Germany	Cfb
43	Calopteryx_virgo	2057	5.45	3.2	2.13	3.79	30.82	46.46	0.0451013	0.0451013	0.0451013	0.059775	4.92167	3.12333	2.075	3.73833	31.325	46.4067	0.0591445	4.70632	3.11904	2.07455	3.73463	31.3072	46.403	Hemimetabola	Palaeoptera	-	Odonata	Zygoptera	Calopterygoidea	Calopterygidae	-	-	Calopteryx	virgo	2	50.8602	7.22855	Germany	Cfb
44	Calopteryx_virgo	2058	5.67	3.23	2.07	3.91	31.71	47.19	0.0605312	0.0605312	0.0605312	0.059775	4.92167	3.12333	2.075	3.73833	31.325	46.4067	0.0591445	4.70632	3.11904	2.07455	3.73463	31.3072	46.403	Hemimetabola	Palaeoptera	-	Odonata	Zygoptera	Calopterygoidea	Calopterygidae	-	-	Calopteryx	virgo	2	50.8602	7.22855	Germany	Cfb
45	Calopteryx_virgo	2059	2.25	2.78	2.06	3.42	29.58	45.59	0.0699903	0.0699903	0.0699903	0.059775	4.92167	3.12333	2.075	3.73833	31.325	46.4067	0.0591445	4.70632	3.11904	2.07455	3.73463	31.3072	46.403	Hemimetabola	Palaeoptera	-	Odonata	Zygoptera	Calopterygoidea	Calopterygidae	-	-	Calopteryx	virgo	2	50.8602	7.22855	Germany	Cfb
49	Calopteryx_virgo	2060	5.44	3.24	2.05	3.65	30.91	45.72	0.0530094	0.0530094	0.0530094	0.059775	4.92167	3.12333	2.075	3.73833	31.325	46.4067	0.0591445	4.70632	3.11904	2.07455	3.73463	31.3072	46.403	Hemimetabola	Palaeoptera	-	Odonata	Zygoptera	Calopterygoidea	Calopterygidae	-	-	Calopteryx	virgo	2	50.8602	7.22855	Germany	Cfb
1136	Diphlebia_euphoeoides	1209	6.43	3.84	2.12	4.36	26.7	41.83	0.256325	0.256325	0.256325	0.218451	6.7325	4.00625	2.6175	4.6125	31.69	42.7525	0.211148	6.72873	4.00433	2.60032	4.59008	31.5809	42.5181	Hemimetabola	Palaeoptera	-	Odonata	Zygoptera	Calopterygoidea	Diphlebiidae	-	-	Diphlebia	euphoeoides	2	-16.101	145.452	Australia	Am
1137	Diphlebia_euphoeoides	1210	6.4	3.85	2.36	4.09	30.01	40.16	0.144079	0.144079	0.144079	0.218451	6.7325	4.00625	2.6175	4.6125	31.69	42.7525	0.211148	6.72873	4.00433	2.60032	4.59008	31.5809	42.5181	Hemimetabola	Palaeoptera	-	Odonata	Zygoptera	Calopterygoidea	Diphlebiidae	-	-	Diphlebia	euphoeoides	2	-16.101	145.452	Australia	Am
1138	Diphlebia_euphoeoides	1211	6.69	4.02	2.88	4.36	31.69	42.56	0.258518	0.258518	0.258518	0.218451	6.7325	4.00625	2.6175	4.6125	31.69	42.7525	0.211148	6.72873	4.00433	2.60032	4.59008	31.5809	42.5181	Hemimetabola	Palaeoptera	-	Odonata	Zygoptera	Calopterygoidea	Diphlebiidae	-	-	Diphlebia	euphoeoides	2	-16.101	145.452	Australia	Am
1139	Diphlebia_euphoeoides	1212	6.61	4	2.68	4.28	30.79	41.9	0.246106	0.246106	0.246106	0.218451	6.7325	4.00625	2.6175	4.6125	31.69	42.7525	0.211148	6.72873	4.00433	2.60032	4.59008	31.5809	42.5181	Hemimetabola	Palaeoptera	-	Odonata	Zygoptera	Calopterygoidea	Diphlebiidae	-	-	Diphlebia	euphoeoides	2	-16.101	145.452	Australia	Am
1207	Diphlebia_euphoeoides	1280	6.92	4.01	2.49	4.45	34.99	34.21	0.135873	0.135873	0.135873	0.218451	6.7325	4.00625	2.6175	4.6125	31.69	42.7525	0.211148	6.72873	4.00433	2.60032	4.59008	31.5809	42.5181	Hemimetabola	Palaeoptera	-	Odonata	Zygoptera	Calopterygoidea	Diphlebiidae	-	-	Diphlebia	euphoeoides	2	-17.5828	145.701	Australia	Cfa
1208	Diphlebia_euphoeoides	1281	6.99	3.95	2.57	4.65	35.2	45.22	0.195327	0.195327	0.195327	0.218451	6.7325	4.00625	2.6175	4.6125	31.69	42.7525	0.211148	6.72873	4.00433	2.60032	4.59008	31.5809	42.5181	Hemimetabola	Palaeoptera	-	Odonata	Zygoptera	Calopterygoidea	Diphlebiidae	-	-	Diphlebia	euphoeoides	2	-17.5828	145.701	Australia	Cfa
1210	Diphlebia_euphoeoides	1283	7.01	4.21	3.18	5.6	33.04	50.53	0.210751	0.210751	0.210751	0.218451	6.7325	4.00625	2.6175	4.6125	31.69	42.7525	0.211148	6.72873	4.00433	2.60032	4.59008	31.5809	42.5181	Hemimetabola	Palaeoptera	-	Odonata	Zygoptera	Calopterygoidea	Diphlebiidae	-	-	Diphlebia	euphoeoides	2	-17.5828	145.701	Australia	Cfa
1272	Diphlebia_euphoeoides	1345	6.81	4.17	2.66	5.11	31.1	45.61	0.300625	0.300625	0.300625	0.218451	6.7325	4.00625	2.6175	4.6125	31.69	42.7525	0.211148	6.72873	4.00433	2.60032	4.59008	31.5809	42.5181	Hemimetabola	Palaeoptera	-	Odonata	Zygoptera	Calopterygoidea	Diphlebiidae	-	-	Diphlebia	euphoeoides	2	-21.1699	148.5	Australia	Cwa
1610	Argia_indicatrix	1618	3.61	2.01	1.39	1.74	17.48	30.9	0.0531978	0.0531978	0.0531978	0.0531978	3.61	2.01	1.39	1.74	17.48	30.9	0.0531978	3.61	2.01	1.39	1.74	17.48	30.9	Hemimetabola	Palaeoptera	-	Odonata	Zygoptera	Coenagrionoidea	Coenagrionidae	-	-	Argia	indicatrix	20	8.99258	-79.5457	Panama	Am
1418	Argia_oculata	1481	4.8	2.48	1.61	2.33	19.7	35.7	0.0585751	0.0585751	0.0585751	0.072662	4.595	1.98	1.375	2.64	21.14	36.595	0.0712834	4.59042	1.91583	1.35477	2.62174	21.0909	36.5841	Hemimetabola	Palaeoptera	-	Odonata	Zygoptera	Coenagrionoidea	Coenagrionidae	-	-	Argia	oculata	20	9.15588	-79.8488	Panama	Am
1485	Argia_oculata	1521	4.39	1.48	1.14	2.95	22.58	37.49	0.0867489	0.0867489	0.0867489	0.072662	4.595	1.98	1.375	2.64	21.14	36.595	0.0712834	4.59042	1.91583	1.35477	2.62174	21.0909	36.5841	Hemimetabola	Palaeoptera	-	Odonata	Zygoptera	Coenagrionoidea	Coenagrionidae	-	-	Argia	oculata	20	9.15588	-79.8488	Panama	Am
1609	Argia_sp_PAN1	1617	4.64	2.05	1.17	1.43	21.17	33.88	0.0576634	0.0576634	0.0437719	0.0576634	4.64	2.05	1.17	1.43	21.17	33.88	0.0576634	4.64	2.05	1.17	1.43	21.17	33.88	Hemimetabola	Palaeoptera	-	Odonata	Zygoptera	Coenagrionoidea	Coenagrionidae	-	-	Argia	sp_PAN1	20	8.99258	-79.5457	Panama	Am
2180	Argia_sp_PAN1	1617	4.64	2.05	1.17	1.43	21.17	33.88	0.0319303	0.0576634	0.0437719	0.0576634	4.64	2.05	1.17	1.43	21.17	33.88	0.0576634	4.64	2.05	1.17	1.43	21.17	33.88	Hemimetabola	Palaeoptera	-	Odonata	Zygoptera	Coenagrionoidea	Coenagrionidae	-	-	Argia	sp_PAN1	20	8.99258	-79.5457	Panama	Am
2181	Argia_sp_PAN1	1617	4.64	2.05	1.17	1.43	21.17	33.88	0.0374159	0.0576634	0.0437719	0.0576634	4.64	2.05	1.17	1.43	21.17	33.88	0.0576634	4.64	2.05	1.17	1.43	21.17	33.88	Hemimetabola	Palaeoptera	-	Odonata	Zygoptera	Coenagrionoidea	Coenagrionidae	-	-	Argia	sp_PAN1	20	8.99258	-79.5457	Panama	Am
2182	Argia_sp_PAN1	1617	4.64	2.05	1.17	1.43	21.17	33.88	0.048078	0.0576634	0.0437719	0.0576634	4.64	2.05	1.17	1.43	21.17	33.88	0.0576634	4.64	2.05	1.17	1.43	21.17	33.88	Hemimetabola	Palaeoptera	-	Odonata	Zygoptera	Coenagrionoidea	Coenagrionidae	-	-	Argia	sp_PAN1	20	8.99258	-79.5457	Panama	Am
50	Enallagma_cyathigerum	2174	4.31	2.21	1.76	2.38	21.53	33.35	0.0429439	0.0429439	0.0414244	0.0386326	4.19	2.158	1.666	2.384	21.72	33.326	0.0383199	4.18862	2.15461	1.66424	2.38003	21.71	33.3202	Hemimetabola	Palaeoptera	-	Odonata	Zygoptera	Coenagrionoidea	Coenagrionidae	-	-	Enallagma	cyathigerum	2	50.8602	7.22855	Germany	Cfb
51	Enallagma_cyathigerum	2175	4.15	2.02	1.61	2.51	22.43	32.74	0.0386093	0.0386093	0.0361141	0.0386326	4.19	2.158	1.666	2.384	21.72	33.326	0.0383199	4.18862	2.15461	1.66424	2.38003	21.71	33.3202	Hemimetabola	Palaeoptera	-	Odonata	Zygoptera	Coenagrionoidea	Coenagrionidae	-	-	Enallagma	cyathigerum	2	50.8602	7.22855	Germany	Cfb
60	Enallagma_cyathigerum	2174	4.31	2.21	1.76	2.38	21.53	33.35	0.0399048	0.0429439	0.0414244	0.0386326	4.19	2.158	1.666	2.384	21.72	33.326	0.0383199	4.18862	2.15461	1.66424	2.38003	21.71	33.3202	Hemimetabola	Palaeoptera	-	Odonata	Zygoptera	Coenagrionoidea	Coenagrionidae	-	-	Enallagma	cyathigerum	2	50.8602	7.22855	Germany	Cfb
61	Enallagma_cyathigerum	2175	4.15	2.02	1.61	2.51	22.43	32.74	0.0336188	0.0386093	0.0361141	0.0386326	4.19	2.158	1.666	2.384	21.72	33.326	0.0383199	4.18862	2.15461	1.66424	2.38003	21.71	33.3202	Hemimetabola	Palaeoptera	-	Odonata	Zygoptera	Coenagrionoidea	Coenagrionidae	-	-	Enallagma	cyathigerum	2	50.8602	7.22855	Germany	Cfb
92	Enallagma_cyathigerum	2178	4.03	2.33	1.59	2.14	20.68	34.45	0.00244416	0.0300564	0.0137979	0.0386326	4.19	2.158	1.666	2.384	21.72	33.326	0.0383199	4.18862	2.15461	1.66424	2.38003	21.71	33.3202	Hemimetabola	Palaeoptera	-	Odonata	Zygoptera	Coenagrionoidea	Coenagrionidae	-	-	Enallagma	cyathigerum	20	50.8602	7.22855	Germany	Cfb
88	Ischnura_elegans	2176	3.56	2.08	1.41	1.85	15.56	27.9	0.0396033	0.0396033	0.0396033	0.0298075	3.58	1.75125	1.47125	2.0025	16.91	29.465	0.0294879	3.57571	1.74083	1.47069	1.99889	16.8978	29.4151	Hemimetabola	Palaeoptera	-	Odonata	Zygoptera	Coenagrionoidea	Coenagrionidae	-	-	Ischnura	elegans	2	50.8602	7.22855	Germany	Cfb
89	Ischnura_elegans	2177	3.8	1.57	1.52	2.11	17.42	31.3	0.0252724	0.0252724	0.0125812	0.0298075	3.58	1.75125	1.47125	2.0025	16.91	29.465	0.0294879	3.57571	1.74083	1.47069	1.99889	16.8978	29.4151	Hemimetabola	Palaeoptera	-	Odonata	Zygoptera	Coenagrionoidea	Coenagrionidae	-	-	Ischnura	elegans	2	50.8602	7.22855	Germany	Cfb
90	Ischnura_elegans	2179	3.41	1.95	1.44	1.85	16.48	27.17	0.0314634	0.0314634	0.0184673	0.0298075	3.58	1.75125	1.47125	2.0025	16.91	29.465	0.0294879	3.57571	1.74083	1.47069	1.99889	16.8978	29.4151	Hemimetabola	Palaeoptera	-	Odonata	Zygoptera	Coenagrionoidea	Coenagrionidae	-	-	Ischnura	elegans	2	50.8602	7.22855	Germany	Cfb
91	Ischnura_elegans	2178	3.43	1.66	1.46	2.07	17.25	29.79	0.0300564	0.0300564	0.0137979	0.0298075	3.58	1.75125	1.47125	2.0025	16.91	29.465	0.0294879	3.57571	1.74083	1.47069	1.99889	16.8978	29.4151	Hemimetabola	Palaeoptera	-	Odonata	Zygoptera	Coenagrionoidea	Coenagrionidae	-	-	Ischnura	elegans	2	50.8602	7.22855	Germany	Cfb
94	Ischnura_elegans	2177	3.8	1.57	1.52	2.11	17.42	31.3	0.00734785	0.0252724	0.0125812	0.0298075	3.58	1.75125	1.47125	2.0025	16.91	29.465	0.0294879	3.57571	1.74083	1.47069	1.99889	16.8978	29.4151	Hemimetabola	Palaeoptera	-	Odonata	Zygoptera	Coenagrionoidea	Coenagrionidae	-	-	Ischnura	elegans	2	50.8602	7.22855	Germany	Cfb
95	Ischnura_elegans	2177	3.8	1.57	1.52	2.11	17.42	31.3	0.00512319	0.0252724	0.0125812	0.0298075	3.58	1.75125	1.47125	2.0025	16.91	29.465	0.0294879	3.57571	1.74083	1.47069	1.99889	16.8978	29.4151	Hemimetabola	Palaeoptera	-	Odonata	Zygoptera	Coenagrionoidea	Coenagrionidae	-	-	Ischnura	elegans	2	50.8602	7.22855	Germany	Cfb
96	Ischnura_elegans	2179	3.41	1.95	1.44	1.85	16.48	27.17	0.00547131	0.0314634	0.0184673	0.0298075	3.58	1.75125	1.47125	2.0025	16.91	29.465	0.0294879	3.57571	1.74083	1.47069	1.99889	16.8978	29.4151	Hemimetabola	Palaeoptera	-	Odonata	Zygoptera	Coenagrionoidea	Coenagrionidae	-	-	Ischnura	elegans	2	50.8602	7.22855	Germany	Cfb
97	Ischnura_elegans	2178	3.43	1.66	1.46	2.07	17.25	29.79	0.00889323	0.0300564	0.0137979	0.0298075	3.58	1.75125	1.47125	2.0025	16.91	29.465	0.0294879	3.57571	1.74083	1.47069	1.99889	16.8978	29.4151	Hemimetabola	Palaeoptera	-	Odonata	Zygoptera	Coenagrionoidea	Coenagrionidae	-	-	Ischnura	elegans	2	50.8602	7.22855	Germany	Cfb
52	Platycnemis_pennipes	2183	4.62	2.18	1.82	2.23	20.68	33.19	0.0220414	0.0220414	0.0220414	0.0217673	4.545	2.16	1.78	2.325	19.845	34.27	0.0217656	4.54438	2.15991	1.77955	2.32306	19.8274	34.253	Hemimetabola	Palaeoptera	-	Odonata	Zygoptera	Coenagrionoidea	Platycnemididae	-	-	Platycnemis	pennipes	2	50.8602	7.22855	Germany	Cfb
53	Platycnemis_pennipes	2184	4.47	2.14	1.74	2.42	19.01	35.35	0.0214932	0.0214932	0.0214932	0.0217673	4.545	2.16	1.78	2.325	19.845	34.27	0.0217656	4.54438	2.15991	1.77955	2.32306	19.8274	34.253	Hemimetabola	Palaeoptera	-	Odonata	Zygoptera	Coenagrionoidea	Platycnemididae	-	-	Platycnemis	pennipes	2	50.8602	7.22855	Germany	Cfb
2604	Chalcolestes_parvidens	2338	5.36	2.64	2.3	3.38	25.05	45.64	0.164631	0.164631	0.164631	0.164631	5.36	2.64	2.3	3.38	25.05	45.64	0.164631	5.36	2.64	2.3	3.38	25.05	45.64	Hemimetabola	Palaeoptera	-	Odonata	Zygoptera	Lestoidea	Lestidae	-	-	Chalcolestes	parvidens	2	42.0713	9.02261	France:Corsica	Csb
158	Euborellia_arcanum	1094	2.63	1.39	2.71	2.3	0	20.69	0.0552828	0.0732006	0.0642417	0.0732006	2.63	1.39	2.71	2.3	0	20.69	0.0732006	2.63	1.39	2.71	2.3	0	20.69	Hemimetabola	Neoptera	Polyneoptera	Dermaptera	Forficulina	Anisolabidoidea	Anisolabididae	Anisolabidinae	-	Euborellia	arcanum	0.5	55.6876	12.5736	Denmark	Cfb
159	Euborellia_arcanum	1094	2.63	1.39	2.71	2.3	0	20.69	0.0732006	0.0732006	0.0642417	0.0732006	2.63	1.39	2.71	2.3	0	20.69	0.0732006	2.63	1.39	2.71	2.3	0	20.69	Hemimetabola	Neoptera	Polyneoptera	Dermaptera	Forficulina	Anisolabidoidea	Anisolabididae	Anisolabidinae	-	Euborellia	arcanum	0.5	55.6876	12.5736	Denmark	Cfb
967	Labidura_riparia	967	2.89	1.51	3.1	2.42	4.01	18.38	0.261662	0.261662	0.25498	0.250553	2.72167	1.515	3.15333	2.355	2.99167	18.3683	0.244355	2.71478	1.51499	3.15011	2.34412	0	18.3677	Hemimetabola	Neoptera	Polyneoptera	Dermaptera	Forficulina	Anisolabidoidea	Labiduridae	Labidurinae	-	Labidura	riparia	2	NA	NA	breeding	NA
968	Labidura_riparia	967	2.89	1.51	3.1	2.42	4.01	18.38	0.248299	0.261662	0.25498	0.250553	2.72167	1.515	3.15333	2.355	2.99167	18.3683	0.244355	2.71478	1.51499	3.15011	2.34412	0	18.3677	Hemimetabola	Neoptera	Polyneoptera	Dermaptera	Forficulina	Anisolabidoidea	Labiduridae	Labidurinae	-	Labidura	riparia	2	NA	NA	breeding	NA
969	Labidura_riparia	968	2.74	1.52	3.08	2.47	3.31	18.47	0.278885	0.278885	0.253193	0.250553	2.72167	1.515	3.15333	2.355	2.99167	18.3683	0.244355	2.71478	1.51499	3.15011	2.34412	0	18.3677	Hemimetabola	Neoptera	Polyneoptera	Dermaptera	Forficulina	Anisolabidoidea	Labiduridae	Labidurinae	-	Labidura	riparia	2	NA	NA	breeding	NA
1457	Labidura_riparia	1502	2.33	1.51	3.48	1.88	0	18.04	0.143341	0.143341	0.143341	0.250553	2.72167	1.515	3.15333	2.355	2.99167	18.3683	0.244355	2.71478	1.51499	3.15011	2.34412	0	18.3677	Hemimetabola	Neoptera	Polyneoptera	Dermaptera	Forficulina	Anisolabidoidea	Labiduridae	Labidurinae	-	Labidura	riparia	20	NA	NA	breeding	NA
2329	Labidura_riparia	968	2.74	1.52	3.08	2.47	3.31	18.47	0.247584	0.278885	0.253193	0.250553	2.72167	1.515	3.15333	2.355	2.99167	18.3683	0.244355	2.71478	1.51499	3.15011	2.34412	0	18.3677	Hemimetabola	Neoptera	Polyneoptera	Dermaptera	Forficulina	Anisolabidoidea	Labiduridae	Labidurinae	-	Labidura	riparia	2	NA	NA	breeding	NA
2330	Labidura_riparia	968	2.74	1.52	3.08	2.47	3.31	18.47	0.233112	0.278885	0.253193	0.250553	2.72167	1.515	3.15333	2.355	2.99167	18.3683	0.244355	2.71478	1.51499	3.15011	2.34412	0	18.3677	Hemimetabola	Neoptera	Polyneoptera	Dermaptera	Forficulina	Anisolabidoidea	Labiduridae	Labidurinae	-	Labidura	riparia	2	NA	NA	breeding	NA
976	Chelidura_guentheri	1077	1.9	1.07	1.89	1.62	0	9.77	0.132047	0.132047	0.132047	0.132047	1.9	1.07	1.89	1.62	0	9.77	0.132047	1.9	1.07	1.89	1.62	0	9.77	Hemimetabola	Neoptera	Polyneoptera	Dermaptera	Forficulina	Forficuloidea	Forficulidae	Anechurinae	-	Chelidura	guentheri	2	NA	NA	breeding	NA
1107	Titanolabis_sp_AUS1	1180	2.95	1.95	3.63	2.73	2.37	27	0.24589	0.24589	0.24589	0.24589	2.95	1.95	3.63	2.73	2.37	27	0.24589	2.95	1.95	3.63	2.73	2.37	27	Hemimetabola	Neoptera	Polyneoptera	Dermaptera	Neodermaptera	Anisolabidoidea	Anisolabididae	Titanolabidinae	-	Titanolabis	sp_AUS1	2	-16.1033	145.45	Australia	Am
2607	Acrida_ungarica	2341	2.89	10.95	2.88	3.34	28.41	32.78	0.331595	0.331595	0.331595	0.331595	2.89	10.95	2.88	3.34	28.41	32.78	0.331595	2.89	10.95	2.88	3.34	28.41	32.78	Hemimetabola	Neoptera	Polyneoptera	Orthoptera	Caelifera	Acridoidea	Acrididae	Acridinae	Acridini	Acrida	ungarica	2	42.0713	9.02261	France:Corsica	Csb
1317	Cryptobothrus_chrysophorus	1390	2.51	3.25	1.99	3.14	12.02	13.89	0.569418	0.569418	0.569418	0.569418	2.51	3.25	1.99	3.14	12.02	13.89	0.569418	2.51	3.25	1.99	3.14	12.02	13.89	Hemimetabola	Neoptera	Polyneoptera	Orthoptera	Caelifera	Acridoidea	Acrididae	Acridinae	Acridini	Cryptobothrus	chrysophorus	2	-28.6537	151.947	Australia	Cfb
1193	Froggattina_sp_AUS1	1266	2.75	6.03	3.01	2.96	16.13	18.77	1.03304	1.03304	1.03304	1.03304	2.75	6.03	3.01	2.96	16.13	18.77	1.03304	2.75	6.03	3.01	2.96	16.13	18.77	Hemimetabola	Neoptera	Polyneoptera	Orthoptera	Caelifera	Acridoidea	Acrididae	Acridinae	Acridini	Froggattina	sp_AUS1	2	-15.6553	144.544	Australia	Aw
2603	Calliptamus_sp_COR1	2337	5.1	8.15	4.24	7.33	21.99	31	1.14523	1.14523	1.14523	1.14523	5.1	8.15	4.24	7.33	21.99	31	1.14523	5.1	8.15	4.24	7.33	21.99	31	Hemimetabola	Neoptera	Polyneoptera	Orthoptera	Caelifera	Acridoidea	Acrididae	Calliptaminae	-	Calliptamus	sp_COR1	2	42.0713	9.02261	France:Corsica	Csb
1199	Stenocatantops_vitripennis	1272	3.66	4.17	3.13	3.33	27.72	28.92	1.02998	1.02998	1.02998	1.02998	3.66	4.17	3.13	3.33	27.72	28.92	1.02998	3.66	4.17	3.13	3.33	27.72	28.92	Hemimetabola	Neoptera	Polyneoptera	Orthoptera	Caelifera	Acridoidea	Acrididae	Catantopinae	-	Stenocatantops	vitripennis	2	-16.8638	145.599	Australia	Am
1301	Goniaea_australasiae	1374	5.56	9.63	4.7	6.46	42.37	41.43	1.29252	1.29252	1.29252	1.29252	5.56	9.63	4.7	6.46	42.37	41.43	1.29252	5.56	9.63	4.7	6.46	42.37	41.43	Hemimetabola	Neoptera	Polyneoptera	Orthoptera	Caelifera	Acridoidea	Acrididae	Catantopinae	Catantopini	Goniaea	australasiae	0.5	-25.6259	149.793	Australia	BSh
1192	Goniaea_sp_AUS1	1265	4.82	7.26	4.78	5.17	28.3	35.07	1.11384	1.11384	1.11384	1.11384	4.82	7.26	4.78	5.17	28.3	35.07	1.11384	4.82	7.26	4.78	5.17	28.3	35.07	Hemimetabola	Neoptera	Polyneoptera	Orthoptera	Caelifera	Acridoidea	Acrididae	Catantopinae	Catantopini	Goniaea	sp_AUS1	2	-15.6553	144.544	Australia	Aw
1173	Goniaeoidea_sp_AUS1	1246	3.67	5.23	4.07	3.58	21.28	25.24	0.546707	0.546707	0.546707	0.546707	3.67	5.23	4.07	3.58	21.28	25.24	0.546707	3.67	5.23	4.07	3.58	21.28	25.24	Hemimetabola	Neoptera	Polyneoptera	Orthoptera	Caelifera	Acridoidea	Acrididae	Catantopinae	Catantopini	Goniaeoidea	sp_AUS1	2	-15.8757	145.327	Australia	Am
1308	Pardillana_sp_AUS1	1381	4.93	5.45	4.75	3.92	28.2	31.55	0.868275	0.868275	0.868275	0.868275	4.93	5.45	4.75	3.92	28.2	31.55	0.868275	4.93	5.45	4.75	3.92	28.2	31.55	Hemimetabola	Neoptera	Polyneoptera	Orthoptera	Caelifera	Acridoidea	Acrididae	Catantopinae	Catantopini	Pardillana	sp_AUS1	2	-24.4523	150.138	Australia	BSh
1169	Stenocatantops_sp_AUS1	1242	3.95	4.97	4.07	3.79	28.44	32.08	0.93412	0.93412	0.93412	1.01343	4.235	5.545	4.34	4.14	29.705	33.255	1.01032	4.2254	5.51511	4.33159	4.12518	29.6781	33.2342	Hemimetabola	Neoptera	Polyneoptera	Orthoptera	Caelifera	Acridoidea	Acrididae	Catantopinae	Catantopini	Stenocatantops	sp_AUS1	2	-15.8757	145.327	Australia	Am
1171	Stenocatantops_sp_AUS1	1244	4.52	6.12	4.61	4.49	30.97	34.43	1.09275	1.09275	1.09275	1.01343	4.235	5.545	4.34	4.14	29.705	33.255	1.01032	4.2254	5.51511	4.33159	4.12518	29.6781	33.2342	Hemimetabola	Neoptera	Polyneoptera	Orthoptera	Caelifera	Acridoidea	Acrididae	Catantopinae	Catantopini	Stenocatantops	sp_AUS1	2	-15.8757	145.327	Australia	Am
860	Anacridium_aegyptium	882	7.71	11.25	6.63	9.48	59.19	60.4	1.84421	1.84421	1.84421	1.41353	7.44	10.18	6	8.845	51.455	54.35	1.34632	7.4351	10.1236	5.96683	8.82218	50.8703	54.0122	Hemimetabola	Neoptera	Polyneoptera	Orthoptera	Caelifera	Acridoidea	Acrididae	Cyrtacanthacridinae	Cyrtacanthacridini	Anacridium	aegyptium	2	35.1818	24.9816	Greece:Crete	Csa
879	Anacridium_aegyptium	901	7.17	9.11	5.37	8.21	43.72	48.3	0.982848	0.982848	0.982848	1.41353	7.44	10.18	6	8.845	51.455	54.35	1.34632	7.4351	10.1236	5.96683	8.82218	50.8703	54.0122	Hemimetabola	Neoptera	Polyneoptera	Orthoptera	Caelifera	Acridoidea	Acrididae	Cyrtacanthacridinae	Cyrtacanthacridini	Anacridium	aegyptium	2	35.1818	24.9816	Greece:Crete	Csa
317	Schistocerca_gregaria	416	5.8	6.59	4.33	7.67	42.96	47.76	1.48254	1.48254	1.48254	1.61033	5.88333	6.86	4.37	6.65	42.3167	45.5567	1.58381	5.88272	6.78879	4.35717	6.57116	42.2821	45.5142	Hemimetabola	Neoptera	Polyneoptera	Orthoptera	Caelifera	Acridoidea	Acrididae	Cyrtacanthacridinae	Cyrtacanthacridini	Schistocerca	gregaria	0.5	NA	NA	breeding	NA
318	Schistocerca_gregaria	417	5.85	5.79	3.98	6.98	39.99	45.91	2.02522	2.02522	2.02522	1.61033	5.88333	6.86	4.37	6.65	42.3167	45.5567	1.58381	5.88272	6.78879	4.35717	6.57116	42.2821	45.5142	Hemimetabola	Neoptera	Polyneoptera	Orthoptera	Caelifera	Acridoidea	Acrididae	Cyrtacanthacridinae	Cyrtacanthacridini	Schistocerca	gregaria	0.5	NA	NA	breeding	NA
979	Schistocerca_gregaria	1079	6	8.2	4.8	5.3	44	43	1.32322	1.32322	1.32322	1.61033	5.88333	6.86	4.37	6.65	42.3167	45.5567	1.58381	5.88272	6.78879	4.35717	6.57116	42.2821	45.5142	Hemimetabola	Neoptera	Polyneoptera	Orthoptera	Caelifera	Acridoidea	Acrididae	Cyrtacanthacridinae	Cyrtacanthacridini	Schistocerca	gregaria	2	NA	NA	breeding	NA
1032	Valanga_irregularis	1105	8.23	12.44	6.1	8.52	63.55	62.95	4.43576	4.43576	4.43576	4.43576	8.23	12.44	6.1	8.52	63.55	62.95	4.43576	8.23	12.44	6.1	8.52	63.55	62.95	Hemimetabola	Neoptera	Polyneoptera	Orthoptera	Caelifera	Acridoidea	Acrididae	Cyrtacanthacridinae	Cyrtacanthacridini	Valanga	irregularis	0.5	-16.1043	145.45	Australia	Am
2612	Eyprepocnemis_plorans	2346	4.88	7.34	4.44	5.89	23.66	28.73	1.15266	1.15266	1.15266	1.15266	4.88	7.34	4.44	5.89	23.66	28.73	1.15266	4.88	7.34	4.44	5.89	23.66	28.73	Hemimetabola	Neoptera	Polyneoptera	Orthoptera	Caelifera	Acridoidea	Acrididae	Eyprepocnemidinae	Eyprepocnemidini	Eyprepocnemis	plorans	2	42.0713	9.02261	France:Corsica	Csb
1213	Caledia_captiva	1286	3.15	4.71	3.51	3.27	18.7	21.45	0.637685	0.637685	0.637685	0.637685	3.15	4.71	3.51	3.27	18.7	21.45	0.637685	3.15	4.71	3.51	3.27	18.7	21.45	Hemimetabola	Neoptera	Polyneoptera	Orthoptera	Caelifera	Acridoidea	Acrididae	Gomphocerinae	Acridini	Caledia	captiva	2	-17.268	145.492	Australia	Cwa
108	Chrysochraon_dispar	1668	3.02	4.6	4.39	4.91	8.78	30.84	0.401519	0.401519	0.401519	0.552314	3.08333	4.35667	3.64333	3.91667	8.68333	24.0833	0.52773	3.07376	4.28753	3.55298	3.82459	8.65116	23.3921	Hemimetabola	Neoptera	Polyneoptera	Orthoptera	Caelifera	Acridoidea	Acrididae	Gomphocerinae	Chrysochraontini	Chrysochraon	dispar	2	50.8604	7.23683	Germany	Cfb
943	Chrysochraon_dispar	948	2.82	3.34	2.58	2.87	9.54	17.01	0.460438	0.460438	0.460438	0.552314	3.08333	4.35667	3.64333	3.91667	8.68333	24.0833	0.52773	3.07376	4.28753	3.55298	3.82459	8.65116	23.3921	Hemimetabola	Neoptera	Polyneoptera	Orthoptera	Caelifera	Acridoidea	Acrididae	Gomphocerinae	Chrysochraontini	Chrysochraon	dispar	2	46.3816	14.4648	Slovenia	Cfb
965	Chrysochraon_dispar	965	3.41	5.13	3.96	3.97	7.73	24.4	0.794985	0.794985	0.794985	0.552314	3.08333	4.35667	3.64333	3.91667	8.68333	24.0833	0.52773	3.07376	4.28753	3.55298	3.82459	8.65116	23.3921	Hemimetabola	Neoptera	Polyneoptera	Orthoptera	Caelifera	Acridoidea	Acrididae	Gomphocerinae	Chrysochraontini	Chrysochraon	dispar	2	50.9682	7.22178	Germany	Cfb
905	Euthystira_brachyptera	923	3.63	4.46	3.75	4.18	0	22.89	0.0721042	0.0721042	0.0721042	0.521561	3.39	4.64667	3.72	4.08667	0	22.3367	0.334217	3.38517	4.6436	3.71804	4.07647	0	22.3306	Hemimetabola	Neoptera	Polyneoptera	Orthoptera	Caelifera	Acridoidea	Acrididae	Gomphocerinae	Chrysochraontini	Euthystira	brachyptera	2	45.7433	14.9504	Slovenia	Cfb
938	Euthystira_brachyptera	944	3.35	4.61	3.85	3.7	0	22.48	0.548325	0.548325	0.548325	0.521561	3.39	4.64667	3.72	4.08667	0	22.3367	0.334217	3.38517	4.6436	3.71804	4.07647	0	22.3306	Hemimetabola	Neoptera	Polyneoptera	Orthoptera	Caelifera	Acridoidea	Acrididae	Gomphocerinae	Chrysochraontini	Euthystira	brachyptera	2	45.7433	14.9504	Slovenia	Cfb
939	Euthystira_brachyptera	945	3.19	4.87	3.56	4.38	0	21.64	0.944254	0.944254	0.944254	0.521561	3.39	4.64667	3.72	4.08667	0	22.3367	0.334217	3.38517	4.6436	3.71804	4.07647	0	22.3306	Hemimetabola	Neoptera	Polyneoptera	Orthoptera	Caelifera	Acridoidea	Acrididae	Gomphocerinae	Chrysochraontini	Euthystira	brachyptera	2	45.7433	14.9504	Slovenia	Cfb
1917	Chorthippus_albomarginatus	1970	2.92	4.52	3.25	3.14	14.41	20.81	0.636283	0.636283	0.636283	0.636283	2.92	4.52	3.25	3.14	14.41	20.81	0.636283	2.92	4.52	3.25	3.14	14.41	20.81	Hemimetabola	Neoptera	Polyneoptera	Orthoptera	Caelifera	Acridoidea	Acrididae	Gomphocerinae	Gomphocerini	Chorthippus	albomarginatus	2	50.765	7.02364	Germany	Cfb
1920	Chorthippus_biguttulus	1974	2.23	3.03	2.22	2.29	11.73	14.38	0.480019	0.516115	0.498067	0.262282	2.47143	3.60571	2.24286	2.78429	13.9529	16.09	0.15311	2.4599	3.54842	2.23875	2.74243	13.8111	16.0191	Hemimetabola	Neoptera	Polyneoptera	Orthoptera	Caelifera	Acridoidea	Acrididae	Gomphocerinae	Gomphocerini	Chorthippus	biguttulus	2	50.765	7.02364	Germany	Cfb
1921	Chorthippus_biguttulus	1974	2.23	3.03	2.22	2.29	11.73	14.38	0.516115	0.516115	0.498067	0.262282	2.47143	3.60571	2.24286	2.78429	13.9529	16.09	0.15311	2.4599	3.54842	2.23875	2.74243	13.8111	16.0191	Hemimetabola	Neoptera	Polyneoptera	Orthoptera	Caelifera	Acridoidea	Acrididae	Gomphocerinae	Gomphocerini	Chorthippus	biguttulus	2	50.765	7.02364	Germany	Cfb
1923	Chorthippus_biguttulus	1976	2.22	2.92	2.33	2.26	12.09	15.24	0.271997	0.271997	0.271997	0.262282	2.47143	3.60571	2.24286	2.78429	13.9529	16.09	0.15311	2.4599	3.54842	2.23875	2.74243	13.8111	16.0191	Hemimetabola	Neoptera	Polyneoptera	Orthoptera	Caelifera	Acridoidea	Acrididae	Gomphocerinae	Gomphocerini	Chorthippus	biguttulus	2	50.765	7.02364	Germany	Cfb
1928	Chorthippus_biguttulus	1981	2.4	3.21	2.54	2.69	13.73	15.23	0.410289	0.410289	0.410289	0.262282	2.47143	3.60571	2.24286	2.78429	13.9529	16.09	0.15311	2.4599	3.54842	2.23875	2.74243	13.8111	16.0191	Hemimetabola	Neoptera	Polyneoptera	Orthoptera	Caelifera	Acridoidea	Acrididae	Gomphocerinae	Gomphocerini	Chorthippus	biguttulus	2	50.765	7.02364	Germany	Cfb
2309	Chorthippus_biguttulus	801	2.74	4.35	2.13	3.32	16.13	17.8	0.0404848	0.0404848	0.0307904	0.262282	2.47143	3.60571	2.24286	2.78429	13.9529	16.09	0.15311	2.4599	3.54842	2.23875	2.74243	13.8111	16.0191	Hemimetabola	Neoptera	Polyneoptera	Orthoptera	Caelifera	Acridoidea	Acrididae	Gomphocerinae	Gomphocerini	Chorthippus	biguttulus	20	50.8185	7.19074	Germany	Cfb
2310	Chorthippus_biguttulus	801	2.74	4.35	2.13	3.32	16.13	17.8	0.0329004	0.0404848	0.0307904	0.262282	2.47143	3.60571	2.24286	2.78429	13.9529	16.09	0.15311	2.4599	3.54842	2.23875	2.74243	13.8111	16.0191	Hemimetabola	Neoptera	Polyneoptera	Orthoptera	Caelifera	Acridoidea	Acrididae	Gomphocerinae	Gomphocerini	Chorthippus	biguttulus	20	50.8185	7.19074	Germany	Cfb
2311	Chorthippus_biguttulus	801	2.74	4.35	2.13	3.32	16.13	17.8	0.0194049	0.0404848	0.0307904	0.262282	2.47143	3.60571	2.24286	2.78429	13.9529	16.09	0.15311	2.4599	3.54842	2.23875	2.74243	13.8111	16.0191	Hemimetabola	Neoptera	Polyneoptera	Orthoptera	Caelifera	Acridoidea	Acrididae	Gomphocerinae	Gomphocerini	Chorthippus	biguttulus	20	50.8185	7.19074	Germany	Cfb
785	Chorthippus_brunneus	808	3.09	5.01	2.06	3.44	17.94	21.68	0.497758	0.497758	0.497758	0.744298	3.1875	4.58	2.8225	4.025	16.8925	22.8075	0.624425	3.18008	4.57316	2.75114	4.00979	16.8703	22.6737	Hemimetabola	Neoptera	Polyneoptera	Orthoptera	Caelifera	Acridoidea	Acrididae	Gomphocerinae	Gomphocerini	Chorthippus	brunneus	2	50.8185	7.19074	Germany	Cfb
787	Chorthippus_brunneus	810	2.88	4.53	2.35	4.2	15.55	19.35	0.244611	0.244611	0.244611	0.744298	3.1875	4.58	2.8225	4.025	16.8925	22.8075	0.624425	3.18008	4.57316	2.75114	4.00979	16.8703	22.6737	Hemimetabola	Neoptera	Polyneoptera	Orthoptera	Caelifera	Acridoidea	Acrididae	Gomphocerinae	Gomphocerini	Chorthippus	brunneus	2	50.8185	7.19074	Germany	Cfb
918	Chorthippus_brunneus	931	3.39	4.39	3.44	4.23	17.04	25.1	1.11741	1.11741	0.952807	0.744298	3.1875	4.58	2.8225	4.025	16.8925	22.8075	0.624425	3.18008	4.57316	2.75114	4.00979	16.8703	22.6737	Hemimetabola	Neoptera	Polyneoptera	Orthoptera	Caelifera	Acridoidea	Acrididae	Gomphocerinae	Gomphocerini	Chorthippus	brunneus	2	46.3833	14.5109	Slovenia	Cfb
919	Chorthippus_brunneus	931	3.39	4.39	3.44	4.23	17.04	25.1	0.788203	1.11741	0.952807	0.744298	3.1875	4.58	2.8225	4.025	16.8925	22.8075	0.624425	3.18008	4.57316	2.75114	4.00979	16.8703	22.6737	Hemimetabola	Neoptera	Polyneoptera	Orthoptera	Caelifera	Acridoidea	Acrididae	Gomphocerinae	Gomphocerini	Chorthippus	brunneus	2	46.3833	14.5109	Slovenia	Cfb
792	Chorthippus_dorsatus	818	2.98	4.74	2.69	3.9	20.07	22.97	0.759882	0.759882	0.759882	0.61605	2.655	3.8875	2.78	3.0975	15.185	19.1575	0.568147	2.63753	3.79987	2.6952	3.05639	14.8361	18.8757	Hemimetabola	Neoptera	Polyneoptera	Orthoptera	Caelifera	Acridoidea	Acrididae	Gomphocerinae	Gomphocerini	Chorthippus	dorsatus	2	50.8394	7.15187	Germany	Cfb
808	Chorthippus_dorsatus	831	2.45	2.99	1.85	2.83	12.77	16.64	0.360181	0.360181	0.360181	0.61605	2.655	3.8875	2.78	3.0975	15.185	19.1575	0.568147	2.63753	3.79987	2.6952	3.05639	14.8361	18.8757	Hemimetabola	Neoptera	Polyneoptera	Orthoptera	Caelifera	Acridoidea	Acrididae	Gomphocerinae	Gomphocerini	Chorthippus	dorsatus	2	50.8394	7.15187	Germany	Cfb
1946	Chorthippus_dorsatus	2003	2.27	3.15	2.82	2.51	11.59	15.27	0.405643	0.405643	0.405643	0.61605	2.655	3.8875	2.78	3.0975	15.185	19.1575	0.568147	2.63753	3.79987	2.6952	3.05639	14.8361	18.8757	Hemimetabola	Neoptera	Polyneoptera	Orthoptera	Caelifera	Acridoidea	Acrididae	Gomphocerinae	Gomphocerini	Chorthippus	dorsatus	2	50.9026	6.90835	Germany	Cfb
1947	Chorthippus_dorsatus	2004	2.92	4.67	3.76	3.15	16.31	21.75	0.938493	0.938493	0.938493	0.61605	2.655	3.8875	2.78	3.0975	15.185	19.1575	0.568147	2.63753	3.79987	2.6952	3.05639	14.8361	18.8757	Hemimetabola	Neoptera	Polyneoptera	Orthoptera	Caelifera	Acridoidea	Acrididae	Gomphocerinae	Gomphocerini	Chorthippus	dorsatus	2	50.9026	6.90835	Germany	Cfb
778	Chorthippus_mollis	801	2.74	4.35	2.13	3.32	16.13	17.8	0.0303714	0.0404848	0.0307904	0.527016	2.685	4.12	2.365	3.265	15.085	17.6725	0.30589	2.68195	4.11642	2.35716	3.25516	15.0602	17.651	Hemimetabola	Neoptera	Polyneoptera	Orthoptera	Caelifera	Acridoidea	Acrididae	Gomphocerinae	Gomphocerini	Chorthippus	mollis	20	50.8185	7.19074	Germany	Cfb
779	Chorthippus_mollis	802	2.87	4.22	2.64	3.58	15.55	19.03	0.48015	0.48015	0.48015	0.527016	2.685	4.12	2.365	3.265	15.085	17.6725	0.30589	2.68195	4.11642	2.35716	3.25516	15.0602	17.651	Hemimetabola	Neoptera	Polyneoptera	Orthoptera	Caelifera	Acridoidea	Acrididae	Gomphocerinae	Gomphocerini	Chorthippus	mollis	2	50.8185	7.19074	Germany	Cfb
799	Chorthippus_mollis	822	2.57	3.98	2.25	3.28	14.83	17.18	0.369933	0.369933	0.369933	0.527016	2.685	4.12	2.365	3.265	15.085	17.6725	0.30589	2.68195	4.11642	2.35716	3.25516	15.0602	17.651	Hemimetabola	Neoptera	Polyneoptera	Orthoptera	Caelifera	Acridoidea	Acrididae	Gomphocerinae	Gomphocerini	Chorthippus	mollis	2	50.8394	7.15187	Germany	Cfb
806	Chorthippus_mollis	829	2.56	3.93	2.44	2.88	13.83	16.68	1.21749	1.21749	1.21749	0.527016	2.685	4.12	2.365	3.265	15.085	17.6725	0.30589	2.68195	4.11642	2.35716	3.25516	15.0602	17.651	Hemimetabola	Neoptera	Polyneoptera	Orthoptera	Caelifera	Acridoidea	Acrididae	Gomphocerinae	Gomphocerini	Chorthippus	mollis	2	50.8394	7.15187	Germany	Cfb
1918	Chorthippus_sp_GER1	1971	2.9	4.52	2.82	3.17	15.45	18.96	0.650007	0.650007	0.650007	0.62601	2.854	4.302	2.952	3.194	15.134	18.938	0.615159	2.8511	4.29739	2.94065	3.19084	15.1128	18.9132	Hemimetabola	Neoptera	Polyneoptera	Orthoptera	Caelifera	Acridoidea	Acrididae	Gomphocerinae	Gomphocerini	Chorthippus	sp_GER1	2	50.765	7.02364	Germany	Cfb
1919	Chorthippus_sp_GER1	1972	2.78	3.96	2.55	3.38	14.72	18.86	0.436344	0.436344	0.436344	0.62601	2.854	4.302	2.952	3.194	15.134	18.938	0.615159	2.8511	4.29739	2.94065	3.19084	15.1128	18.9132	Hemimetabola	Neoptera	Polyneoptera	Orthoptera	Caelifera	Acridoidea	Acrididae	Gomphocerinae	Gomphocerini	Chorthippus	sp_GER1	2	50.765	7.02364	Germany	Cfb
1922	Chorthippus_sp_GER1	1975	3.09	4.35	3.06	3.29	16.55	20.75	0.615884	0.615884	0.615884	0.62601	2.854	4.302	2.952	3.194	15.134	18.938	0.615159	2.8511	4.29739	2.94065	3.19084	15.1128	18.9132	Hemimetabola	Neoptera	Polyneoptera	Orthoptera	Caelifera	Acridoidea	Acrididae	Gomphocerinae	Gomphocerini	Chorthippus	sp_GER1	2	50.765	7.02364	Germany	Cfb
1924	Chorthippus_sp_GER1	1977	2.76	4.45	3.32	3.17	14.21	17.99	0.640689	0.640689	0.640689	0.62601	2.854	4.302	2.952	3.194	15.134	18.938	0.615159	2.8511	4.29739	2.94065	3.19084	15.1128	18.9132	Hemimetabola	Neoptera	Polyneoptera	Orthoptera	Caelifera	Acridoidea	Acrididae	Gomphocerinae	Gomphocerini	Chorthippus	sp_GER1	2	50.765	7.02364	Germany	Cfb
1931	Chorthippus_sp_GER1	1983	2.74	4.23	3.01	2.96	14.74	18.13	0.787125	0.787125	0.787125	0.62601	2.854	4.302	2.952	3.194	15.134	18.938	0.615159	2.8511	4.29739	2.94065	3.19084	15.1128	18.9132	Hemimetabola	Neoptera	Polyneoptera	Orthoptera	Caelifera	Acridoidea	Acrididae	Gomphocerinae	Gomphocerini	Chorthippus	sp_GER1	2	50.765	7.02364	Germany	Cfb
964	Chorthippus_sp_GER2	964	2.81	5.19	3.02	3.48	17.23	17.95	0.754352	0.754352	0.754352	0.754352	2.81	5.19	3.02	3.48	17.23	17.95	0.754352	2.81	5.19	3.02	3.48	17.23	17.95	Hemimetabola	Neoptera	Polyneoptera	Orthoptera	Caelifera	Acridoidea	Acrididae	Gomphocerinae	Gomphocerini	Chorthippus	sp_GER2	2	50.9682	7.22178	Germany	Cfb
345	Gomphocerippus_rufus	391	3.33	5.44	2.61	4.47	15.92	24.94	0.58056	0.58056	0.58056	0.552168	2.64833	4.00833	2.43	3.105	12.285	18.6333	0.51601	2.61493	3.89904	2.38534	2.98699	12.1547	18.2234	Hemimetabola	Neoptera	Polyneoptera	Orthoptera	Caelifera	Acridoidea	Acrididae	Gomphocerinae	Gomphocerini	Gomphocerippus	rufus	2	48.531	9.03206	Germany	Cfb
800	Gomphocerippus_rufus	823	2.25	3.18	2.24	2.43	10.7	15.33	0.299253	0.299253	0.299253	0.552168	2.64833	4.00833	2.43	3.105	12.285	18.6333	0.51601	2.61493	3.89904	2.38534	2.98699	12.1547	18.2234	Hemimetabola	Neoptera	Polyneoptera	Orthoptera	Caelifera	Acridoidea	Acrididae	Gomphocerinae	Gomphocerini	Gomphocerippus	rufus	2	50.8394	7.15187	Germany	Cfb
802	Gomphocerippus_rufus	825	2.37	3.1	1.66	2.44	10.8	14.85	0.385467	0.385467	0.385467	0.552168	2.64833	4.00833	2.43	3.105	12.285	18.6333	0.51601	2.61493	3.89904	2.38534	2.98699	12.1547	18.2234	Hemimetabola	Neoptera	Polyneoptera	Orthoptera	Caelifera	Acridoidea	Acrididae	Gomphocerinae	Gomphocerini	Gomphocerippus	rufus	2	50.8394	7.15187	Germany	Cfb
805	Gomphocerippus_rufus	827	2.51	4.42	2.5	3.04	11.95	18.9	0.847107	0.847107	0.847107	0.552168	2.64833	4.00833	2.43	3.105	12.285	18.6333	0.51601	2.61493	3.89904	2.38534	2.98699	12.1547	18.2234	Hemimetabola	Neoptera	Polyneoptera	Orthoptera	Caelifera	Acridoidea	Acrididae	Gomphocerinae	Gomphocerini	Gomphocerippus	rufus	2	50.8394	7.15187	Germany	Cfb
807	Gomphocerippus_rufus	830	2.27	3.05	2.38	2.15	10.97	14.95	0.434153	0.434153	0.434153	0.552168	2.64833	4.00833	2.43	3.105	12.285	18.6333	0.51601	2.61493	3.89904	2.38534	2.98699	12.1547	18.2234	Hemimetabola	Neoptera	Polyneoptera	Orthoptera	Caelifera	Acridoidea	Acrididae	Gomphocerinae	Gomphocerini	Gomphocerippus	rufus	2	50.8394	7.15187	Germany	Cfb
948	Gomphocerippus_rufus	951	3.16	4.86	3.19	4.1	13.37	22.83	0.766465	0.766465	0.766465	0.552168	2.64833	4.00833	2.43	3.105	12.285	18.6333	0.51601	2.61493	3.89904	2.38534	2.98699	12.1547	18.2234	Hemimetabola	Neoptera	Polyneoptera	Orthoptera	Caelifera	Acridoidea	Acrididae	Gomphocerinae	Gomphocerini	Gomphocerippus	rufus	2	46.3816	14.4648	Slovenia	Cfb
110	Pseudochorthippus_dorsalis	1670	2.83	4.07	2.94	3.25	5.98	19.5	0.478539	0.478539	0.478539	0.478539	2.83	4.07	2.94	3.25	5.98	19.5	0.478539	2.83	4.07	2.94	3.25	5.98	19.5	Hemimetabola	Neoptera	Polyneoptera	Orthoptera	Caelifera	Acridoidea	Acrididae	Gomphocerinae	Gomphocerini	Pseudochorthippus	dorsalis	2	50.8604	7.23683	Germany	Cfb
59	Pseudochorthippus_montanus	2051	2.92	4.69	3.25	3.1	5.04	19.67	0.410724	0.410724	0.410724	0.410724	2.92	4.69	3.25	3.1	5.04	19.67	0.410724	2.92	4.69	3.25	3.1	5.04	19.67	Hemimetabola	Neoptera	Polyneoptera	Orthoptera	Caelifera	Acridoidea	Acrididae	Gomphocerinae	Gomphocerini	Pseudochorthippus	montanus	2	50.8599	7.23385	Germany	Cfb
106	Pseudochorthippus_parallelus	1666	3.05	3.91	2.62	3.52	5.93	21.04	0.459099	0.459099	0.459099	0.343225	2.7545	3.92075	2.643	3.1055	7.903	18.8388	0.287532	2.73851	3.87903	2.6032	3.05431	7.69072	18.5315	Hemimetabola	Neoptera	Polyneoptera	Orthoptera	Caelifera	Acridoidea	Acrididae	Gomphocerinae	Gomphocerini	Pseudochorthippus	parallelus	2	50.8604	7.23683	Germany	Cfb
107	Pseudochorthippus_parallelus	1667	3.16	3.96	3.15	3.09	6.1	19.52	0.455855	0.455855	0.455855	0.343225	2.7545	3.92075	2.643	3.1055	7.903	18.8388	0.287532	2.73851	3.87903	2.6032	3.05431	7.69072	18.5315	Hemimetabola	Neoptera	Polyneoptera	Orthoptera	Caelifera	Acridoidea	Acrididae	Gomphocerinae	Gomphocerini	Pseudochorthippus	parallelus	2	50.8604	7.23683	Germany	Cfb
109	Pseudochorthippus_parallelus	1669	2.88	4.42	2.86	3.12	5.21	22.82	0.368141	0.368141	0.368141	0.343225	2.7545	3.92075	2.643	3.1055	7.903	18.8388	0.287532	2.73851	3.87903	2.6032	3.05431	7.69072	18.5315	Hemimetabola	Neoptera	Polyneoptera	Orthoptera	Caelifera	Acridoidea	Acrididae	Gomphocerinae	Gomphocerini	Pseudochorthippus	parallelus	2	50.8604	7.23683	Germany	Cfb
111	Pseudochorthippus_parallelus	1671	2.46	4.41	2.44	3.86	5.88	19.87	0.356042	0.356042	0.356042	0.343225	2.7545	3.92075	2.643	3.1055	7.903	18.8388	0.287532	2.73851	3.87903	2.6032	3.05431	7.69072	18.5315	Hemimetabola	Neoptera	Polyneoptera	Orthoptera	Caelifera	Acridoidea	Acrididae	Gomphocerinae	Gomphocerini	Pseudochorthippus	parallelus	2	50.8604	7.23683	Germany	Cfb
112	Pseudochorthippus_parallelus	1672	3.07	4.05	3.34	3.52	5.66	21.83	0.115266	0.21649	0.165878	0.343225	2.7545	3.92075	2.643	3.1055	7.903	18.8388	0.287532	2.73851	3.87903	2.6032	3.05431	7.69072	18.5315	Hemimetabola	Neoptera	Polyneoptera	Orthoptera	Caelifera	Acridoidea	Acrididae	Gomphocerinae	Gomphocerini	Pseudochorthippus	parallelus	2	50.8604	7.23683	Germany	Cfb
113	Pseudochorthippus_parallelus	1672	3.07	4.05	3.34	3.52	5.66	21.83	0.21649	0.21649	0.165878	0.343225	2.7545	3.92075	2.643	3.1055	7.903	18.8388	0.287532	2.73851	3.87903	2.6032	3.05431	7.69072	18.5315	Hemimetabola	Neoptera	Polyneoptera	Orthoptera	Caelifera	Acridoidea	Acrididae	Gomphocerinae	Gomphocerini	Pseudochorthippus	parallelus	2	50.8604	7.23683	Germany	Cfb
114	Pseudochorthippus_parallelus	1673	2.39	3.18	2.08	2.99	9.69	14.34	0.0856765	0.0856765	0.0856765	0.343225	2.7545	3.92075	2.643	3.1055	7.903	18.8388	0.287532	2.73851	3.87903	2.6032	3.05431	7.69072	18.5315	Hemimetabola	Neoptera	Polyneoptera	Orthoptera	Caelifera	Acridoidea	Acrididae	Gomphocerinae	Gomphocerini	Pseudochorthippus	parallelus	2	50.8604	7.23683	Germany	Cfb
115	Pseudochorthippus_parallelus	1674	3.21	4.31	2.63	3.74	6.29	18.98	0.394959	0.394959	0.394959	0.343225	2.7545	3.92075	2.643	3.1055	7.903	18.8388	0.287532	2.73851	3.87903	2.6032	3.05431	7.69072	18.5315	Hemimetabola	Neoptera	Polyneoptera	Orthoptera	Caelifera	Acridoidea	Acrididae	Gomphocerinae	Gomphocerini	Pseudochorthippus	parallelus	2	50.8604	7.23683	Germany	Cfb
116	Pseudochorthippus_parallelus	1675	3	3.92	2.53	2.9	6.37	18.88	0.462626	0.462626	0.462626	0.343225	2.7545	3.92075	2.643	3.1055	7.903	18.8388	0.287532	2.73851	3.87903	2.6032	3.05431	7.69072	18.5315	Hemimetabola	Neoptera	Polyneoptera	Orthoptera	Caelifera	Acridoidea	Acrididae	Gomphocerinae	Gomphocerini	Pseudochorthippus	parallelus	2	50.8604	7.23683	Germany	Cfb
117	Pseudochorthippus_parallelus	1676	2.87	4.14	2.83	3.47	6.22	21.64	0.367837	0.367837	0.367837	0.343225	2.7545	3.92075	2.643	3.1055	7.903	18.8388	0.287532	2.73851	3.87903	2.6032	3.05431	7.69072	18.5315	Hemimetabola	Neoptera	Polyneoptera	Orthoptera	Caelifera	Acridoidea	Acrididae	Gomphocerinae	Gomphocerini	Pseudochorthippus	parallelus	2	50.8604	7.23683	Germany	Cfb
118	Pseudochorthippus_parallelus	1685	3.1	4.75	2.8	3.82	6.56	20.49	0.319751	0.319751	0.319751	0.343225	2.7545	3.92075	2.643	3.1055	7.903	18.8388	0.287532	2.73851	3.87903	2.6032	3.05431	7.69072	18.5315	Hemimetabola	Neoptera	Polyneoptera	Orthoptera	Caelifera	Acridoidea	Acrididae	Gomphocerinae	Gomphocerini	Pseudochorthippus	parallelus	2	50.8604	7.23683	Germany	Cfb
120	Pseudochorthippus_parallelus	1679	2.44	3.22	1.96	2.26	9.67	14.83	0.176647	0.176647	0.176647	0.343225	2.7545	3.92075	2.643	3.1055	7.903	18.8388	0.287532	2.73851	3.87903	2.6032	3.05431	7.69072	18.5315	Hemimetabola	Neoptera	Polyneoptera	Orthoptera	Caelifera	Acridoidea	Acrididae	Gomphocerinae	Gomphocerini	Pseudochorthippus	parallelus	2	50.8604	7.23683	Germany	Cfb
121	Pseudochorthippus_parallelus	1678	2.54	3.08	2.28	2.73	10.53	17.26	0.175542	0.175542	0.175542	0.343225	2.7545	3.92075	2.643	3.1055	7.903	18.8388	0.287532	2.73851	3.87903	2.6032	3.05431	7.69072	18.5315	Hemimetabola	Neoptera	Polyneoptera	Orthoptera	Caelifera	Acridoidea	Acrididae	Gomphocerinae	Gomphocerini	Pseudochorthippus	parallelus	2	50.8604	7.23683	Germany	Cfb
122	Pseudochorthippus_parallelus	1680	3.06	4.29	2.52	3.33	7.99	20.13	0.375825	0.375825	0.375825	0.343225	2.7545	3.92075	2.643	3.1055	7.903	18.8388	0.287532	2.73851	3.87903	2.6032	3.05431	7.69072	18.5315	Hemimetabola	Neoptera	Polyneoptera	Orthoptera	Caelifera	Acridoidea	Acrididae	Gomphocerinae	Gomphocerini	Pseudochorthippus	parallelus	2	50.8604	7.23683	Germany	Cfb
123	Pseudochorthippus_parallelus	1681	2.86	4.42	2.44	3.45	6.1	20.22	0.316338	0.316338	0.316338	0.343225	2.7545	3.92075	2.643	3.1055	7.903	18.8388	0.287532	2.73851	3.87903	2.6032	3.05431	7.69072	18.5315	Hemimetabola	Neoptera	Polyneoptera	Orthoptera	Caelifera	Acridoidea	Acrididae	Gomphocerinae	Gomphocerini	Pseudochorthippus	parallelus	2	50.8604	7.23683	Germany	Cfb
124	Pseudochorthippus_parallelus	1682	2.91	4.1	2.82	3.34	7.2	22.13	0.523099	0.523099	0.523099	0.343225	2.7545	3.92075	2.643	3.1055	7.903	18.8388	0.287532	2.73851	3.87903	2.6032	3.05431	7.69072	18.5315	Hemimetabola	Neoptera	Polyneoptera	Orthoptera	Caelifera	Acridoidea	Acrididae	Gomphocerinae	Gomphocerini	Pseudochorthippus	parallelus	2	50.8604	7.23683	Germany	Cfb
125	Pseudochorthippus_parallelus	1683	2.41	3.35	2.08	2.6	9.86	15.96	0.168146	0.168146	0.168146	0.343225	2.7545	3.92075	2.643	3.1055	7.903	18.8388	0.287532	2.73851	3.87903	2.6032	3.05431	7.69072	18.5315	Hemimetabola	Neoptera	Polyneoptera	Orthoptera	Caelifera	Acridoidea	Acrididae	Gomphocerinae	Gomphocerini	Pseudochorthippus	parallelus	2	50.8604	7.23683	Germany	Cfb
126	Pseudochorthippus_parallelus	1684	3.21	4.27	3.12	3.49	7.63	20.42	0.512149	0.512149	0.512149	0.343225	2.7545	3.92075	2.643	3.1055	7.903	18.8388	0.287532	2.73851	3.87903	2.6032	3.05431	7.69072	18.5315	Hemimetabola	Neoptera	Polyneoptera	Orthoptera	Caelifera	Acridoidea	Acrididae	Gomphocerinae	Gomphocerini	Pseudochorthippus	parallelus	2	50.8604	7.23683	Germany	Cfb
127	Pseudochorthippus_parallelus	1686	2.89	4.5	2.6	3.66	6.15	20.41	0.514578	0.514578	0.514578	0.343225	2.7545	3.92075	2.643	3.1055	7.903	18.8388	0.287532	2.73851	3.87903	2.6032	3.05431	7.69072	18.5315	Hemimetabola	Neoptera	Polyneoptera	Orthoptera	Caelifera	Acridoidea	Acrididae	Gomphocerinae	Gomphocerini	Pseudochorthippus	parallelus	2	50.8604	7.23683	Germany	Cfb
128	Pseudochorthippus_parallelus	1687	2.96	4.33	2.98	3.72	5.97	22.85	0.400182	0.400182	0.400182	0.343225	2.7545	3.92075	2.643	3.1055	7.903	18.8388	0.287532	2.73851	3.87903	2.6032	3.05431	7.69072	18.5315	Hemimetabola	Neoptera	Polyneoptera	Orthoptera	Caelifera	Acridoidea	Acrididae	Gomphocerinae	Gomphocerini	Pseudochorthippus	parallelus	2	50.8604	7.23683	Germany	Cfb
129	Pseudochorthippus_parallelus	1688	2.92	4.62	2.98	3.63	6.85	21.11	0.476904	0.476904	0.476904	0.343225	2.7545	3.92075	2.643	3.1055	7.903	18.8388	0.287532	2.73851	3.87903	2.6032	3.05431	7.69072	18.5315	Hemimetabola	Neoptera	Polyneoptera	Orthoptera	Caelifera	Acridoidea	Acrididae	Gomphocerinae	Gomphocerini	Pseudochorthippus	parallelus	2	50.8604	7.23683	Germany	Cfb
130	Pseudochorthippus_parallelus	1689	2.89	4.68	2.17	3.4	6.19	21.94	0.572949	0.572949	0.572949	0.343225	2.7545	3.92075	2.643	3.1055	7.903	18.8388	0.287532	2.73851	3.87903	2.6032	3.05431	7.69072	18.5315	Hemimetabola	Neoptera	Polyneoptera	Orthoptera	Caelifera	Acridoidea	Acrididae	Gomphocerinae	Gomphocerini	Pseudochorthippus	parallelus	2	50.8604	7.23683	Germany	Cfb
131	Pseudochorthippus_parallelus	1690	2.35	3.56	1.73	2.96	8.14	15.71	0.182714	0.182714	0.182714	0.343225	2.7545	3.92075	2.643	3.1055	7.903	18.8388	0.287532	2.73851	3.87903	2.6032	3.05431	7.69072	18.5315	Hemimetabola	Neoptera	Polyneoptera	Orthoptera	Caelifera	Acridoidea	Acrididae	Gomphocerinae	Gomphocerini	Pseudochorthippus	parallelus	2	50.8604	7.23683	Germany	Cfb
132	Pseudochorthippus_parallelus	1691	2.77	4.72	2.5	3.48	6.9	21.33	0.173004	0.173004	0.173004	0.343225	2.7545	3.92075	2.643	3.1055	7.903	18.8388	0.287532	2.73851	3.87903	2.6032	3.05431	7.69072	18.5315	Hemimetabola	Neoptera	Polyneoptera	Orthoptera	Caelifera	Acridoidea	Acrididae	Gomphocerinae	Gomphocerini	Pseudochorthippus	parallelus	2	50.8604	7.23683	Germany	Cfb
133	Pseudochorthippus_parallelus	1692	3.06	4.33	3.07	4.12	7.52	20.48	0.258376	0.258376	0.258376	0.343225	2.7545	3.92075	2.643	3.1055	7.903	18.8388	0.287532	2.73851	3.87903	2.6032	3.05431	7.69072	18.5315	Hemimetabola	Neoptera	Polyneoptera	Orthoptera	Caelifera	Acridoidea	Acrididae	Gomphocerinae	Gomphocerini	Pseudochorthippus	parallelus	2	50.8604	7.23683	Germany	Cfb
134	Pseudochorthippus_parallelus	1693	2.93	4.89	3.07	4.15	6.22	21.81	0.184999	0.184999	0.184999	0.343225	2.7545	3.92075	2.643	3.1055	7.903	18.8388	0.287532	2.73851	3.87903	2.6032	3.05431	7.69072	18.5315	Hemimetabola	Neoptera	Polyneoptera	Orthoptera	Caelifera	Acridoidea	Acrididae	Gomphocerinae	Gomphocerini	Pseudochorthippus	parallelus	2	50.8604	7.23683	Germany	Cfb
135	Pseudochorthippus_parallelus	1694	2.44	3.89	2.65	2.55	8.99	15.14	0.312177	0.312177	0.312177	0.343225	2.7545	3.92075	2.643	3.1055	7.903	18.8388	0.287532	2.73851	3.87903	2.6032	3.05431	7.69072	18.5315	Hemimetabola	Neoptera	Polyneoptera	Orthoptera	Caelifera	Acridoidea	Acrididae	Gomphocerinae	Gomphocerini	Pseudochorthippus	parallelus	2	50.8604	7.23683	Germany	Cfb
136	Pseudochorthippus_parallelus	1695	2.57	3.92	1.91	2.84	9.2	15.37	0.0840024	0.0840024	0.0840024	0.343225	2.7545	3.92075	2.643	3.1055	7.903	18.8388	0.287532	2.73851	3.87903	2.6032	3.05431	7.69072	18.5315	Hemimetabola	Neoptera	Polyneoptera	Orthoptera	Caelifera	Acridoidea	Acrididae	Gomphocerinae	Gomphocerini	Pseudochorthippus	parallelus	2	50.8604	7.23683	Germany	Cfb
138	Pseudochorthippus_parallelus	1698	2.47	3.75	1.71	2.28	9.41	15.44	0.0780419	0.0780419	0.0780419	0.343225	2.7545	3.92075	2.643	3.1055	7.903	18.8388	0.287532	2.73851	3.87903	2.6032	3.05431	7.69072	18.5315	Hemimetabola	Neoptera	Polyneoptera	Orthoptera	Caelifera	Acridoidea	Acrididae	Gomphocerinae	Gomphocerini	Pseudochorthippus	parallelus	2	50.8604	7.23683	Germany	Cfb
776	Pseudochorthippus_parallelus	800	2.2	3.04	2.36	2.11	8.62	15.54	0.161432	0.161432	0.156953	0.343225	2.7545	3.92075	2.643	3.1055	7.903	18.8388	0.287532	2.73851	3.87903	2.6032	3.05431	7.69072	18.5315	Hemimetabola	Neoptera	Polyneoptera	Orthoptera	Caelifera	Acridoidea	Acrididae	Gomphocerinae	Gomphocerini	Pseudochorthippus	parallelus	20	50.8185	7.19074	Germany	Cfb
777	Pseudochorthippus_parallelus	800	2.2	3.04	2.36	2.11	8.62	15.54	0.152474	0.161432	0.156953	0.343225	2.7545	3.92075	2.643	3.1055	7.903	18.8388	0.287532	2.73851	3.87903	2.6032	3.05431	7.69072	18.5315	Hemimetabola	Neoptera	Polyneoptera	Orthoptera	Caelifera	Acridoidea	Acrididae	Gomphocerinae	Gomphocerini	Pseudochorthippus	parallelus	20	50.8185	7.19074	Germany	Cfb
801	Pseudochorthippus_parallelus	824	2.37	3.1	1.95	2.56	8.2	15.54	0.563709	0.563709	0.563709	0.343225	2.7545	3.92075	2.643	3.1055	7.903	18.8388	0.287532	2.73851	3.87903	2.6032	3.05431	7.69072	18.5315	Hemimetabola	Neoptera	Polyneoptera	Orthoptera	Caelifera	Acridoidea	Acrididae	Gomphocerinae	Gomphocerini	Pseudochorthippus	parallelus	2	50.8394	7.15187	Germany	Cfb
886	Pseudochorthippus_parallelus	908	2.64	3.32	2.88	2.58	10.54	16.94	0.0672057	0.109957	0.0885814	0.343225	2.7545	3.92075	2.643	3.1055	7.903	18.8388	0.287532	2.73851	3.87903	2.6032	3.05431	7.69072	18.5315	Hemimetabola	Neoptera	Polyneoptera	Orthoptera	Caelifera	Acridoidea	Acrididae	Gomphocerinae	Gomphocerini	Pseudochorthippus	parallelus	2	46.3816	14.4648	Slovenia	Cfb
887	Pseudochorthippus_parallelus	908	2.64	3.32	2.88	2.58	10.54	16.94	0.109957	0.109957	0.0885814	0.343225	2.7545	3.92075	2.643	3.1055	7.903	18.8388	0.287532	2.73851	3.87903	2.6032	3.05431	7.69072	18.5315	Hemimetabola	Neoptera	Polyneoptera	Orthoptera	Caelifera	Acridoidea	Acrididae	Gomphocerinae	Gomphocerini	Pseudochorthippus	parallelus	2	46.3816	14.4648	Slovenia	Cfb
966	Pseudochorthippus_parallelus	966	2.52	3.34	2.73	2.68	8.41	13.92	0.321764	0.321764	0.321764	0.343225	2.7545	3.92075	2.643	3.1055	7.903	18.8388	0.287532	2.73851	3.87903	2.6032	3.05431	7.69072	18.5315	Hemimetabola	Neoptera	Polyneoptera	Orthoptera	Caelifera	Acridoidea	Acrididae	Gomphocerinae	Gomphocerini	Pseudochorthippus	parallelus	2	50.9682	7.22178	Germany	Cfb
1950	Pseudochorthippus_parallelus	2007	2.54	3.75	2.88	2.73	13.19	16.78	0.447193	0.447193	0.447193	0.343225	2.7545	3.92075	2.643	3.1055	7.903	18.8388	0.287532	2.73851	3.87903	2.6032	3.05431	7.69072	18.5315	Hemimetabola	Neoptera	Polyneoptera	Orthoptera	Caelifera	Acridoidea	Acrididae	Gomphocerinae	Gomphocerini	Pseudochorthippus	parallelus	2	50.9026	6.90835	Germany	Cfb
1951	Pseudochorthippus_parallelus	2008	2.62	3.42	2.95	2.46	11.41	15.79	0.430527	0.430527	0.430527	0.343225	2.7545	3.92075	2.643	3.1055	7.903	18.8388	0.287532	2.73851	3.87903	2.6032	3.05431	7.69072	18.5315	Hemimetabola	Neoptera	Polyneoptera	Orthoptera	Caelifera	Acridoidea	Acrididae	Gomphocerinae	Gomphocerini	Pseudochorthippus	parallelus	2	50.9026	6.90835	Germany	Cfb
1954	Pseudochorthippus_parallelus	2010	2.6	3.23	3	2.64	9.99	14.54	0.611512	0.611512	0.611512	0.343225	2.7545	3.92075	2.643	3.1055	7.903	18.8388	0.287532	2.73851	3.87903	2.6032	3.05431	7.69072	18.5315	Hemimetabola	Neoptera	Polyneoptera	Orthoptera	Caelifera	Acridoidea	Acrididae	Gomphocerinae	Gomphocerini	Pseudochorthippus	parallelus	2	50.9026	6.90835	Germany	Cfb
1956	Pseudochorthippus_parallelus	2014	3.24	4.92	3.31	3.63	7.04	32.55	1.22958	1.22958	1.22958	0.343225	2.7545	3.92075	2.643	3.1055	7.903	18.8388	0.287532	2.73851	3.87903	2.6032	3.05431	7.69072	18.5315	Hemimetabola	Neoptera	Polyneoptera	Orthoptera	Caelifera	Acridoidea	Acrididae	Gomphocerinae	Gomphocerini	Pseudochorthippus	parallelus	2	50.9026	6.90835	Germany	Cfb
1957	Pseudochorthippus_parallelus	2015	2.67	3.33	3.21	2.6	9.47	15.69	0.393293	0.393293	0.393293	0.343225	2.7545	3.92075	2.643	3.1055	7.903	18.8388	0.287532	2.73851	3.87903	2.6032	3.05431	7.69072	18.5315	Hemimetabola	Neoptera	Polyneoptera	Orthoptera	Caelifera	Acridoidea	Acrididae	Gomphocerinae	Gomphocerini	Pseudochorthippus	parallelus	2	50.9026	6.90835	Germany	Cfb
1396	Orphulella_punctata	1467	3.1	5.16	2.5	2.9	14.1	17	0.522116	0.522116	0.522116	0.521008	2.72929	5.12643	2.53357	2.70143	14.055	17.265	0.468695	2.71433	5.09648	2.46727	2.67275	13.9501	17.1254	Hemimetabola	Neoptera	Polyneoptera	Orthoptera	Caelifera	Acridoidea	Acrididae	Gomphocerinae	Orphulellini	Orphulella	punctata	2	9.15588	-79.8488	Panama	Am
1406	Orphulella_punctata	1473	2.58	4.8	2.74	2.43	14.16	15.4	0.264095	0.264095	0.264095	0.521008	2.72929	5.12643	2.53357	2.70143	14.055	17.265	0.468695	2.71433	5.09648	2.46727	2.67275	13.9501	17.1254	Hemimetabola	Neoptera	Polyneoptera	Orthoptera	Caelifera	Acridoidea	Acrididae	Gomphocerinae	Orphulellini	Orphulella	punctata	20	9.15588	-79.8488	Panama	Am
1408	Orphulella_punctata	1475	2.59	5.48	2.73	2.62	14.45	17.72	0.685998	0.685998	0.5812	0.521008	2.72929	5.12643	2.53357	2.70143	14.055	17.265	0.468695	2.71433	5.09648	2.46727	2.67275	13.9501	17.1254	Hemimetabola	Neoptera	Polyneoptera	Orthoptera	Caelifera	Acridoidea	Acrididae	Gomphocerinae	Orphulellini	Orphulella	punctata	2	9.15588	-79.8488	Panama	Am
1409	Orphulella_punctata	1475	2.59	5.48	2.73	2.62	14.45	17.72	0.476403	0.685998	0.5812	0.521008	2.72929	5.12643	2.53357	2.70143	14.055	17.265	0.468695	2.71433	5.09648	2.46727	2.67275	13.9501	17.1254	Hemimetabola	Neoptera	Polyneoptera	Orthoptera	Caelifera	Acridoidea	Acrididae	Gomphocerinae	Orphulellini	Orphulella	punctata	2	9.15588	-79.8488	Panama	Am
1492	Orphulella_punctata	1527	2.95	6.24	4.05	3.3	17.9	22.1	1.05751	1.05751	1.05751	0.521008	2.72929	5.12643	2.53357	2.70143	14.055	17.265	0.468695	2.71433	5.09648	2.46727	2.67275	13.9501	17.1254	Hemimetabola	Neoptera	Polyneoptera	Orthoptera	Caelifera	Acridoidea	Acrididae	Gomphocerinae	Orphulellini	Orphulella	punctata	2	9.15588	-79.8488	Panama	Am
1551	Orphulella_punctata	1575	2.5	4.86	2.4	2.22	12.6	17.73	0.335393	0.335393	0.332901	0.521008	2.72929	5.12643	2.53357	2.70143	14.055	17.265	0.468695	2.71433	5.09648	2.46727	2.67275	13.9501	17.1254	Hemimetabola	Neoptera	Polyneoptera	Orthoptera	Caelifera	Acridoidea	Acrididae	Gomphocerinae	Orphulellini	Orphulella	punctata	2	9.15588	-79.8488	Panama	Am
1586	Orphulella_punctata	1599	2.55	4.61	1.92	2.54	12.66	15.1	0.347056	0.347056	0.240239	0.521008	2.72929	5.12643	2.53357	2.70143	14.055	17.265	0.468695	2.71433	5.09648	2.46727	2.67275	13.9501	17.1254	Hemimetabola	Neoptera	Polyneoptera	Orthoptera	Caelifera	Acridoidea	Acrididae	Gomphocerinae	Orphulellini	Orphulella	punctata	2	9.12447	-79.859	Panama	Am
1587	Orphulella_punctata	1599	2.55	4.61	1.92	2.54	12.66	15.1	0.180477	0.347056	0.240239	0.521008	2.72929	5.12643	2.53357	2.70143	14.055	17.265	0.468695	2.71433	5.09648	2.46727	2.67275	13.9501	17.1254	Hemimetabola	Neoptera	Polyneoptera	Orthoptera	Caelifera	Acridoidea	Acrididae	Gomphocerinae	Orphulellini	Orphulella	punctata	2	9.12447	-79.859	Panama	Am
1588	Orphulella_punctata	1600	3.24	6.24	3.29	2.98	15.43	20.12	1.08909	1.08909	1.08909	0.521008	2.72929	5.12643	2.53357	2.70143	14.055	17.265	0.468695	2.71433	5.09648	2.46727	2.67275	13.9501	17.1254	Hemimetabola	Neoptera	Polyneoptera	Orthoptera	Caelifera	Acridoidea	Acrididae	Gomphocerinae	Orphulellini	Orphulella	punctata	2	9.12447	-79.859	Panama	Am
2163	Orphulella_punctata	1575	2.5	4.86	2.4	2.22	12.6	17.73	0.330409	0.335393	0.332901	0.521008	2.72929	5.12643	2.53357	2.70143	14.055	17.265	0.468695	2.71433	5.09648	2.46727	2.67275	13.9501	17.1254	Hemimetabola	Neoptera	Polyneoptera	Orthoptera	Caelifera	Acridoidea	Acrididae	Gomphocerinae	Orphulellini	Orphulella	punctata	2	9.15588	-79.8488	Panama	Am
2171	Orphulella_punctata	1599	2.55	4.61	1.92	2.54	12.66	15.1	0.185082	0.347056	0.240239	0.521008	2.72929	5.12643	2.53357	2.70143	14.055	17.265	0.468695	2.71433	5.09648	2.46727	2.67275	13.9501	17.1254	Hemimetabola	Neoptera	Polyneoptera	Orthoptera	Caelifera	Acridoidea	Acrididae	Gomphocerinae	Orphulellini	Orphulella	punctata	2	9.12447	-79.859	Panama	Am
2172	Orphulella_punctata	1599	2.55	4.61	1.92	2.54	12.66	15.1	0.33852	0.347056	0.240239	0.521008	2.72929	5.12643	2.53357	2.70143	14.055	17.265	0.468695	2.71433	5.09648	2.46727	2.67275	13.9501	17.1254	Hemimetabola	Neoptera	Polyneoptera	Orthoptera	Caelifera	Acridoidea	Acrididae	Gomphocerinae	Orphulellini	Orphulella	punctata	2	9.12447	-79.859	Panama	Am
2173	Orphulella_punctata	1599	2.55	4.61	1.92	2.54	12.66	15.1	0.15006	0.347056	0.240239	0.521008	2.72929	5.12643	2.53357	2.70143	14.055	17.265	0.468695	2.71433	5.09648	2.46727	2.67275	13.9501	17.1254	Hemimetabola	Neoptera	Polyneoptera	Orthoptera	Caelifera	Acridoidea	Acrididae	Gomphocerinae	Orphulellini	Orphulella	punctata	2	9.12447	-79.859	Panama	Am
1398	Orphulellini_sp_PAN1	1469	2.9	5.2	2.25	2.6	14.2	17.8	0.401556	0.401556	0.401556	0.383997	2.79333	4.98	2.73667	2.58667	14.3133	17.7067	0.383799	2.79233	4.9776	2.71355	2.58665	14.3131	17.7065	Hemimetabola	Neoptera	Polyneoptera	Orthoptera	Caelifera	Acridoidea	Acrididae	Gomphocerinae	Orphulellini	Orphulellini	sp_PAN1	2	9.15588	-79.8488	Panama	Am
1450	Orphulellini_sp_PAN1	1498	2.74	4.87	2.98	2.58	14.37	17.66	0.375217	0.375217	0.368288	0.383997	2.79333	4.98	2.73667	2.58667	14.3133	17.7067	0.383799	2.79233	4.9776	2.71355	2.58665	14.3131	17.7065	Hemimetabola	Neoptera	Polyneoptera	Orthoptera	Caelifera	Acridoidea	Acrididae	Gomphocerinae	Orphulellini	Orphulellini	sp_PAN1	2	9.15588	-79.8488	Panama	Am
1453	Orphulellini_sp_PAN1	1498	2.74	4.87	2.98	2.58	14.37	17.66	0.361359	0.375217	0.368288	0.383997	2.79333	4.98	2.73667	2.58667	14.3133	17.7067	0.383799	2.79233	4.9776	2.71355	2.58665	14.3131	17.7065	Hemimetabola	Neoptera	Polyneoptera	Orthoptera	Caelifera	Acridoidea	Acrididae	Gomphocerinae	Orphulellini	Orphulellini	sp_PAN1	2	9.15588	-79.8488	Panama	Am
1638	Stenopola_puncticeps	1643	2.8	4.7	2.05	1.94	16.78	18.5	0.248874	0.248874	0.248874	0.248874	2.8	4.7	2.05	1.94	16.78	18.5	0.248874	2.8	4.7	2.05	1.94	16.78	18.5	Hemimetabola	Neoptera	Polyneoptera	Orthoptera	Caelifera	Acridoidea	Acrididae	Leptysminae	Tetrataeniini	Stenopola	puncticeps	2	9.1171	-79.7023	Panama	Am
381	Tetrataenia_surinama	458	4.7	7.8	3.8	4.9	20.9	29.5	0.991153	0.991153	0.991153	1.0083	4.13444	6.02333	3.15556	3.97333	17.9389	24.6967	0.956182	4.12168	5.96047	3.12355	3.93021	17.8331	24.3587	Hemimetabola	Neoptera	Polyneoptera	Orthoptera	Caelifera	Acridoidea	Acrididae	Leptysminae	Tetrataeniini	Tetrataenia	surinama	2	NA	NA	breeding	NA
382	Tetrataenia_surinama	459	3.8	5.6	2.7	3.4	16.3	20.2	0.392786	0.392786	0.392786	1.0083	4.13444	6.02333	3.15556	3.97333	17.9389	24.6967	0.956182	4.12168	5.96047	3.12355	3.93021	17.8331	24.3587	Hemimetabola	Neoptera	Polyneoptera	Orthoptera	Caelifera	Acridoidea	Acrididae	Leptysminae	Tetrataeniini	Tetrataenia	surinama	2	NA	NA	breeding	NA
383	Tetrataenia_surinama	460	4.4	6.4	2.9	4	19.7	23.3	1.42641	1.42641	1.42641	1.0083	4.13444	6.02333	3.15556	3.97333	17.9389	24.6967	0.956182	4.12168	5.96047	3.12355	3.93021	17.8331	24.3587	Hemimetabola	Neoptera	Polyneoptera	Orthoptera	Caelifera	Acridoidea	Acrididae	Leptysminae	Tetrataeniini	Tetrataenia	surinama	2	NA	NA	breeding	NA
384	Tetrataenia_surinama	461	4.4	6.6	3.8	4.9	20.4	30	1.39193	1.39193	1.39193	1.0083	4.13444	6.02333	3.15556	3.97333	17.9389	24.6967	0.956182	4.12168	5.96047	3.12355	3.93021	17.8331	24.3587	Hemimetabola	Neoptera	Polyneoptera	Orthoptera	Caelifera	Acridoidea	Acrididae	Leptysminae	Tetrataeniini	Tetrataenia	surinama	2	NA	NA	breeding	NA
2586	Tetrataenia_surinama	2321	4.17	5.92	3.09	3.71	16.77	23.37	1.11719	1.11719	1.11719	1.0083	4.13444	6.02333	3.15556	3.97333	17.9389	24.6967	0.956182	4.12168	5.96047	3.12355	3.93021	17.8331	24.3587	Hemimetabola	Neoptera	Polyneoptera	Orthoptera	Caelifera	Acridoidea	Acrididae	Leptysminae	Tetrataeniini	Tetrataenia	surinama	2	NA	NA	breeding	NA
2587	Tetrataenia_surinama	2322	3.93	5.6	2.9	3.63	16.76	23.39	0.952357	0.952357	0.952357	1.0083	4.13444	6.02333	3.15556	3.97333	17.9389	24.6967	0.956182	4.12168	5.96047	3.12355	3.93021	17.8331	24.3587	Hemimetabola	Neoptera	Polyneoptera	Orthoptera	Caelifera	Acridoidea	Acrididae	Leptysminae	Tetrataeniini	Tetrataenia	surinama	2	NA	NA	breeding	NA
2588	Tetrataenia_surinama	2323	3.78	4.56	2.63	3.38	15.71	19.83	0.884631	0.884631	0.884631	1.0083	4.13444	6.02333	3.15556	3.97333	17.9389	24.6967	0.956182	4.12168	5.96047	3.12355	3.93021	17.8331	24.3587	Hemimetabola	Neoptera	Polyneoptera	Orthoptera	Caelifera	Acridoidea	Acrididae	Leptysminae	Tetrataeniini	Tetrataenia	surinama	2	NA	NA	breeding	NA
2589	Tetrataenia_surinama	2324	3.71	5.27	2.84	3.36	15.74	21.33	0.920286	0.920286	0.920286	1.0083	4.13444	6.02333	3.15556	3.97333	17.9389	24.6967	0.956182	4.12168	5.96047	3.12355	3.93021	17.8331	24.3587	Hemimetabola	Neoptera	Polyneoptera	Orthoptera	Caelifera	Acridoidea	Acrididae	Leptysminae	Tetrataeniini	Tetrataenia	surinama	2	NA	NA	breeding	NA
2591	Tetrataenia_surinama	2326	4.32	6.46	3.74	4.48	19.17	31.35	0.997912	0.997912	0.997912	1.0083	4.13444	6.02333	3.15556	3.97333	17.9389	24.6967	0.956182	4.12168	5.96047	3.12355	3.93021	17.8331	24.3587	Hemimetabola	Neoptera	Polyneoptera	Orthoptera	Caelifera	Acridoidea	Acrididae	Leptysminae	Tetrataeniini	Tetrataenia	surinama	2	NA	NA	breeding	NA
1574	Aidemona_azteca	1590	3.98	5.45	2.88	4.01	16.45	23.66	0.840868	0.840868	0.787937	0.840868	3.98	5.45	2.88	4.01	16.45	23.66	0.840868	3.98	5.45	2.88	4.01	16.45	23.66	Hemimetabola	Neoptera	Polyneoptera	Orthoptera	Caelifera	Acridoidea	Acrididae	Melanoplinae	Melanoplini	Aidemona	azteca	2	9.15588	-79.8488	Panama	Am
2165	Aidemona_azteca	1590	3.98	5.45	2.88	4.01	16.45	23.66	0.748648	0.840868	0.787937	0.840868	3.98	5.45	2.88	4.01	16.45	23.66	0.840868	3.98	5.45	2.88	4.01	16.45	23.66	Hemimetabola	Neoptera	Polyneoptera	Orthoptera	Caelifera	Acridoidea	Acrididae	Melanoplinae	Melanoplini	Aidemona	azteca	2	9.15588	-79.8488	Panama	Am
2166	Aidemona_azteca	1590	3.98	5.45	2.88	4.01	16.45	23.66	0.774296	0.840868	0.787937	0.840868	3.98	5.45	2.88	4.01	16.45	23.66	0.840868	3.98	5.45	2.88	4.01	16.45	23.66	Hemimetabola	Neoptera	Polyneoptera	Orthoptera	Caelifera	Acridoidea	Acrididae	Melanoplinae	Melanoplini	Aidemona	azteca	2	9.15588	-79.8488	Panama	Am
904	Micropodisma_salamandra	922	3.68	4.73	2.68	4.38	0	23.25	0.899363	0.899363	0.899363	0.899363	3.68	4.73	2.68	4.38	0	23.25	0.899363	3.68	4.73	2.68	4.38	0	23.25	Hemimetabola	Neoptera	Polyneoptera	Orthoptera	Caelifera	Acridoidea	Acrididae	Melanoplinae	Podismini	Micropodisma	salamandra	2	45.7433	14.9504	Slovenia	Cfb
1288	Chortoicetes_sp_AUS1	1361	3.51	5.31	3.08	3.52	19.53	19.4	0.733172	0.733172	0.733172	0.733172	3.51	5.31	3.08	3.52	19.53	19.4	0.733172	3.51	5.31	3.08	3.52	19.53	19.4	Hemimetabola	Neoptera	Polyneoptera	Orthoptera	Caelifera	Acridoidea	Acrididae	Oedipodinae	-	Chortoicetes	sp_AUS1	2	-24.094	150.121	Australia	BSh
1108	Pycnostictus_seriatus	1181	4.44	5.51	3.57	5.31	22.36	23.43	0.937047	0.937047	0.937047	0.703506	3.4575	4.3425	2.845	3.83	18.285	19.1	0.673719	3.38011	4.27596	2.79648	3.6697	18.0506	18.4105	Hemimetabola	Neoptera	Polyneoptera	Orthoptera	Caelifera	Acridoidea	Acrididae	Oedipodinae	-	Pycnostictus	seriatus	2	-16.1038	145.451	Australia	Am
1264	Pycnostictus_seriatus	1337	3.03	3.4	2.29	2.59	15.97	14.28	0.472061	0.472061	0.472061	0.703506	3.4575	4.3425	2.845	3.83	18.285	19.1	0.673719	3.38011	4.27596	2.79648	3.6697	18.0506	18.4105	Hemimetabola	Neoptera	Polyneoptera	Orthoptera	Caelifera	Acridoidea	Acrididae	Oedipodinae	-	Pycnostictus	seriatus	2	-21.1318	148.493	Australia	Cwa
1265	Pycnostictus_seriatus	1338	2.54	4.01	2.39	2.95	15.03	13.79	0.536045	0.536045	0.536045	0.703506	3.4575	4.3425	2.845	3.83	18.285	19.1	0.673719	3.38011	4.27596	2.79648	3.6697	18.0506	18.4105	Hemimetabola	Neoptera	Polyneoptera	Orthoptera	Caelifera	Acridoidea	Acrididae	Oedipodinae	-	Pycnostictus	seriatus	2	-21.1318	148.493	Australia	Cwa
1347	Pycnostictus_seriatus	1420	3.82	4.45	3.13	4.47	19.78	24.9	0.868869	0.868869	0.868869	0.703506	3.4575	4.3425	2.845	3.83	18.285	19.1	0.673719	3.38011	4.27596	2.79648	3.6697	18.0506	18.4105	Hemimetabola	Neoptera	Polyneoptera	Orthoptera	Caelifera	Acridoidea	Acrididae	Oedipodinae	-	Pycnostictus	seriatus	2	-28.6537	151.947	Australia	Cfb
1229	Pycnostictus_sp_AUS1	1302	2.94	4.01	2.75	2.94	16.42	16.73	0.521931	0.521931	0.521931	0.521931	2.94	4.01	2.75	2.94	16.42	16.73	0.521931	2.94	4.01	2.75	2.94	16.42	16.73	Hemimetabola	Neoptera	Polyneoptera	Orthoptera	Caelifera	Acridoidea	Acrididae	Oedipodinae	-	Pycnostictus	sp_AUS1	2	-19.0477	146.395	Australia	Cwa
1028	Pycnostictus_sp_AUS2	1101	3.49	5.19	2.58	4	13.69	23.6	0.679946	0.679946	0.679946	0.679946	3.49	5.19	2.58	4	13.69	23.6	0.679946	3.49	5.19	2.58	4	13.69	23.6	Hemimetabola	Neoptera	Polyneoptera	Orthoptera	Caelifera	Acridoidea	Acrididae	Oedipodinae	-	Pycnostictus	sp_AUS2	2	-16.0995	145.459	Australia	Am
822	Acrotylus_sp_GRE1	844	3.28	5.64	3.22	4.5	17.95	19.44	0.443456	0.443456	0.443456	0.540367	3.255	5.245	3.14	4.195	18.185	19.42	0.531606	3.2549	5.23011	3.13898	4.1839	18.1835	19.42	Hemimetabola	Neoptera	Polyneoptera	Orthoptera	Caelifera	Acridoidea	Acrididae	Oedipodinae	Acrotylini	Acrotylus	sp_GRE1	2	35.1818	24.9816	Greece:Crete	Csa
823	Acrotylus_sp_GRE1	845	3.23	4.85	3.06	3.89	18.42	19.4	0.637277	0.637277	0.637277	0.540367	3.255	5.245	3.14	4.195	18.185	19.42	0.531606	3.2549	5.23011	3.13898	4.1839	18.1835	19.42	Hemimetabola	Neoptera	Polyneoptera	Orthoptera	Caelifera	Acridoidea	Acrididae	Oedipodinae	Acrotylini	Acrotylus	sp_GRE1	2	35.1818	24.9816	Greece:Crete	Csa
1309	Aiolopus_sp_AUS1	1382	3.66	5.4	4.82	3.95	24.79	28.65	0.259403	0.311559	0.26164	0.311559	3.66	5.4	4.82	3.95	24.79	28.65	0.311559	3.66	5.4	4.82	3.95	24.79	28.65	Hemimetabola	Neoptera	Polyneoptera	Orthoptera	Caelifera	Acridoidea	Acrididae	Oedipodinae	Epacromiini	Aiolopus	sp_AUS1	2	-24.603	150.124	Australia	BSh
2402	Aiolopus_sp_AUS1	1382	3.66	5.4	4.82	3.95	24.79	28.65	0.213957	0.311559	0.26164	0.311559	3.66	5.4	4.82	3.95	24.79	28.65	0.311559	3.66	5.4	4.82	3.95	24.79	28.65	Hemimetabola	Neoptera	Polyneoptera	Orthoptera	Caelifera	Acridoidea	Acrididae	Oedipodinae	Epacromiini	Aiolopus	sp_AUS1	2	-24.603	150.124	Australia	BSh
2403	Aiolopus_sp_AUS1	1382	3.66	5.4	4.82	3.95	24.79	28.65	0.311559	0.311559	0.26164	0.311559	3.66	5.4	4.82	3.95	24.79	28.65	0.311559	3.66	5.4	4.82	3.95	24.79	28.65	Hemimetabola	Neoptera	Polyneoptera	Orthoptera	Caelifera	Acridoidea	Acrididae	Oedipodinae	Epacromiini	Aiolopus	sp_AUS1	2	-24.603	150.124	Australia	BSh
1572	Heliastus_sumichrasti	1589	5.28	7.06	3.84	5.77	27.64	30.73	1.15922	1.18186	1.17054	1.18186	5.28	7.06	3.84	5.77	27.64	30.73	1.18186	5.28	7.06	3.84	5.77	27.64	30.73	Hemimetabola	Neoptera	Polyneoptera	Orthoptera	Caelifera	Acridoidea	Acrididae	Oedipodinae	Epacromiini	Heliastus	sumichrasti	2	9.15588	-79.8488	Panama	Am
1573	Heliastus_sumichrasti	1589	5.28	7.06	3.84	5.77	27.64	30.73	1.18186	1.18186	1.17054	1.18186	5.28	7.06	3.84	5.77	27.64	30.73	1.18186	5.28	7.06	3.84	5.77	27.64	30.73	Hemimetabola	Neoptera	Polyneoptera	Orthoptera	Caelifera	Acridoidea	Acrididae	Oedipodinae	Epacromiini	Heliastus	sumichrasti	2	9.15588	-79.8488	Panama	Am
981	Locusta_migratoria	1081	8.1	10	5.7	7.3	46.6	46.2	3.01696	3.01696	3.01696	3.01696	8.1	10	5.7	7.3	46.6	46.2	3.01696	8.1	10	5.7	7.3	46.6	46.2	Hemimetabola	Neoptera	Polyneoptera	Orthoptera	Caelifera	Acridoidea	Acrididae	Oedipodinae	Locustini	Locusta	migratoria	2	NA	NA	breeding	NA
780	Oedipoda_caerulescens	803	3.19	4.36	1.9	4.63	17.63	18.98	0.370839	0.370839	0.370839	0.383484	3.18	4.37333	2.03667	5.13833	18.7317	19.815	0.380513	3.16682	4.29618	2.02634	5.08147	18.6252	19.6755	Hemimetabola	Neoptera	Polyneoptera	Orthoptera	Caelifera	Acridoidea	Acrididae	Oedipodinae	Oedipodini	Oedipoda	caerulescens	2	50.8185	7.19074	Germany	Cfb
781	Oedipoda_caerulescens	804	2.81	3.07	1.96	4.66	16.99	17.32	0.33772	0.33772	0.33772	0.383484	3.18	4.37333	2.03667	5.13833	18.7317	19.815	0.380513	3.16682	4.29618	2.02634	5.08147	18.6252	19.6755	Hemimetabola	Neoptera	Polyneoptera	Orthoptera	Caelifera	Acridoidea	Acrididae	Oedipodinae	Oedipodini	Oedipoda	caerulescens	2	50.8185	7.19074	Germany	Cfb
782	Oedipoda_caerulescens	805	3.02	4.37	2.1	4.62	18.49	21.05	0.34802	0.34802	0.34802	0.383484	3.18	4.37333	2.03667	5.13833	18.7317	19.815	0.380513	3.16682	4.29618	2.02634	5.08147	18.6252	19.6755	Hemimetabola	Neoptera	Polyneoptera	Orthoptera	Caelifera	Acridoidea	Acrididae	Oedipodinae	Oedipodini	Oedipoda	caerulescens	2	50.8185	7.19074	Germany	Cfb
783	Oedipoda_caerulescens	806	3.58	5.2	2.35	5.24	21.16	23.8	0.461951	0.461951	0.461951	0.383484	3.18	4.37333	2.03667	5.13833	18.7317	19.815	0.380513	3.16682	4.29618	2.02634	5.08147	18.6252	19.6755	Hemimetabola	Neoptera	Polyneoptera	Orthoptera	Caelifera	Acridoidea	Acrididae	Oedipodinae	Oedipodini	Oedipoda	caerulescens	2	50.8185	7.19074	Germany	Cfb
784	Oedipoda_caerulescens	807	2.94	3.8	1.72	4.77	16.4	16.92	0.343533	0.343533	0.343533	0.383484	3.18	4.37333	2.03667	5.13833	18.7317	19.815	0.380513	3.16682	4.29618	2.02634	5.08147	18.6252	19.6755	Hemimetabola	Neoptera	Polyneoptera	Orthoptera	Caelifera	Acridoidea	Acrididae	Oedipodinae	Oedipodini	Oedipoda	caerulescens	2	50.8185	7.19074	Germany	Cfb
786	Oedipoda_caerulescens	809	3.54	5.44	2.19	6.91	21.72	20.82	0.438843	0.438843	0.438843	0.383484	3.18	4.37333	2.03667	5.13833	18.7317	19.815	0.380513	3.16682	4.29618	2.02634	5.08147	18.6252	19.6755	Hemimetabola	Neoptera	Polyneoptera	Orthoptera	Caelifera	Acridoidea	Acrididae	Oedipodinae	Oedipodini	Oedipoda	caerulescens	2	50.8185	7.19074	Germany	Cfb
1395	Abracris_flavolineata	1466	4.45	6.5	3.35	3.84	25.24	28.2	0.162188	0.515322	0.338755	0.825474	4.73	7.39	4.0335	4.6395	28.067	31.243	0.737249	4.7048	7.33603	3.91977	4.54632	27.8318	30.7956	Hemimetabola	Neoptera	Polyneoptera	Orthoptera	Caelifera	Acridoidea	Acrididae	Ommatolampinae	Abracrini	Abracris	flavolineata	2	9.15588	-79.8488	Panama	Am
1397	Abracris_flavolineata	1466	4.45	6.5	3.35	3.84	25.24	28.2	0.515322	0.515322	0.338755	0.825474	4.73	7.39	4.0335	4.6395	28.067	31.243	0.737249	4.7048	7.33603	3.91977	4.54632	27.8318	30.7956	Hemimetabola	Neoptera	Polyneoptera	Orthoptera	Caelifera	Acridoidea	Acrididae	Ommatolampinae	Abracrini	Abracris	flavolineata	2	9.15588	-79.8488	Panama	Am
1404	Abracris_flavolineata	1472	4.3	6.83	7.07	3.56	24.06	26.73	0.336656	0.537644	0.43715	0.825474	4.73	7.39	4.0335	4.6395	28.067	31.243	0.737249	4.7048	7.33603	3.91977	4.54632	27.8318	30.7956	Hemimetabola	Neoptera	Polyneoptera	Orthoptera	Caelifera	Acridoidea	Acrididae	Ommatolampinae	Abracrini	Abracris	flavolineata	2	9.15588	-79.8488	Panama	Am
1405	Abracris_flavolineata	1472	4.3	6.83	7.07	3.56	24.06	26.73	0.537644	0.537644	0.43715	0.825474	4.73	7.39	4.0335	4.6395	28.067	31.243	0.737249	4.7048	7.33603	3.91977	4.54632	27.8318	30.7956	Hemimetabola	Neoptera	Polyneoptera	Orthoptera	Caelifera	Acridoidea	Acrididae	Ommatolampinae	Abracrini	Abracris	flavolineata	2	9.15588	-79.8488	Panama	Am
1439	Abracris_flavolineata	1491	5.52	8.38	4.35	5.87	32.95	36.79	0.759721	1.35327	1.05649	0.825474	4.73	7.39	4.0335	4.6395	28.067	31.243	0.737249	4.7048	7.33603	3.91977	4.54632	27.8318	30.7956	Hemimetabola	Neoptera	Polyneoptera	Orthoptera	Caelifera	Acridoidea	Acrididae	Ommatolampinae	Abracrini	Abracris	flavolineata	2	9.15588	-79.8488	Panama	Am
1440	Abracris_flavolineata	1491	5.52	8.38	4.35	5.87	32.95	36.79	1.35327	1.35327	1.05649	0.825474	4.73	7.39	4.0335	4.6395	28.067	31.243	0.737249	4.7048	7.33603	3.91977	4.54632	27.8318	30.7956	Hemimetabola	Neoptera	Polyneoptera	Orthoptera	Caelifera	Acridoidea	Acrididae	Ommatolampinae	Abracrini	Abracris	flavolineata	2	9.15588	-79.8488	Panama	Am
1507	Abracris_flavolineata	1539	5.28	8.44	4.19	5.63	31.01	43.99	1.14272	1.14272	1.14272	0.825474	4.73	7.39	4.0335	4.6395	28.067	31.243	0.737249	4.7048	7.33603	3.91977	4.54632	27.8318	30.7956	Hemimetabola	Neoptera	Polyneoptera	Orthoptera	Caelifera	Acridoidea	Acrididae	Ommatolampinae	Abracrini	Abracris	flavolineata	0.5	9.15588	-79.8488	Panama	Am
1517	Abracris_flavolineata	1548	5.1	8.69	3.72	6.07	30.6	40.45	1.44142	1.44142	1.44142	0.825474	4.73	7.39	4.0335	4.6395	28.067	31.243	0.737249	4.7048	7.33603	3.91977	4.54632	27.8318	30.7956	Hemimetabola	Neoptera	Polyneoptera	Orthoptera	Caelifera	Acridoidea	Acrididae	Ommatolampinae	Abracrini	Abracris	flavolineata	2	9.15588	-79.8488	Panama	Am
1543	Abracris_flavolineata	1569	4.65	6.92	3.62	3.94	21.7	26.2	0.824892	0.824892	0.824892	0.825474	4.73	7.39	4.0335	4.6395	28.067	31.243	0.737249	4.7048	7.33603	3.91977	4.54632	27.8318	30.7956	Hemimetabola	Neoptera	Polyneoptera	Orthoptera	Caelifera	Acridoidea	Acrididae	Ommatolampinae	Abracrini	Abracris	flavolineata	2	9.15588	-79.8488	Panama	Am
1549	Abracris_flavolineata	1573	4.25	6.62	3.57	3.72	26.18	26.04	0.213493	0.401024	0.311859	0.825474	4.73	7.39	4.0335	4.6395	28.067	31.243	0.737249	4.7048	7.33603	3.91977	4.54632	27.8318	30.7956	Hemimetabola	Neoptera	Polyneoptera	Orthoptera	Caelifera	Acridoidea	Acrididae	Ommatolampinae	Abracrini	Abracris	flavolineata	2	9.15588	-79.8488	Panama	Am
1550	Abracris_flavolineata	1574	4.67	6.69	3.19	3.8	27.28	28.91	0.576512	0.576512	0.576512	0.825474	4.73	7.39	4.0335	4.6395	28.067	31.243	0.737249	4.7048	7.33603	3.91977	4.54632	27.8318	30.7956	Hemimetabola	Neoptera	Polyneoptera	Orthoptera	Caelifera	Acridoidea	Acrididae	Ommatolampinae	Abracrini	Abracris	flavolineata	2	9.15588	-79.8488	Panama	Am
1553	Abracris_flavolineata	1577	5.18	8.72	4.1	6.12	34.92	36.91	1.00299	1.19372	1.09835	0.825474	4.73	7.39	4.0335	4.6395	28.067	31.243	0.737249	4.7048	7.33603	3.91977	4.54632	27.8318	30.7956	Hemimetabola	Neoptera	Polyneoptera	Orthoptera	Caelifera	Acridoidea	Acrididae	Ommatolampinae	Abracrini	Abracris	flavolineata	2	9.15588	-79.8488	Panama	Am
1554	Abracris_flavolineata	1577	5.18	8.72	4.1	6.12	34.92	36.91	1.19372	1.19372	1.09835	0.825474	4.73	7.39	4.0335	4.6395	28.067	31.243	0.737249	4.7048	7.33603	3.91977	4.54632	27.8318	30.7956	Hemimetabola	Neoptera	Polyneoptera	Orthoptera	Caelifera	Acridoidea	Acrididae	Ommatolampinae	Abracrini	Abracris	flavolineata	2	9.15588	-79.8488	Panama	Am
1584	Abracris_flavolineata	1597	4.89	7.05	3.65	4.6	26.67	28.47	0.640498	0.640498	0.597983	0.825474	4.73	7.39	4.0335	4.6395	28.067	31.243	0.737249	4.7048	7.33603	3.91977	4.54632	27.8318	30.7956	Hemimetabola	Neoptera	Polyneoptera	Orthoptera	Caelifera	Acridoidea	Acrididae	Ommatolampinae	Abracrini	Abracris	flavolineata	2	9.12447	-79.859	Panama	Am
1618	Abracris_flavolineata	1625	5.09	8.23	3.5	4.42	27.4	32.22	0.412078	0.412078	0.412078	0.825474	4.73	7.39	4.0335	4.6395	28.067	31.243	0.737249	4.7048	7.33603	3.91977	4.54632	27.8318	30.7956	Hemimetabola	Neoptera	Polyneoptera	Orthoptera	Caelifera	Acridoidea	Acrididae	Ommatolampinae	Abracrini	Abracris	flavolineata	2	8.99258	-79.5457	Panama	Am
1642	Abracris_flavolineata	1647	4.73	8.01	4.03	4.79	30.82	34.79	1.61156	1.61156	1.61156	0.825474	4.73	7.39	4.0335	4.6395	28.067	31.243	0.737249	4.7048	7.33603	3.91977	4.54632	27.8318	30.7956	Hemimetabola	Neoptera	Polyneoptera	Orthoptera	Caelifera	Acridoidea	Acrididae	Ommatolampinae	Abracrini	Abracris	flavolineata	2	9.12155	-79.7085	Panama	Am
1643	Abracris_flavolineata	1648	3.65	6	2.67	5	26.31	25.98	0.816319	0.816319	0.816319	0.825474	4.73	7.39	4.0335	4.6395	28.067	31.243	0.737249	4.7048	7.33603	3.91977	4.54632	27.8318	30.7956	Hemimetabola	Neoptera	Polyneoptera	Orthoptera	Caelifera	Acridoidea	Acrididae	Ommatolampinae	Abracrini	Abracris	flavolineata	2	9.12155	-79.7085	Panama	Am
2161	Abracris_flavolineata	1573	4.25	6.62	3.57	3.72	26.18	26.04	0.321059	0.401024	0.311859	0.825474	4.73	7.39	4.0335	4.6395	28.067	31.243	0.737249	4.7048	7.33603	3.91977	4.54632	27.8318	30.7956	Hemimetabola	Neoptera	Polyneoptera	Orthoptera	Caelifera	Acridoidea	Acrididae	Ommatolampinae	Abracrini	Abracris	flavolineata	2	9.15588	-79.8488	Panama	Am
2170	Abracris_flavolineata	1597	4.89	7.05	3.65	4.6	26.67	28.47	0.555468	0.640498	0.597983	0.825474	4.73	7.39	4.0335	4.6395	28.067	31.243	0.737249	4.7048	7.33603	3.91977	4.54632	27.8318	30.7956	Hemimetabola	Neoptera	Polyneoptera	Orthoptera	Caelifera	Acridoidea	Acrididae	Ommatolampinae	Abracrini	Abracris	flavolineata	2	9.12447	-79.859	Panama	Am
2405	Abracris_flavolineata	1573	4.25	6.62	3.57	3.72	26.18	26.04	0.401024	0.401024	0.311859	0.825474	4.73	7.39	4.0335	4.6395	28.067	31.243	0.737249	4.7048	7.33603	3.91977	4.54632	27.8318	30.7956	Hemimetabola	Neoptera	Polyneoptera	Orthoptera	Caelifera	Acridoidea	Acrididae	Ommatolampinae	Abracrini	Abracris	flavolineata	2	9.15588	-79.8488	Panama	Am
1033	Oxya_japonica	1106	3.75	5.89	2.92	3.31	16.72	21.34	0.593955	0.593955	0.593955	0.671285	3.83	5.86	3.31	3.305	16.41	21.065	0.666816	3.82916	5.85992	3.28694	3.305	16.4071	21.0632	Hemimetabola	Neoptera	Polyneoptera	Orthoptera	Caelifera	Acridoidea	Acrididae	Oxyinae	Oxyini	Oxya	japonica	2	-16.1038	145.451	Australia	Am
1040	Oxya_japonica	1113	3.91	5.83	3.7	3.3	16.1	20.79	0.748615	0.748615	0.748615	0.671285	3.83	5.86	3.31	3.305	16.41	21.065	0.666816	3.82916	5.85992	3.28694	3.305	16.4071	21.0632	Hemimetabola	Neoptera	Polyneoptera	Orthoptera	Caelifera	Acridoidea	Acrididae	Oxyinae	Oxyini	Oxya	japonica	2	-16.1038	145.451	Australia	Am
1481	Coscineuta_coxalis	1518	4.96	7.51	4.03	4.93	23.54	25.27	0.644486	1.40053	1.01674	1.40053	4.96	7.51	4.03	4.93	23.54	25.27	1.40053	4.96	7.51	4.03	4.93	23.54	25.27	Hemimetabola	Neoptera	Polyneoptera	Orthoptera	Caelifera	Acridoidea	Acrididae	Proctolabinae	Coscineutini	Coscineuta	coxalis	2	9.15588	-79.8488	Panama	Am
1482	Coscineuta_coxalis	1518	4.96	7.51	4.03	4.93	23.54	25.27	1.40053	1.40053	1.01674	1.40053	4.96	7.51	4.03	4.93	23.54	25.27	1.40053	4.96	7.51	4.03	4.93	23.54	25.27	Hemimetabola	Neoptera	Polyneoptera	Orthoptera	Caelifera	Acridoidea	Acrididae	Proctolabinae	Coscineutini	Coscineuta	coxalis	2	9.15588	-79.8488	Panama	Am
2148	Coscineuta_coxalis	1518	4.96	7.51	4.03	4.93	23.54	25.27	1.00522	1.40053	1.01674	1.40053	4.96	7.51	4.03	4.93	23.54	25.27	1.40053	4.96	7.51	4.03	4.93	23.54	25.27	Hemimetabola	Neoptera	Polyneoptera	Orthoptera	Caelifera	Acridoidea	Acrididae	Proctolabinae	Coscineutini	Coscineuta	coxalis	2	9.15588	-79.8488	Panama	Am
876	Acrididae_sp_GRE2	898	5.05	7.9	4.71	7.33	29.26	47.17	0.583057	0.583057	0.583057	0.583057	5.05	7.9	4.71	7.33	29.26	47.17	0.583057	5.05	7.9	4.71	7.33	29.26	47.17	Hemimetabola	Neoptera	Polyneoptera	Orthoptera	Caelifera	Acridoidea	Acrididae	x	x	Acrididae	sp_GRE2	2	35.1818	24.9816	Greece:Crete	Csa
877	Acrididae_sp_GRE3	899	5.34	7.67	4.62	7.06	22.04	30.49	0.620841	0.620841	0.620841	0.620841	5.34	7.67	4.62	7.06	22.04	30.49	0.620841	5.34	7.67	4.62	7.06	22.04	30.49	Hemimetabola	Neoptera	Polyneoptera	Orthoptera	Caelifera	Acridoidea	Acrididae	x	x	Acrididae	sp_GRE3	2	35.1818	24.9816	Greece:Crete	Csa
878	Acrididae_sp_GRE4	900	4.31	6.37	3.82	4.74	0	25.85	0.239771	0.239771	0.239771	0.239771	4.31	6.37	3.82	4.74	0	25.85	0.239771	4.31	6.37	3.82	4.74	0	25.85	Hemimetabola	Neoptera	Polyneoptera	Orthoptera	Caelifera	Acridoidea	Acrididae	x	x	Acrididae	sp_GRE4	2	35.1818	24.9816	Greece:Crete	Csa
880	Acrididae_sp_GRE5	902	5.41	7.5	4.06	6.87	22.08	32.09	0.857269	0.857269	0.857269	0.857269	5.41	7.5	4.06	6.87	22.08	32.09	0.857269	5.41	7.5	4.06	6.87	22.08	32.09	Hemimetabola	Neoptera	Polyneoptera	Orthoptera	Caelifera	Acridoidea	Acrididae	x	x	Acrididae	sp_GRE5	2	35.1818	24.9816	Greece:Crete	Csa
1657	Acrididae_sp_PAN1	1659	3.19	5.57	3.44	3.17	15.62	22.08	0.622547	0.622547	0.622547	0.622547	3.19	5.57	3.44	3.17	15.62	22.08	0.622547	3.19	5.57	3.44	3.17	15.62	22.08	Hemimetabola	Neoptera	Polyneoptera	Orthoptera	Caelifera	Acridoidea	Acrididae	x	x	Acrididae	sp_PAN1	2	9.12447	-79.859	Panama	Am
1651	Acrididae_sp_PAN2	1654	1.63	3.13	1.42	1.4	2.77	9.42	0.0734254	0.0734254	0.0734254	0.0734254	1.63	3.13	1.42	1.4	2.77	9.42	0.0734254	1.63	3.13	1.42	1.4	2.77	9.42	Hemimetabola	Neoptera	Polyneoptera	Orthoptera	Caelifera	Acridoidea	Acrididae	x	x	Acrididae	sp_PAN2	20	9.15588	-79.8488	Panama	Am
1628	Acrididae_sp_PAN3	1635	6.9	11.05	5.1	6.86	52.86	61.03	2.89559	2.89559	2.89559	2.89559	6.9	11.05	5.1	6.86	52.86	61.03	2.89559	6.9	11.05	5.1	6.86	52.86	61.03	Hemimetabola	Neoptera	Polyneoptera	Orthoptera	Caelifera	Acridoidea	Acrididae	x	x	Acrididae	sp_PAN3	2	8.99258	-79.5457	Panama	Am
1578	Acrididae_sp_PAN4	1593	3.7	6.14	3.37	4.56	18.83	22.58	0.782211	0.782211	0.782211	0.782211	3.7	6.14	3.37	4.56	18.83	22.58	0.782211	3.7	6.14	3.37	4.56	18.83	22.58	Hemimetabola	Neoptera	Polyneoptera	Orthoptera	Caelifera	Acridoidea	Acrididae	x	x	Acrididae	sp_PAN4	2	9.15588	-79.8488	Panama	Am
1506	Acrididae_sp_PAN6	1538	3.38	5.59	3.67	3.41	16.22	21.31	0.914721	0.914721	0.914721	0.914721	3.38	5.59	3.67	3.41	16.22	21.31	0.914721	3.38	5.59	3.67	3.41	16.22	21.31	Hemimetabola	Neoptera	Polyneoptera	Orthoptera	Caelifera	Acridoidea	Acrididae	x	x	Acrididae	sp_PAN6	2	9.15588	-79.8488	Panama	Am
1557	Orphulella_punctata	1580	3.41	5.6	3.03	3.83	17.78	20.69	0.583226	0.583226	0.583226	0.521008	2.72929	5.12643	2.53357	2.70143	14.055	17.265	0.468695	2.71433	5.09648	2.46727	2.67275	13.9501	17.1254	Hemimetabola	Neoptera	Polyneoptera	Orthoptera	Caelifera	Acridoidea	Acrididae	x	x	Orphulella	punctata	2	9.15588	-79.8488	Panama	Am
1598	Taeniopoda_varipennis	1608	5.78	9.78	4.97	6.1	34.76	39.47	0.90862	0.90862	0.90862	0.881124	5.79	9.75	5	6.19	35.545	40.67	0.880695	5.78999	9.74995	4.99991	6.18935	35.5363	40.6523	Hemimetabola	Neoptera	Polyneoptera	Orthoptera	Caelifera	Acridoidea	Romaleidae	Romaleinae	Romaleini	Taeniopoda	varipennis	2	8.99258	-79.5457	Panama	Am
1599	Taeniopoda_varipennis	1609	5.8	9.72	5.03	6.28	36.33	41.87	0.853629	0.853629	0.853629	0.881124	5.79	9.75	5	6.19	35.545	40.67	0.880695	5.78999	9.74995	4.99991	6.18935	35.5363	40.6523	Hemimetabola	Neoptera	Polyneoptera	Orthoptera	Caelifera	Acridoidea	Romaleidae	Romaleinae	Romaleini	Taeniopoda	varipennis	2	8.99258	-79.5457	Panama	Am
1904	Tropidacris_cristata	1959	10.73	17.02	8.95	11.59	93.01	84.7	6.32487	6.32487	6.32487	7.27987	10.1917	15.3733	8.45167	10.365	89.205	83.3167	7.11532	10.1401	15.1534	8.30961	10.205	88.462	81.8905	Hemimetabola	Neoptera	Polyneoptera	Orthoptera	Caelifera	Acridoidea	Romaleidae	Romaleinae	Tropidacrini	Tropidacris	cristata	0.5	NA	NA	breeding	NA
1905	Tropidacris_cristata	1960	11.07	17.1	9.69	11.51	97.47	98.58	0.603788	7.17228	3.88803	7.27987	10.1917	15.3733	8.45167	10.365	89.205	83.3167	7.11532	10.1401	15.1534	8.30961	10.205	88.462	81.8905	Hemimetabola	Neoptera	Polyneoptera	Orthoptera	Caelifera	Acridoidea	Romaleidae	Romaleinae	Tropidacrini	Tropidacris	cristata	0.5	NA	NA	breeding	NA
1906	Tropidacris_cristata	1960	11.07	17.1	9.69	11.51	97.47	98.58	7.17228	7.17228	3.88803	7.27987	10.1917	15.3733	8.45167	10.365	89.205	83.3167	7.11532	10.1401	15.1534	8.30961	10.205	88.462	81.8905	Hemimetabola	Neoptera	Polyneoptera	Orthoptera	Caelifera	Acridoidea	Romaleidae	Romaleinae	Tropidacrini	Tropidacris	cristata	0.5	NA	NA	breeding	NA
1907	Tropidacris_cristata	1961	8.62	11.35	6.33	7.48	71.96	60.74	4.82377	4.82377	4.82377	7.27987	10.1917	15.3733	8.45167	10.365	89.205	83.3167	7.11532	10.1401	15.1534	8.30961	10.205	88.462	81.8905	Hemimetabola	Neoptera	Polyneoptera	Orthoptera	Caelifera	Acridoidea	Romaleidae	Romaleinae	Tropidacrini	Tropidacris	cristata	0.5	NA	NA	breeding	NA
1908	Tropidacris_cristata	1962	8.98	12.44	6.44	8.42	75.51	66.25	3.98256	9.09301	6.53778	7.27987	10.1917	15.3733	8.45167	10.365	89.205	83.3167	7.11532	10.1401	15.1534	8.30961	10.205	88.462	81.8905	Hemimetabola	Neoptera	Polyneoptera	Orthoptera	Caelifera	Acridoidea	Romaleidae	Romaleinae	Tropidacrini	Tropidacris	cristata	0.5	NA	NA	breeding	NA
1909	Tropidacris_cristata	1962	10.68	17.23	9.61	11.68	99.81	91.05	9.09301	9.09301	6.53778	7.27987	10.1917	15.3733	8.45167	10.365	89.205	83.3167	7.11532	10.1401	15.1534	8.30961	10.205	88.462	81.8905	Hemimetabola	Neoptera	Polyneoptera	Orthoptera	Caelifera	Acridoidea	Romaleidae	Romaleinae	Tropidacrini	Tropidacris	cristata	0.5	NA	NA	breeding	NA
2448	Erianthus_dohrni	2162	3.11	5.24	2.39	2.9	20.03	22.22	0.0825392	0.0825392	0.0825392	0.104034	3.215	5.665	2.51	3.005	21.18	23.125	0.101789	3.21328	5.64904	2.50713	3.00316	21.1488	23.1073	Hemimetabola	Neoptera	Polyneoptera	Orthoptera	Caelifera	Eumastacoidea	Chorotypidae	Erianthinae	-	Erianthus	dohrni	2	25.1089	110.454	China	Cfa
2449	Erianthus_dohrni	2163	3.32	6.09	2.63	3.11	22.33	24.03	0.125529	0.125529	0.125529	0.104034	3.215	5.665	2.51	3.005	21.18	23.125	0.101789	3.21328	5.64904	2.50713	3.00316	21.1488	23.1073	Hemimetabola	Neoptera	Polyneoptera	Orthoptera	Caelifera	Eumastacoidea	Chorotypidae	Erianthinae	-	Erianthus	dohrni	2	25.1089	110.454	China	Cfa
1167	Atractomorpha_similis	1240	1.84	6.15	2.47	1.96	17.58	20.13	0.27048	0.27048	0.27048	0.265694	2.485	7.3425	2.6675	2.93	21.2	24.995	0.252531	2.38939	7.2383	2.61398	2.83554	20.8041	24.2932	Hemimetabola	Neoptera	Polyneoptera	Orthoptera	Caelifera	Pyrgomorphoidea	Pyrgomorphidae	Pyrgomorphinae	Atractomorphini	Atractomorpha	similis	2	-15.9412	145.325	Australia	Am
1168	Atractomorpha_similis	1241	1.77	6.1	2.44	2.51	16.96	18.88	0.148038	0.148038	0.148038	0.265694	2.485	7.3425	2.6675	2.93	21.2	24.995	0.252531	2.38939	7.2383	2.61398	2.83554	20.8041	24.2932	Hemimetabola	Neoptera	Polyneoptera	Orthoptera	Caelifera	Pyrgomorphoidea	Pyrgomorphidae	Pyrgomorphinae	Atractomorphini	Atractomorpha	similis	2	-15.9412	145.325	Australia	Am
1216	Atractomorpha_similis	1289	3.26	8.88	2.14	3.63	23.33	26.89	0.369041	0.369041	0.369041	0.265694	2.485	7.3425	2.6675	2.93	21.2	24.995	0.252531	2.38939	7.2383	2.61398	2.83554	20.8041	24.2932	Hemimetabola	Neoptera	Polyneoptera	Orthoptera	Caelifera	Pyrgomorphoidea	Pyrgomorphidae	Pyrgomorphinae	Atractomorphini	Atractomorpha	similis	2	-18.5148	146.188	Australia	Aw
1217	Atractomorpha_similis	1290	3.07	8.24	3.62	3.62	26.93	34.08	0.275216	0.275216	0.275216	0.265694	2.485	7.3425	2.6675	2.93	21.2	24.995	0.252531	2.38939	7.2383	2.61398	2.83554	20.8041	24.2932	Hemimetabola	Neoptera	Polyneoptera	Orthoptera	Caelifera	Pyrgomorphoidea	Pyrgomorphidae	Pyrgomorphinae	Atractomorphini	Atractomorpha	similis	2	-18.5148	146.188	Australia	Aw
1097	Desmoptera_truncatipennis	1170	3.99	9.4	6.01	5.9	38.58	39.05	1.15908	1.15908	1.15908	0.850932	4.04	9.53333	5.61	5.85667	37.32	36.9967	0.824753	4.03534	9.53245	5.60073	5.85286	37.3071	36.9682	Hemimetabola	Neoptera	Polyneoptera	Orthoptera	Caelifera	Pyrgomorphoidea	Pyrgomorphidae	Pyrgomorphinae	Desmopterini	Desmoptera	truncatipennis	2	-16.1023	145.448	Australia	Am
1129	Desmoptera_truncatipennis	1202	4.3	9.71	5.22	6.09	37.2	36.2	0.736835	0.736835	0.736835	0.850932	4.04	9.53333	5.61	5.85667	37.32	36.9967	0.824753	4.03534	9.53245	5.60073	5.85286	37.3071	36.9682	Hemimetabola	Neoptera	Polyneoptera	Orthoptera	Caelifera	Pyrgomorphoidea	Pyrgomorphidae	Pyrgomorphinae	Desmopterini	Desmoptera	truncatipennis	0.5	-16.1019	145.452	Australia	Am
1131	Desmoptera_truncatipennis	1204	3.83	9.49	5.6	5.58	36.18	35.74	0.656884	0.656884	0.656884	0.850932	4.04	9.53333	5.61	5.85667	37.32	36.9967	0.824753	4.03534	9.53245	5.60073	5.85286	37.3071	36.9682	Hemimetabola	Neoptera	Polyneoptera	Orthoptera	Caelifera	Pyrgomorphoidea	Pyrgomorphidae	Pyrgomorphinae	Desmopterini	Desmoptera	truncatipennis	2	-16.1019	145.452	Australia	Am
1042	Paratettix_sp_AUS1	1115	2.18	3.5	1.74	2.22	11.85	10.1	0.0889663	0.0889663	0.0889663	0.0889663	2.18	3.5	1.74	2.22	11.85	10.1	0.0889663	2.18	3.5	1.74	2.22	11.85	10.1	Hemimetabola	Neoptera	Polyneoptera	Orthoptera	Caelifera	Tetrigoidea	Tetrigidae	Tetriginae	Tetrigini	Paratettix	sp_AUS1	2	-16.1029	145.45	Australia	Am
143	Tetrix_undulata	1701	1.47	2.71	1.12	2.2	1.75	9.59	0.0368316	0.0368316	0.0368316	0.0748911	1.70909	2.99455	1.28182	2.66909	2.05	10.6791	0.0628378	1.69249	2.98045	1.25894	2.62595	2.03079	10.5103	Hemimetabola	Neoptera	Polyneoptera	Orthoptera	Caelifera	Tetrigoidea	Tetrigidae	Tetriginae	Tetrigini	Tetrix	undulata	2	50.8604	7.23683	Germany	Cfb
144	Tetrix_undulata	1702	1.48	2.83	0.79	2.32	1.86	9.69	0.0310929	0.0310929	0.0310929	0.0748911	1.70909	2.99455	1.28182	2.66909	2.05	10.6791	0.0628378	1.69249	2.98045	1.25894	2.62595	2.03079	10.5103	Hemimetabola	Neoptera	Polyneoptera	Orthoptera	Caelifera	Tetrigoidea	Tetrigidae	Tetriginae	Tetrigini	Tetrix	undulata	2	50.8604	7.23683	Germany	Cfb
517	Tetrix_undulata	578	1.69	3.28	1.21	3.2	2.1	12.58	0.121531	0.130885	0.102251	0.0748911	1.70909	2.99455	1.28182	2.66909	2.05	10.6791	0.0628378	1.69249	2.98045	1.25894	2.62595	2.03079	10.5103	Hemimetabola	Neoptera	Polyneoptera	Orthoptera	Caelifera	Tetrigoidea	Tetrigidae	Tetriginae	Tetrigini	Tetrix	undulata	2	50.8218	6.83247	Germany	Cfb
518	Tetrix_undulata	578	1.69	3.28	1.21	3.2	2.1	12.58	0.111783	0.130885	0.102251	0.0748911	1.70909	2.99455	1.28182	2.66909	2.05	10.6791	0.0628378	1.69249	2.98045	1.25894	2.62595	2.03079	10.5103	Hemimetabola	Neoptera	Polyneoptera	Orthoptera	Caelifera	Tetrigoidea	Tetrigidae	Tetriginae	Tetrigini	Tetrix	undulata	2	50.8218	6.83247	Germany	Cfb
2219	Tetrix_undulata	578	1.69	3.28	1.21	3.2	2.1	12.58	0.0448049	0.130885	0.102251	0.0748911	1.70909	2.99455	1.28182	2.66909	2.05	10.6791	0.0628378	1.69249	2.98045	1.25894	2.62595	2.03079	10.5103	Hemimetabola	Neoptera	Polyneoptera	Orthoptera	Caelifera	Tetrigoidea	Tetrigidae	Tetriginae	Tetrigini	Tetrix	undulata	2	50.8218	6.83247	Germany	Cfb
2220	Tetrix_undulata	578	1.69	3.28	1.21	3.2	2.1	12.58	0.130885	0.130885	0.102251	0.0748911	1.70909	2.99455	1.28182	2.66909	2.05	10.6791	0.0628378	1.69249	2.98045	1.25894	2.62595	2.03079	10.5103	Hemimetabola	Neoptera	Polyneoptera	Orthoptera	Caelifera	Tetrigoidea	Tetrigidae	Tetriginae	Tetrigini	Tetrix	undulata	2	50.8218	6.83247	Germany	Cfb
2465	Tetrix_undulata	2219	2.11	3.16	1.65	2.51	2.52	10.09	0.0409362	0.0409362	0.0409362	0.0748911	1.70909	2.99455	1.28182	2.66909	2.05	10.6791	0.0628378	1.69249	2.98045	1.25894	2.62595	2.03079	10.5103	Hemimetabola	Neoptera	Polyneoptera	Orthoptera	Caelifera	Tetrigoidea	Tetrigidae	Tetriginae	Tetrigini	Tetrix	undulata	20	51.8217	8.542	Germany	Cfb
2466	Tetrix_undulata	2220	1.73	2.83	1.5	2.49	2.33	10.69	0.0502661	0.0502661	0.0502661	0.0748911	1.70909	2.99455	1.28182	2.66909	2.05	10.6791	0.0628378	1.69249	2.98045	1.25894	2.62595	2.03079	10.5103	Hemimetabola	Neoptera	Polyneoptera	Orthoptera	Caelifera	Tetrigoidea	Tetrigidae	Tetriginae	Tetrigini	Tetrix	undulata	20	51.8217	8.542	Germany	Cfb
2467	Tetrix_undulata	2221	1.51	2.51	1.27	2.69	1.67	8.2	0.0360296	0.0360296	0.0360296	0.0748911	1.70909	2.99455	1.28182	2.66909	2.05	10.6791	0.0628378	1.69249	2.98045	1.25894	2.62595	2.03079	10.5103	Hemimetabola	Neoptera	Polyneoptera	Orthoptera	Caelifera	Tetrigoidea	Tetrigidae	Tetriginae	Tetrigini	Tetrix	undulata	20	51.8217	8.542	Germany	Cfb
2468	Tetrix_undulata	2222	1.47	2.61	1.28	1.75	1.64	7.16	0.0340862	0.0340862	0.0340862	0.0748911	1.70909	2.99455	1.28182	2.66909	2.05	10.6791	0.0628378	1.69249	2.98045	1.25894	2.62595	2.03079	10.5103	Hemimetabola	Neoptera	Polyneoptera	Orthoptera	Caelifera	Tetrigoidea	Tetrigidae	Tetriginae	Tetrigini	Tetrix	undulata	20	51.8217	8.542	Germany	Cfb
2469	Tetrix_undulata	2223	2.27	3.17	1.65	2.6	2.38	11.73	0.0710176	0.0710176	0.0710176	0.0748911	1.70909	2.99455	1.28182	2.66909	2.05	10.6791	0.0628378	1.69249	2.98045	1.25894	2.62595	2.03079	10.5103	Hemimetabola	Neoptera	Polyneoptera	Orthoptera	Caelifera	Tetrigoidea	Tetrigidae	Tetriginae	Tetrigini	Tetrix	undulata	20	51.8217	8.542	Germany	Cfb
1161	Cephalogryllus_sp_AUS2	1234	5.59	4.05	3.01	5.45	1.49	22.12	1.10052	1.10052	1.10052	1.10052	5.59	4.05	3.01	5.45	1.49	22.12	1.10052	5.59	4.05	3.01	5.45	1.49	22.12	Hemimetabola	Neoptera	Polyneoptera	Orthoptera	Ensifera	Grylloidea	Gryllidae	Gryllinae	Cephalogryllini	Cephalogryllus	sp_AUS2	2	-16.1023	145.448	Australia	Am
28	Acheta_domesticus	2044	3.96	4.26	2.79	4.23	19.5	20.07	0.502752	0.502752	0.502752	0.746405	4.51091	4.59	2.84364	4.69227	12.2036	20.0345	0.709389	4.50356	4.57258	2.83751	4.68357	11.9693	19.8466	Hemimetabola	Neoptera	Polyneoptera	Orthoptera	Ensifera	Grylloidea	Gryllidae	Gryllinae	Gryllini	Acheta	domesticus	2	NA	NA	breeding	NA
29	Acheta_domesticus	2045	3.93	3.86	2.69	4.19	10.2	16.06	0.3597	0.3597	0.3597	0.746405	4.51091	4.59	2.84364	4.69227	12.2036	20.0345	0.709389	4.50356	4.57258	2.83751	4.68357	11.9693	19.8466	Hemimetabola	Neoptera	Polyneoptera	Orthoptera	Ensifera	Grylloidea	Gryllidae	Gryllinae	Gryllini	Acheta	domesticus	2	NA	NA	breeding	NA
315	Acheta_domesticus	414	4.76	4.94	2.66	5.28	12.6	24.78	1.38503	1.38503	1.38503	0.746405	4.51091	4.59	2.84364	4.69227	12.2036	20.0345	0.709389	4.50356	4.57258	2.83751	4.68357	11.9693	19.8466	Hemimetabola	Neoptera	Polyneoptera	Orthoptera	Ensifera	Grylloidea	Gryllidae	Gryllinae	Gryllini	Acheta	domesticus	0.5	NA	NA	breeding	NA
316	Acheta_domesticus	415	5.04	4.63	3.47	5.05	15.64	17.95	0.795852	0.795852	0.795852	0.746405	4.51091	4.59	2.84364	4.69227	12.2036	20.0345	0.709389	4.50356	4.57258	2.83751	4.68357	11.9693	19.8466	Hemimetabola	Neoptera	Polyneoptera	Orthoptera	Ensifera	Grylloidea	Gryllidae	Gryllinae	Gryllini	Acheta	domesticus	0.5	NA	NA	breeding	NA
980	Acheta_domesticus	1080	4.93	5.01	3.31	4.88	14.87	23.42	0.650676	0.650676	0.650676	0.746405	4.51091	4.59	2.84364	4.69227	12.2036	20.0345	0.709389	4.50356	4.57258	2.83751	4.68357	11.9693	19.8466	Hemimetabola	Neoptera	Polyneoptera	Orthoptera	Ensifera	Grylloidea	Gryllidae	Gryllinae	Gryllini	Acheta	domesticus	2	NA	NA	breeding	NA
986	Acheta_domesticus	992	4.15	4.35	2.5	4.37	11.83	18.05	0.931417	0.931417	0.931417	0.746405	4.51091	4.59	2.84364	4.69227	12.2036	20.0345	0.709389	4.50356	4.57258	2.83751	4.68357	11.9693	19.8466	Hemimetabola	Neoptera	Polyneoptera	Orthoptera	Ensifera	Grylloidea	Gryllidae	Gryllinae	Gryllini	Acheta	domesticus	2	NA	NA	breeding	NA
999	Acheta_domesticus	995	4.65	5.17	2.86	4.95	13.95	23.88	0.583229	0.695663	0.655315	0.746405	4.51091	4.59	2.84364	4.69227	12.2036	20.0345	0.709389	4.50356	4.57258	2.83751	4.68357	11.9693	19.8466	Hemimetabola	Neoptera	Polyneoptera	Orthoptera	Ensifera	Grylloidea	Gryllidae	Gryllinae	Gryllini	Acheta	domesticus	2	NA	NA	breeding	NA
1000	Acheta_domesticus	995	4.65	5.17	2.86	4.95	13.95	23.88	0.647735	0.695663	0.655315	0.746405	4.51091	4.59	2.84364	4.69227	12.2036	20.0345	0.709389	4.50356	4.57258	2.83751	4.68357	11.9693	19.8466	Hemimetabola	Neoptera	Polyneoptera	Orthoptera	Ensifera	Grylloidea	Gryllidae	Gryllinae	Gryllini	Acheta	domesticus	2	NA	NA	breeding	NA
1001	Acheta_domesticus	995	4.65	5.17	2.86	4.95	13.95	23.88	0.662266	0.695663	0.655315	0.746405	4.51091	4.59	2.84364	4.69227	12.2036	20.0345	0.709389	4.50356	4.57258	2.83751	4.68357	11.9693	19.8466	Hemimetabola	Neoptera	Polyneoptera	Orthoptera	Ensifera	Grylloidea	Gryllidae	Gryllinae	Gryllini	Acheta	domesticus	2	NA	NA	breeding	NA
1002	Acheta_domesticus	995	4.65	5.17	2.86	4.95	13.95	23.88	0.68768	0.695663	0.655315	0.746405	4.51091	4.59	2.84364	4.69227	12.2036	20.0345	0.709389	4.50356	4.57258	2.83751	4.68357	11.9693	19.8466	Hemimetabola	Neoptera	Polyneoptera	Orthoptera	Ensifera	Grylloidea	Gryllidae	Gryllinae	Gryllini	Acheta	domesticus	2	NA	NA	breeding	NA
1003	Acheta_domesticus	995	4.65	5.17	2.86	4.95	13.95	23.88	0.695663	0.695663	0.655315	0.746405	4.51091	4.59	2.84364	4.69227	12.2036	20.0345	0.709389	4.50356	4.57258	2.83751	4.68357	11.9693	19.8466	Hemimetabola	Neoptera	Polyneoptera	Orthoptera	Ensifera	Grylloidea	Gryllidae	Gryllinae	Gryllini	Acheta	domesticus	2	NA	NA	breeding	NA
1004	Acheta_domesticus	996	4.42	4.18	2.76	4.42	11.37	19.11	0.679079	1.01663	0.872286	0.746405	4.51091	4.59	2.84364	4.69227	12.2036	20.0345	0.709389	4.50356	4.57258	2.83751	4.68357	11.9693	19.8466	Hemimetabola	Neoptera	Polyneoptera	Orthoptera	Ensifera	Grylloidea	Gryllidae	Gryllinae	Gryllini	Acheta	domesticus	2	NA	NA	breeding	NA
1005	Acheta_domesticus	996	4.42	4.18	2.76	4.42	11.37	19.11	0.832478	1.01663	0.872286	0.746405	4.51091	4.59	2.84364	4.69227	12.2036	20.0345	0.709389	4.50356	4.57258	2.83751	4.68357	11.9693	19.8466	Hemimetabola	Neoptera	Polyneoptera	Orthoptera	Ensifera	Grylloidea	Gryllidae	Gryllinae	Gryllini	Acheta	domesticus	2	NA	NA	breeding	NA
1007	Acheta_domesticus	996	4.42	4.18	2.76	4.42	11.37	19.11	0.97726	1.01663	0.872286	0.746405	4.51091	4.59	2.84364	4.69227	12.2036	20.0345	0.709389	4.50356	4.57258	2.83751	4.68357	11.9693	19.8466	Hemimetabola	Neoptera	Polyneoptera	Orthoptera	Ensifera	Grylloidea	Gryllidae	Gryllinae	Gryllini	Acheta	domesticus	2	NA	NA	breeding	NA
1008	Acheta_domesticus	996	4.42	4.18	2.76	4.42	11.37	19.11	0.855978	1.01663	0.872286	0.746405	4.51091	4.59	2.84364	4.69227	12.2036	20.0345	0.709389	4.50356	4.57258	2.83751	4.68357	11.9693	19.8466	Hemimetabola	Neoptera	Polyneoptera	Orthoptera	Ensifera	Grylloidea	Gryllidae	Gryllinae	Gryllini	Acheta	domesticus	2	NA	NA	breeding	NA
1009	Acheta_domesticus	996	4.42	4.18	2.76	4.42	11.37	19.11	1.01663	1.01663	0.872286	0.746405	4.51091	4.59	2.84364	4.69227	12.2036	20.0345	0.709389	4.50356	4.57258	2.83751	4.68357	11.9693	19.8466	Hemimetabola	Neoptera	Polyneoptera	Orthoptera	Ensifera	Grylloidea	Gryllidae	Gryllinae	Gryllini	Acheta	domesticus	2	NA	NA	breeding	NA
1010	Acheta_domesticus	997	4.52	4.53	2.84	4.73	9.54	17.58	0.495659	0.539003	0.504256	0.746405	4.51091	4.59	2.84364	4.69227	12.2036	20.0345	0.709389	4.50356	4.57258	2.83751	4.68357	11.9693	19.8466	Hemimetabola	Neoptera	Polyneoptera	Orthoptera	Ensifera	Grylloidea	Gryllidae	Gryllinae	Gryllini	Acheta	domesticus	2	NA	NA	breeding	NA
1011	Acheta_domesticus	997	4.52	4.53	2.84	4.73	9.54	17.58	0.499845	0.539003	0.504256	0.746405	4.51091	4.59	2.84364	4.69227	12.2036	20.0345	0.709389	4.50356	4.57258	2.83751	4.68357	11.9693	19.8466	Hemimetabola	Neoptera	Polyneoptera	Orthoptera	Ensifera	Grylloidea	Gryllidae	Gryllinae	Gryllini	Acheta	domesticus	2	NA	NA	breeding	NA
1012	Acheta_domesticus	997	4.52	4.53	2.84	4.73	9.54	17.58	0.539003	0.539003	0.504256	0.746405	4.51091	4.59	2.84364	4.69227	12.2036	20.0345	0.709389	4.50356	4.57258	2.83751	4.68357	11.9693	19.8466	Hemimetabola	Neoptera	Polyneoptera	Orthoptera	Ensifera	Grylloidea	Gryllidae	Gryllinae	Gryllini	Acheta	domesticus	2	NA	NA	breeding	NA
1013	Acheta_domesticus	997	4.52	4.53	2.84	4.73	9.54	17.58	0.494466	0.539003	0.504256	0.746405	4.51091	4.59	2.84364	4.69227	12.2036	20.0345	0.709389	4.50356	4.57258	2.83751	4.68357	11.9693	19.8466	Hemimetabola	Neoptera	Polyneoptera	Orthoptera	Ensifera	Grylloidea	Gryllidae	Gryllinae	Gryllini	Acheta	domesticus	2	NA	NA	breeding	NA
1014	Acheta_domesticus	997	4.52	4.53	2.84	4.73	9.54	17.58	0.494631	0.539003	0.504256	0.746405	4.51091	4.59	2.84364	4.69227	12.2036	20.0345	0.709389	4.50356	4.57258	2.83751	4.68357	11.9693	19.8466	Hemimetabola	Neoptera	Polyneoptera	Orthoptera	Ensifera	Grylloidea	Gryllidae	Gryllinae	Gryllini	Acheta	domesticus	2	NA	NA	breeding	NA
1015	Acheta_domesticus	997	4.52	4.53	2.84	4.73	9.54	17.58	0.50193	0.539003	0.504256	0.746405	4.51091	4.59	2.84364	4.69227	12.2036	20.0345	0.709389	4.50356	4.57258	2.83751	4.68357	11.9693	19.8466	Hemimetabola	Neoptera	Polyneoptera	Orthoptera	Ensifera	Grylloidea	Gryllidae	Gryllinae	Gryllini	Acheta	domesticus	2	NA	NA	breeding	NA
305	Gryllus_bimaculatus	443	4.83	5.3	3.93	5.41	19.77	23.9	0.345444	0.345444	0.345444	1.49104	5.228	5.63	4.148	5.92	12.524	24.904	0.8152	5.21566	5.61219	4.139	5.9121	0	24.8501	Hemimetabola	Neoptera	Polyneoptera	Orthoptera	Ensifera	Grylloidea	Gryllidae	Gryllinae	Gryllini	Gryllus	bimaculatus	2	NA	NA	breeding	NA
306	Gryllus_bimaculatus	446	5.01	4.94	3.83	5.75	0	22.73	0.682751	0.682751	0.682751	1.49104	5.228	5.63	4.148	5.92	12.524	24.904	0.8152	5.21566	5.61219	4.139	5.9121	0	24.8501	Hemimetabola	Neoptera	Polyneoptera	Orthoptera	Ensifera	Grylloidea	Gryllidae	Gryllinae	Gryllini	Gryllus	bimaculatus	2	NA	NA	breeding	NA
307	Gryllus_bimaculatus	445	5	5.81	4.08	6.24	23.55	27.69	4.26135	4.26135	4.26135	1.49104	5.228	5.63	4.148	5.92	12.524	24.904	0.8152	5.21566	5.61219	4.139	5.9121	0	24.8501	Hemimetabola	Neoptera	Polyneoptera	Orthoptera	Ensifera	Grylloidea	Gryllidae	Gryllinae	Gryllini	Gryllus	bimaculatus	0.5	NA	NA	breeding	NA
974	Gryllus_bimaculatus	1075	5.8	6.1	4.3	6.1	4.5	24.9	0.180437	0.180437	0.180437	1.49104	5.228	5.63	4.148	5.92	12.524	24.904	0.8152	5.21566	5.61219	4.139	5.9121	0	24.8501	Hemimetabola	Neoptera	Polyneoptera	Orthoptera	Ensifera	Grylloidea	Gryllidae	Gryllinae	Gryllini	Gryllus	bimaculatus	2	NA	NA	breeding	NA
982	Gryllus_bimaculatus	1082	5.5	6	4.6	6.1	14.8	25.3	1.98522	1.98522	1.98522	1.49104	5.228	5.63	4.148	5.92	12.524	24.904	0.8152	5.21566	5.61219	4.139	5.9121	0	24.8501	Hemimetabola	Neoptera	Polyneoptera	Orthoptera	Ensifera	Grylloidea	Gryllidae	Gryllinae	Gryllini	Gryllus	bimaculatus	2	NA	NA	breeding	NA
1680	Gryllus_campestris	1736	6.8	7.33	4.09	6.69	11.06	19.09	0.333915	0.333915	0.333915	1.14063	7.5	8.2625	4.8725	6.905	13.55	22.9175	0.982525	7.48755	8.23835	4.84828	6.90329	13.456	22.7649	Hemimetabola	Neoptera	Polyneoptera	Orthoptera	Ensifera	Grylloidea	Gryllidae	Gryllinae	Gryllini	Gryllus	campestris	2	50.8407	7.14453	Germany	Cfb
1681	Gryllus_campestris	1737	7.52	8.06	4.92	6.83	13.46	26.48	1.50591	1.50591	1.50591	1.14063	7.5	8.2625	4.8725	6.905	13.55	22.9175	0.982525	7.48755	8.23835	4.84828	6.90329	13.456	22.7649	Hemimetabola	Neoptera	Polyneoptera	Orthoptera	Ensifera	Grylloidea	Gryllidae	Gryllinae	Gryllini	Gryllus	campestris	2	50.8407	7.14453	Germany	Cfb
1682	Gryllus_campestris	1738	7.84	8.83	5.24	7.05	14.84	23.05	1.23051	1.36135	1.29593	1.14063	7.5	8.2625	4.8725	6.905	13.55	22.9175	0.982525	7.48755	8.23835	4.84828	6.90329	13.456	22.7649	Hemimetabola	Neoptera	Polyneoptera	Orthoptera	Ensifera	Grylloidea	Gryllidae	Gryllinae	Gryllini	Gryllus	campestris	2	50.8407	7.14453	Germany	Cfb
1686	Gryllus_campestris	1738	7.84	8.83	5.24	7.05	14.84	23.05	1.36135	1.36135	1.29593	1.14063	7.5	8.2625	4.8725	6.905	13.55	22.9175	0.982525	7.48755	8.23835	4.84828	6.90329	13.456	22.7649	Hemimetabola	Neoptera	Polyneoptera	Orthoptera	Ensifera	Grylloidea	Gryllidae	Gryllinae	Gryllini	Gryllus	campestris	2	50.8407	7.14453	Germany	Cfb
1356	Teleogryllus_commodus	1429	6	5.66	4.51	6.45	26.78	23.74	2.51503	2.51503	2.51503	2.51503	6	5.66	4.51	6.45	26.78	23.74	2.51503	6	5.66	4.51	6.45	26.78	23.74	Hemimetabola	Neoptera	Polyneoptera	Orthoptera	Ensifera	Grylloidea	Gryllidae	Gryllinae	Gryllini	Teleogryllus	commodus	2	-28.7356	153.548	Australia	Cfa
1183	Lepidogryllus_sp_AUS1	1256	4.43	4.53	2.8	4.63	16.99	14.63	1.34833	1.34833	1.34833	1.42286	4.32667	4.33	2.98	4.51	19.5333	16.5	1.42101	4.32518	4.32268	2.97544	4.50793	19.4279	16.4422	Hemimetabola	Neoptera	Polyneoptera	Orthoptera	Ensifera	Grylloidea	Gryllidae	Gryllinae	Modicogryllini	Lepidogryllus	sp_AUS1	2	-15.5776	144.456	Australia	Aw
1303	Lepidogryllus_sp_AUS1	1376	4.38	4.48	3.2	4.58	21.92	17.05	1.52227	1.52227	1.52227	1.42286	4.32667	4.33	2.98	4.51	19.5333	16.5	1.42101	4.32518	4.32268	2.97544	4.50793	19.4279	16.4422	Hemimetabola	Neoptera	Polyneoptera	Orthoptera	Ensifera	Grylloidea	Gryllidae	Gryllinae	Modicogryllini	Lepidogryllus	sp_AUS1	2	-25.6259	149.793	Australia	BSh
1310	Lepidogryllus_sp_AUS1	1383	4.17	3.98	2.94	4.32	19.69	17.82	1.39797	1.39797	1.39797	1.42286	4.32667	4.33	2.98	4.51	19.5333	16.5	1.42101	4.32518	4.32268	2.97544	4.50793	19.4279	16.4422	Hemimetabola	Neoptera	Polyneoptera	Orthoptera	Ensifera	Grylloidea	Gryllidae	Gryllinae	Modicogryllini	Lepidogryllus	sp_AUS1	2	-25.6259	149.793	Australia	BSh
1124	Mjobergella_warra	1197	4.58	4.59	2.74	4.36	0	14.93	0.79592	0.79592	0.79592	0.79592	4.58	4.59	2.74	4.36	0	14.93	0.79592	4.58	4.59	2.74	4.36	0	14.93	Hemimetabola	Neoptera	Polyneoptera	Orthoptera	Ensifera	Grylloidea	Gryllidae	Landrevinae	Landrevini	Mjobergella	warra	2	-16.1019	145.452	Australia	Am
1632	Podoscirtinae_sp_PAN1	1639	4.37	5.08	3.23	4.89	33.36	24.73	0.936495	0.936495	0.902906	0.936495	4.37	5.08	3.23	4.89	33.36	24.73	0.936495	4.37	5.08	3.23	4.89	33.36	24.73	Hemimetabola	Neoptera	Polyneoptera	Orthoptera	Ensifera	Grylloidea	Gryllidae	Podoscirtinae	-	Podoscirtinae	sp_PAN1	2	9.12155	-79.7085	Panama	Am
2190	Podoscirtinae_sp_PAN1	1639	4.37	5.08	3.23	4.89	33.36	24.73	0.869317	0.936495	0.902906	0.936495	4.37	5.08	3.23	4.89	33.36	24.73	0.936495	4.37	5.08	3.23	4.89	33.36	24.73	Hemimetabola	Neoptera	Polyneoptera	Orthoptera	Ensifera	Grylloidea	Gryllidae	Podoscirtinae	-	Podoscirtinae	sp_PAN1	2	9.12155	-79.7085	Panama	Am
1458	Podoscirtinae_sp_PAN2	1503	3.02	3.85	2.46	2.89	14.26	13.35	0.390322	0.390322	0.335514	0.339195	2.93	3.47333	2.32667	2.74	15.43	13.9267	0.330493	2.92718	3.42897	2.31871	2.73146	15.3453	13.9034	Hemimetabola	Neoptera	Polyneoptera	Orthoptera	Ensifera	Grylloidea	Gryllidae	Podoscirtinae	-	Podoscirtinae	sp_PAN2	2	9.15588	-79.8488	Panama	Am
1459	Podoscirtinae_sp_PAN2	1503	3.02	3.85	2.46	2.89	14.26	13.35	0.280706	0.390322	0.335514	0.339195	2.93	3.47333	2.32667	2.74	15.43	13.9267	0.330493	2.92718	3.42897	2.31871	2.73146	15.3453	13.9034	Hemimetabola	Neoptera	Polyneoptera	Orthoptera	Ensifera	Grylloidea	Gryllidae	Podoscirtinae	-	Podoscirtinae	sp_PAN2	2	9.15588	-79.8488	Panama	Am
1595	Podoscirtinae_sp_PAN2	1605	2.75	2.72	2.06	2.44	17.77	15.08	0.236941	0.236941	0.236941	0.339195	2.93	3.47333	2.32667	2.74	15.43	13.9267	0.330493	2.92718	3.42897	2.31871	2.73146	15.3453	13.9034	Hemimetabola	Neoptera	Polyneoptera	Orthoptera	Ensifera	Grylloidea	Gryllidae	Podoscirtinae	-	Podoscirtinae	sp_PAN2	2	9.12447	-79.859	Panama	Am
1071	Aphonoides_australis	1144	2.06	1.86	1.57	2.04	11.12	10.67	0.122483	0.122483	0.122483	0.122483	2.06	1.86	1.57	2.04	11.12	10.67	0.122483	2.06	1.86	1.57	2.04	11.12	10.67	Hemimetabola	Neoptera	Polyneoptera	Orthoptera	Ensifera	Grylloidea	Gryllidae	Podoscirtinae	Aphonoidini	Aphonoides	australis	2	-16.1043	145.45	Australia	Am
1056	Aphonoides_lowanna	1129	2.54	2.35	1.68	2.44	13.17	13.15	0.331307	0.331307	0.331307	0.331307	2.54	2.35	1.68	2.44	13.17	13.15	0.331307	2.54	2.35	1.68	2.44	13.17	13.15	Hemimetabola	Neoptera	Polyneoptera	Orthoptera	Ensifera	Grylloidea	Gryllidae	Podoscirtinae	Aphonoidini	Aphonoides	lowanna	2	-16.1023	145.448	Australia	Am
1225	Hemiphonus_sp_AUS1	1298	2.55	2.33	2.21	2.43	12.49	16.88	0.119663	0.119663	0.119663	0.119663	2.55	2.33	2.21	2.43	12.49	16.88	0.119663	2.55	2.33	2.21	2.43	12.49	16.88	Hemimetabola	Neoptera	Polyneoptera	Orthoptera	Ensifera	Grylloidea	Gryllidae	Podoscirtinae	Podoscirtini	Hemiphonus	sp_AUS1	2	-19.0477	146.395	Australia	Cwa
1075	Collendina_fascipes	1148	1.41	1.65	0.65	1.8	0	9.18	0.0791968	0.0791968	0.0791968	0.0791968	1.41	1.65	0.65	1.8	0	9.18	0.0791968	1.41	1.65	0.65	1.8	0	9.18	Hemimetabola	Neoptera	Polyneoptera	Orthoptera	Ensifera	Grylloidea	Mogoplistidae	Mogoplistinae	Mogoplistini	Collendina	fascipes	2	-16.1023	145.448	Australia	Am
400	Phaeophilacris_bredoides	473	4.6	6	2.8	5.6	9.2	19	0.832213	0.832213	0.832213	0.683601	4.274	5.416	2.544	5.458	1.84	19.692	0.608247	4.26751	5.40831	2.52718	5.44707	0	19.6425	Hemimetabola	Neoptera	Polyneoptera	Orthoptera	Ensifera	Grylloidea	Phalangopsidae	Phalangopsinae	Phalangopsini	Phaeophilacris	bredoides	2	NA	NA	breeding	NA
401	Phaeophilacris_bredoides	474	4.3	5.3	2.7	5.2	0	18.7	0.965072	0.965072	0.916287	0.683601	4.274	5.416	2.544	5.458	1.84	19.692	0.608247	4.26751	5.40831	2.52718	5.44707	0	19.6425	Hemimetabola	Neoptera	Polyneoptera	Orthoptera	Ensifera	Grylloidea	Phalangopsidae	Phalangopsinae	Phalangopsini	Phaeophilacris	bredoides	2	NA	NA	breeding	NA
402	Phaeophilacris_bredoides	474	4.3	5.3	2.7	5.2	0	18.7	0.867503	0.965072	0.916287	0.683601	4.274	5.416	2.544	5.458	1.84	19.692	0.608247	4.26751	5.40831	2.52718	5.44707	0	19.6425	Hemimetabola	Neoptera	Polyneoptera	Orthoptera	Ensifera	Grylloidea	Phalangopsidae	Phalangopsinae	Phalangopsini	Phaeophilacris	bredoides	2	NA	NA	breeding	NA
554	Phaeophilacris_bredoides	600	3.87	5.18	2.02	6.09	0	19.56	0.335501	0.335501	0.335501	0.683601	4.274	5.416	2.544	5.458	1.84	19.692	0.608247	4.26751	5.40831	2.52718	5.44707	0	19.6425	Hemimetabola	Neoptera	Polyneoptera	Orthoptera	Ensifera	Grylloidea	Phalangopsidae	Phalangopsinae	Phalangopsini	Phaeophilacris	bredoides	2	NA	NA	breeding	NA
555	Phaeophilacris_bredoides	603	4.3	5.3	2.5	5.2	0	22.5	0.320148	0.320148	0.320148	0.683601	4.274	5.416	2.544	5.458	1.84	19.692	0.608247	4.26751	5.40831	2.52718	5.44707	0	19.6425	Hemimetabola	Neoptera	Polyneoptera	Orthoptera	Ensifera	Grylloidea	Phalangopsidae	Phalangopsinae	Phalangopsini	Phaeophilacris	bredoides	2	NA	NA	breeding	NA
1074	Phalangopsinae_gen.nov.AUS1	1147	3	3.45	2.11	2.75	0	9.92	0.0768115	0.0768115	0.0768115	0.0768115	3	3.45	2.11	2.75	0	9.92	0.0768115	3	3.45	2.11	2.75	0	9.92	Hemimetabola	Neoptera	Polyneoptera	Orthoptera	Ensifera	Grylloidea	Phalangopsidae	Phalangopsinae	x	Phalangopsinae	gen.nov.AUS1	2	-16.1023	145.448	Australia	Am
1518	Phalangopsidae_sp_PAN1	1549	4.14	4.98	2.46	5.07	0	22.02	0.38934	0.38934	0.38934	0.38934	4.14	4.98	2.46	5.07	0	22.02	0.38934	4.14	4.98	2.46	5.07	0	22.02	Hemimetabola	Neoptera	Polyneoptera	Orthoptera	Ensifera	Grylloidea	Phalangopsidae	x	x	Phalangopsidae	sp_PAN1	2	9.15588	-79.8488	Panama	Am
2450	Gryllotalpa_orientalis	2164	4.23	5.24	4.15	5.05	14.73	35.92	1.0727	1.40207	1.22917	1.40207	4.23	5.24	4.15	5.05	14.73	35.92	1.40207	4.23	5.24	4.15	5.05	14.73	35.92	Hemimetabola	Neoptera	Polyneoptera	Orthoptera	Ensifera	Gryllotalpoidea	Gryllotalpidae	Gryllotalpinae	Gryllotalpini	Gryllotalpa	orientalis	2	40.4458	115.802	China	Dwb
2451	Gryllotalpa_orientalis	2164	4.23	5.24	4.15	5.05	14.73	35.92	1.40207	1.40207	1.22917	1.40207	4.23	5.24	4.15	5.05	14.73	35.92	1.40207	4.23	5.24	4.15	5.05	14.73	35.92	Hemimetabola	Neoptera	Polyneoptera	Orthoptera	Ensifera	Gryllotalpoidea	Gryllotalpidae	Gryllotalpinae	Gryllotalpini	Gryllotalpa	orientalis	2	40.4458	115.802	China	Dwb
2452	Gryllotalpa_orientalis	2164	4.23	5.24	4.15	5.05	14.73	35.92	1.21276	1.40207	1.22917	1.40207	4.23	5.24	4.15	5.05	14.73	35.92	1.40207	4.23	5.24	4.15	5.05	14.73	35.92	Hemimetabola	Neoptera	Polyneoptera	Orthoptera	Ensifera	Gryllotalpoidea	Gryllotalpidae	Gryllotalpinae	Gryllotalpini	Gryllotalpa	orientalis	2	40.4458	115.802	China	Dwb
1178	Gryllotalpa_sp_AUS1	1251	4.14	6.79	4.42	6.6	11.26	29.9	2.21824	2.21824	2.21824	1.86506	4.23	6.31	4.435	6.83	12.175	30.44	1.83131	4.22904	6.29172	4.43497	6.82613	12.1406	30.4352	Hemimetabola	Neoptera	Polyneoptera	Orthoptera	Ensifera	Gryllotalpoidea	Gryllotalpidae	Gryllotalpinae	Gryllotalpini	Gryllotalpa	sp_AUS1	2	-15.5776	144.456	Australia	Aw
1306	Gryllotalpa_sp_AUS1	1379	4.32	5.83	4.45	7.06	13.09	30.98	1.51188	1.51188	1.51188	1.86506	4.23	6.31	4.435	6.83	12.175	30.44	1.83131	4.22904	6.29172	4.43497	6.82613	12.1406	30.4352	Hemimetabola	Neoptera	Polyneoptera	Orthoptera	Ensifera	Gryllotalpoidea	Gryllotalpidae	Gryllotalpinae	Gryllotalpini	Gryllotalpa	sp_AUS1	2	-25.6259	149.793	Australia	BSh
1519	Neocurtilla_sp_PAN1	1550	4.33	5.65	3.98	6.22	10.98	30.38	1.52801	1.52801	1.52801	1.52801	4.33	5.65	3.98	6.22	10.98	30.38	1.52801	4.33	5.65	3.98	6.22	10.98	30.38	Hemimetabola	Neoptera	Polyneoptera	Orthoptera	Ensifera	Gryllotalpoidea	Gryllotalpidae	Gryllotalpinae	Neocurtillini	Neocurtilla	sp_PAN1	2	9.15588	-79.8488	Panama	Am
940	Troglophilus_cavicola	946	3.03	4.04	1.54	4.06	0	17	0.231496	0.231496	0.16743	0.231496	3.03	4.04	1.54	4.06	0	17	0.231496	3.03	4.04	1.54	4.06	0	17	Hemimetabola	Neoptera	Polyneoptera	Orthoptera	Ensifera	Rhaphidophoroidea	Rhaphidophoridae	Troglophilinae	-	Troglophilus	cavicola	2	45.6229	14.841	Slovenia	Cfb
941	Troglophilus_cavicola	946	3.03	4.04	1.54	4.06	0	17	0.103364	0.231496	0.16743	0.231496	3.03	4.04	1.54	4.06	0	17	0.231496	3.03	4.04	1.54	4.06	0	17	Hemimetabola	Neoptera	Polyneoptera	Orthoptera	Ensifera	Rhaphidophoroidea	Rhaphidophoridae	Troglophilinae	-	Troglophilus	cavicola	2	45.6229	14.841	Slovenia	Cfb
1206	Penalva_flavocalceata	1279	8.09	11.52	6.49	8.61	0	45.5	5.11492	5.11492	5.11492	5.16781	8.74333	12.7233	6.43	9.30667	0	35.5833	5.15639	8.73077	12.6921	6.42967	9.29259	0	34.9383	Hemimetabola	Neoptera	Polyneoptera	Orthoptera	Ensifera	Stenopelmatoidea	Anostostomatidae	Anostostomatinae	-	Penalva	flavocalceata	0.5	-17.2677	145.493	Australia	Cwa
1253	Penalva_flavocalceata	1326	9.1	13.6	6.34	9.51	0	31.37	4.77426	4.77426	4.77426	5.16781	8.74333	12.7233	6.43	9.30667	0	35.5833	5.15639	8.73077	12.6921	6.42967	9.29259	0	34.9383	Hemimetabola	Neoptera	Polyneoptera	Orthoptera	Ensifera	Stenopelmatoidea	Anostostomatidae	Anostostomatinae	-	Penalva	flavocalceata	0.5	-21.1699	148.5	Australia	Cwa
1274	Penalva_flavocalceata	1347	9.04	13.05	6.46	9.8	0	29.88	5.61426	5.61426	5.61426	5.16781	8.74333	12.7233	6.43	9.30667	0	35.5833	5.15639	8.73077	12.6921	6.42967	9.29259	0	34.9383	Hemimetabola	Neoptera	Polyneoptera	Orthoptera	Ensifera	Stenopelmatoidea	Anostostomatidae	Anostostomatinae	-	Penalva	flavocalceata	0.5	-21.1699	148.5	Australia	Cwa
1350	Penalva_sp_AUS1	1423	7.89	11.52	5.68	8.22	0	32.38	3.43462	3.43462	3.43462	3.50228	8.408	11.922	5.776	9.264	0	32.062	2.99936	8.39506	11.8981	5.77105	9.24682	0	32.0573	Hemimetabola	Neoptera	Polyneoptera	Orthoptera	Ensifera	Stenopelmatoidea	Anostostomatidae	Anostostomatinae	-	Penalva	sp_AUS1	0.5	-28.7356	153.548	Australia	Cfa
1252	Penalva_sp_AUS1	1325	9.05	13.01	6.04	9.85	0	31.25	4.6612	4.6612	4.6612	3.50228	8.408	11.922	5.776	9.264	0	32.062	2.99936	8.39506	11.8981	5.77105	9.24682	0	32.0573	Hemimetabola	Neoptera	Polyneoptera	Orthoptera	Ensifera	Stenopelmatoidea	Anostostomatidae	Anostostomatinae	Brachyporini	Penalva	sp_AUS1	0.5	-21.1699	148.5	Australia	Cwa
1254	Penalva_sp_AUS1	1327	8.89	12.65	6.08	9.49	0	31.65	6.30541	6.30541	6.30541	3.50228	8.408	11.922	5.776	9.264	0	32.062	2.99936	8.39506	11.8981	5.77105	9.24682	0	32.0573	Hemimetabola	Neoptera	Polyneoptera	Orthoptera	Ensifera	Stenopelmatoidea	Anostostomatidae	Anostostomatinae	Brachyporini	Penalva	sp_AUS1	0.5	-21.1699	148.5	Australia	Cwa
1269	Penalva_sp_AUS1	1342	8.06	11.13	5.49	9.32	0	32.24	1.43827	1.43827	1.43827	3.50228	8.408	11.922	5.776	9.264	0	32.062	2.99936	8.39506	11.8981	5.77105	9.24682	0	32.0573	Hemimetabola	Neoptera	Polyneoptera	Orthoptera	Ensifera	Stenopelmatoidea	Anostostomatidae	Anostostomatinae	Brachyporini	Penalva	sp_AUS1	2	-21.1699	148.5	Australia	Cwa
1270	Penalva_sp_AUS1	1343	8.15	11.3	5.59	9.44	0	32.79	1.67191	1.67191	1.67191	3.50228	8.408	11.922	5.776	9.264	0	32.062	2.99936	8.39506	11.8981	5.77105	9.24682	0	32.0573	Hemimetabola	Neoptera	Polyneoptera	Orthoptera	Ensifera	Stenopelmatoidea	Anostostomatidae	Anostostomatinae	Brachyporini	Penalva	sp_AUS1	2	-21.1699	148.5	Australia	Cwa
1031	PenalvaNear_gen_nov_1	1104	7.68	11.52	4.68	8.45	0	43.84	3.07324	3.07324	3.07324	3.07324	7.68	11.52	4.68	8.45	0	43.84	3.07324	7.68	11.52	4.68	8.45	0	43.84	Hemimetabola	Neoptera	Polyneoptera	Orthoptera	Ensifera	Stenopelmatoidea	Anostostomatidae	Anostostomatinae	Brachyporini	PenalvaNear	gen_nov_1	0.5	-16.1023	145.448	Australia	Am
1513	Brachybaenus_sp_PAN1	1545	5.22	6.86	4.06	4.8	15.32	23.23	1.22953	1.22953	1.22953	1.22953	5.22	6.86	4.06	4.8	15.32	23.23	1.22953	5.22	6.86	4.06	4.8	15.32	23.23	Hemimetabola	Neoptera	Polyneoptera	Orthoptera	Ensifera	Stenopelmatoidea	Gryllacrididae	Gryllacridinae	Gryllacridini	Brachybaenus	sp_PAN1	2	9.15588	-79.8488	Panama	Am
1084	Xanthogryllacris_punctipennis	1157	6.99	10.39	4.25	7.41	28.13	34.31	2.50027	2.50027	2.50027	1.71392	7.154	10.896	4.216	7.384	27.134	31.312	1.66408	7.14993	10.8564	4.20677	7.38397	27.1258	31.2732	Hemimetabola	Neoptera	Polyneoptera	Orthoptera	Ensifera	Stenopelmatoidea	Gryllacrididae	Gryllacridinae	Gryllacridini	Xanthogryllacris	punctipennis	0.5	-16.1023	145.448	Australia	Am
1111	Xanthogryllacris_punctipennis	1184	7.35	11.94	4.44	7.37	26.88	30.98	1.36561	1.36561	1.29577	1.71392	7.154	10.896	4.216	7.384	27.134	31.312	1.66408	7.14993	10.8564	4.20677	7.38397	27.1258	31.2732	Hemimetabola	Neoptera	Polyneoptera	Orthoptera	Ensifera	Stenopelmatoidea	Gryllacrididae	Gryllacridinae	Gryllacridini	Xanthogryllacris	punctipennis	0.5	-16.1019	145.452	Australia	Am
1112	Xanthogryllacris_punctipennis	1185	7.32	10.65	4.25	7.36	26.19	30.71	1.44771	1.44771	1.44771	1.71392	7.154	10.896	4.216	7.384	27.134	31.312	1.66408	7.14993	10.8564	4.20677	7.38397	27.1258	31.2732	Hemimetabola	Neoptera	Polyneoptera	Orthoptera	Ensifera	Stenopelmatoidea	Gryllacrididae	Gryllacridinae	Gryllacridini	Xanthogryllacris	punctipennis	0.5	-16.1019	145.452	Australia	Am
1113	Xanthogryllacris_punctipennis	1186	6.76	9.56	3.7	7.41	27.59	29.58	1.8904	1.8904	1.8904	1.71392	7.154	10.896	4.216	7.384	27.134	31.312	1.66408	7.14993	10.8564	4.20677	7.38397	27.1258	31.2732	Hemimetabola	Neoptera	Polyneoptera	Orthoptera	Ensifera	Stenopelmatoidea	Gryllacrididae	Gryllacridinae	Gryllacridini	Xanthogryllacris	punctipennis	0.5	-16.1019	145.452	Australia	Am
2398	Xanthogryllacris_punctipennis	1184	7.35	11.94	4.44	7.37	26.88	30.98	1.22593	1.36561	1.29577	1.71392	7.154	10.896	4.216	7.384	27.134	31.312	1.66408	7.14993	10.8564	4.20677	7.38397	27.1258	31.2732	Hemimetabola	Neoptera	Polyneoptera	Orthoptera	Ensifera	Stenopelmatoidea	Gryllacrididae	Gryllacridinae	Gryllacridini	Xanthogryllacris	punctipennis	0.5	-16.1019	145.452	Australia	Am
1047	Chauliogryllacris_acaropenates	1120	11.76	16.11	7.41	9.86	44.05	58.6	12.1888	12.1888	12.1888	12.1888	11.76	16.11	7.41	9.86	44.05	58.6	12.1888	11.76	16.11	7.41	9.86	44.05	58.6	Hemimetabola	Neoptera	Polyneoptera	Orthoptera	Ensifera	Stenopelmatoidea	Gryllacrididae	Hyperbaeninae	Paragryllacridini	Chauliogryllacris	acaropenates	0.5	-16.0985	145.464	Australia	Am
1367	Pterapotrechus_sp_AUS1	1440	8.66	12.51	4.82	8.45	40.51	43.67	4.37328	4.37328	4.37328	4.37328	8.66	12.51	4.82	8.45	40.51	43.67	4.37328	8.66	12.51	4.82	8.45	40.51	43.67	Hemimetabola	Neoptera	Polyneoptera	Orthoptera	Ensifera	Stenopelmatoidea	Gryllacrididae	Hyperbaeninae	Paragryllacridini	Pterapotrechus	sp_AUS1	0.5	-25.9994	153.148	Australia	Cfa
1101	Hyalogryllacris_sp_AUS1	1174	4.42	5.65	2.54	4.65	30.75	23.36	3.0936	3.0936	3.0936	3.0936	4.42	5.65	2.54	4.65	30.75	23.36	3.0936	4.42	5.65	2.54	4.65	30.75	23.36	Hemimetabola	Neoptera	Polyneoptera	Orthoptera	Ensifera	Stenopelmatoidea	Gryllacrididae	Hyperbaeninae	Phryganogryllacridini	Hyalogryllacris	sp_AUS1	0.5	-16.1023	145.448	Australia	Am
983	Ephippiger_ephippiger	986	4.76	6.78	3.54	5.74	5.28	27.09	1.28037	1.38675	1.33356	1.38675	4.76	6.78	3.54	5.74	5.28	27.09	1.38675	4.76	6.78	3.54	5.74	5.28	27.09	Hemimetabola	Neoptera	Polyneoptera	Orthoptera	Ensifera	Tettigonioidea	Tettigoniidae	Bradyporinae	Ephippigerini	Ephippiger	ephippiger	2	50.2281	7.4478	Germany	Cfb
984	Ephippiger_ephippiger	986	4.76	6.78	3.54	5.74	5.28	27.09	1.38675	1.38675	1.33356	1.38675	4.76	6.78	3.54	5.74	5.28	27.09	1.38675	4.76	6.78	3.54	5.74	5.28	27.09	Hemimetabola	Neoptera	Polyneoptera	Orthoptera	Ensifera	Tettigonioidea	Tettigoniidae	Bradyporinae	Ephippigerini	Ephippiger	ephippiger	2	50.2281	7.4478	Germany	Cfb
1062	Austrosalomona_destructor	1135	7.6	10.03	5.83	7.91	41.31	39.69	1.18364	1.18364	1.18364	2.6477	7.40429	10.6143	5.41714	8.38143	39.4986	40.2957	2.49599	7.39749	10.5998	5.39523	8.36328	39.3923	40.1849	Hemimetabola	Neoptera	Polyneoptera	Orthoptera	Ensifera	Tettigonioidea	Tettigoniidae	Conocephalinae	Agraeciini	Austrosalomona	destructor	0.5	-16.1038	145.451	Australia	Am
1063	Austrosalomona_destructor	1136	7.72	10.72	5.91	8.15	41.59	40.01	2.46437	2.46437	2.46437	2.6477	7.40429	10.6143	5.41714	8.38143	39.4986	40.2957	2.49599	7.39749	10.5998	5.39523	8.36328	39.3923	40.1849	Hemimetabola	Neoptera	Polyneoptera	Orthoptera	Ensifera	Tettigonioidea	Tettigoniidae	Conocephalinae	Agraeciini	Austrosalomona	destructor	2	-16.1023	145.448	Australia	Am
1076	Austrosalomona_destructor	1149	7.01	10.28	4.78	7.96	36.44	36.27	2.22586	2.28697	2.25641	2.6477	7.40429	10.6143	5.41714	8.38143	39.4986	40.2957	2.49599	7.39749	10.5998	5.39523	8.36328	39.3923	40.1849	Hemimetabola	Neoptera	Polyneoptera	Orthoptera	Ensifera	Tettigonioidea	Tettigoniidae	Conocephalinae	Agraeciini	Austrosalomona	destructor	2	-16.1714	145.412	Australia	Am
1109	Austrosalomona_destructor	1182	7.86	11.09	5.63	9.63	42.28	42.15	3.08053	3.08053	3.08053	2.6477	7.40429	10.6143	5.41714	8.38143	39.4986	40.2957	2.49599	7.39749	10.5998	5.39523	8.36328	39.3923	40.1849	Hemimetabola	Neoptera	Polyneoptera	Orthoptera	Ensifera	Tettigonioidea	Tettigoniidae	Conocephalinae	Agraeciini	Austrosalomona	destructor	0.5	-16.1043	145.45	Australia	Am
1110	Austrosalomona_destructor	1183	7.19	10.18	5.08	8.62	35.77	43.41	3.13451	3.13451	3.13451	2.6477	7.40429	10.6143	5.41714	8.38143	39.4986	40.2957	2.49599	7.39749	10.5998	5.39523	8.36328	39.3923	40.1849	Hemimetabola	Neoptera	Polyneoptera	Orthoptera	Ensifera	Tettigonioidea	Tettigoniidae	Conocephalinae	Agraeciini	Austrosalomona	destructor	0.5	-16.1023	145.448	Australia	Am
1151	Austrosalomona_destructor	1224	7.44	11.72	5.91	8.44	42.66	44.27	4.09689	4.09689	4.09689	2.6477	7.40429	10.6143	5.41714	8.38143	39.4986	40.2957	2.49599	7.39749	10.5998	5.39523	8.36328	39.3923	40.1849	Hemimetabola	Neoptera	Polyneoptera	Orthoptera	Ensifera	Tettigonioidea	Tettigoniidae	Conocephalinae	Agraeciini	Austrosalomona	destructor	0.5	-16.1023	145.448	Australia	Am
2397	Austrosalomona_destructor	1149	7.01	10.28	4.78	7.96	36.44	36.27	2.28697	2.28697	2.25641	2.6477	7.40429	10.6143	5.41714	8.38143	39.4986	40.2957	2.49599	7.39749	10.5998	5.39523	8.36328	39.3923	40.1849	Hemimetabola	Neoptera	Polyneoptera	Orthoptera	Ensifera	Tettigonioidea	Tettigoniidae	Conocephalinae	Agraeciini	Austrosalomona	destructor	2	-16.1714	145.412	Australia	Am
1053	Barbaragraecia_richardsoni	1126	6.86	9.31	4.87	6.87	32.04	38.48	4.3407	4.3407	4.3407	3.26005	6.77333	10.75	4.75	6.98667	32.82	34.1033	3.15712	6.77274	10.6953	4.74924	6.97957	32.8107	33.9678	Hemimetabola	Neoptera	Polyneoptera	Orthoptera	Ensifera	Tettigonioidea	Tettigoniidae	Conocephalinae	Agraeciini	Barbaragraecia	richardsoni	0.5	-16.1023	145.448	Australia	Am
1152	Barbaragraecia_richardsoni	1225	6.81	11.86	4.68	7.42	33.89	31.69	3.10361	3.10361	3.10361	3.26005	6.77333	10.75	4.75	6.98667	32.82	34.1033	3.15712	6.77274	10.6953	4.74924	6.97957	32.8107	33.9678	Hemimetabola	Neoptera	Polyneoptera	Orthoptera	Ensifera	Tettigonioidea	Tettigoniidae	Conocephalinae	Agraeciini	Barbaragraecia	richardsoni	0.5	-16.1023	145.448	Australia	Am
1155	Barbaragraecia_richardsoni	1228	6.65	11.08	4.7	6.67	32.53	32.14	2.33585	2.33585	2.33585	3.26005	6.77333	10.75	4.75	6.98667	32.82	34.1033	3.15712	6.77274	10.6953	4.74924	6.97957	32.8107	33.9678	Hemimetabola	Neoptera	Polyneoptera	Orthoptera	Ensifera	Tettigonioidea	Tettigoniidae	Conocephalinae	Agraeciini	Barbaragraecia	richardsoni	2	-16.1023	145.448	Australia	Am
1215	Conocephalomima_sp_AUS1	1288	2.89	4.16	3.39	3.09	22.41	15.93	0.429502	0.429502	0.429502	0.429502	2.89	4.16	3.39	3.09	22.41	15.93	0.429502	2.89	4.16	3.39	3.09	22.41	15.93	Hemimetabola	Neoptera	Polyneoptera	Orthoptera	Ensifera	Tettigonioidea	Tettigoniidae	Conocephalinae	Conocephalini	Conocephalomima	sp_AUS1	2	-17.268	145.492	Australia	Cwa
1644	Bucrates_sp_PAN1	1641	6.77	11.91	4.95	7.47	43.32	34.05	3.55621	3.55621	3.00363	3.55621	6.77	11.91	4.95	7.47	43.32	34.05	3.55621	6.77	11.91	4.95	7.47	43.32	34.05	Hemimetabola	Neoptera	Polyneoptera	Orthoptera	Ensifera	Tettigonioidea	Tettigoniidae	Conocephalinae	Copiphorini	Bucrates	sp_PAN1	0.5	9.12155	-79.7085	Panama	Am
1645	Bucrates_sp_PAN1	1641	6.77	11.91	4.95	7.47	43.32	34.05	2.45106	3.55621	3.00363	3.55621	6.77	11.91	4.95	7.47	43.32	34.05	3.55621	6.77	11.91	4.95	7.47	43.32	34.05	Hemimetabola	Neoptera	Polyneoptera	Orthoptera	Ensifera	Tettigonioidea	Tettigoniidae	Conocephalinae	Copiphorini	Bucrates	sp_PAN1	2	9.12155	-79.7085	Panama	Am
1386	Copiphora_brevirostris	1459	7.76	13	4.51	8.1	53.3	42.3	0.489916	0.489916	0.489916	2.09221	8.305	13.58	5.125	8.68	54.905	43.29	1.34536	8.2871	13.5676	5.08797	8.6606	54.8815	43.2787	Hemimetabola	Neoptera	Polyneoptera	Orthoptera	Ensifera	Tettigonioidea	Tettigoniidae	Conocephalinae	Copiphorini	Copiphora	brevirostris	2	9.15588	-79.8488	Panama	Am
1480	Copiphora_brevirostris	1517	8.85	14.16	5.74	9.26	56.51	44.28	3.69451	3.69451	3.69451	2.09221	8.305	13.58	5.125	8.68	54.905	43.29	1.34536	8.2871	13.5676	5.08797	8.6606	54.8815	43.2787	Hemimetabola	Neoptera	Polyneoptera	Orthoptera	Ensifera	Tettigonioidea	Tettigoniidae	Conocephalinae	Copiphorini	Copiphora	brevirostris	0.5	9.15588	-79.8488	Panama	Am
1627	Neoconocephalus_triops	1634	7.31	13.57	4.79	5.96	51.87	37.74	1.55284	1.55284	1.37179	1.55284	7.31	13.57	4.79	5.96	51.87	37.74	1.55284	7.31	13.57	4.79	5.96	51.87	37.74	Hemimetabola	Neoptera	Polyneoptera	Orthoptera	Ensifera	Tettigonioidea	Tettigoniidae	Conocephalinae	Copiphorini	Neoconocephalus	triops	2	8.99258	-79.5457	Panama	Am
2186	Neoconocephalus_triops	1634	7.31	13.57	4.79	5.96	51.87	37.74	1.16298	1.55284	1.37179	1.55284	7.31	13.57	4.79	5.96	51.87	37.74	1.55284	7.31	13.57	4.79	5.96	51.87	37.74	Hemimetabola	Neoptera	Polyneoptera	Orthoptera	Ensifera	Tettigonioidea	Tettigoniidae	Conocephalinae	Copiphorini	Neoconocephalus	triops	2	8.99258	-79.5457	Panama	Am
2187	Neoconocephalus_triops	1634	7.31	13.57	4.79	5.96	51.87	37.74	1.39956	1.55284	1.37179	1.55284	7.31	13.57	4.79	5.96	51.87	37.74	1.55284	7.31	13.57	4.79	5.96	51.87	37.74	Hemimetabola	Neoptera	Polyneoptera	Orthoptera	Ensifera	Tettigonioidea	Tettigoniidae	Conocephalinae	Copiphorini	Neoconocephalus	triops	2	8.99258	-79.5457	Panama	Am
2606	Ruspolia_nitidula	2340	2.78	5.06	2.14	3.53	23.39	25.32	0.287969	0.287969	0.287969	0.287969	2.78	5.06	2.14	3.53	23.39	25.32	0.287969	2.78	5.06	2.14	3.53	23.39	25.32	Hemimetabola	Neoptera	Polyneoptera	Orthoptera	Ensifera	Tettigonioidea	Tettigoniidae	Conocephalinae	Copiphorini	Ruspolia	nitidula	2	42.0713	9.02261	France:Corsica	Csb
942	Meconema_meridionale	947	2.64	3.35	1.57	2.73	0	9.13	0.177474	0.204902	0.183437	0.204902	2.64	3.35	1.57	2.73	0	9.13	0.204902	2.64	3.35	1.57	2.73	0	9.13	Hemimetabola	Neoptera	Polyneoptera	Orthoptera	Ensifera	Tettigonioidea	Tettigoniidae	Meconematinae	Meconematini	Meconema	meridionale	20	45.7433	14.9504	Slovenia	Cfb
2428	Meconema_meridionale	947	2.64	3.35	1.57	2.73	0	9.13	0.204902	0.204902	0.183437	0.204902	2.64	3.35	1.57	2.73	0	9.13	0.204902	2.64	3.35	1.57	2.73	0	9.13	Hemimetabola	Neoptera	Polyneoptera	Orthoptera	Ensifera	Tettigonioidea	Tettigoniidae	Meconematinae	Meconematini	Meconema	meridionale	20	45.7433	14.9504	Slovenia	Cfb
2429	Meconema_meridionale	947	2.64	3.35	1.57	2.73	0	9.13	0.18708	0.204902	0.183437	0.204902	2.64	3.35	1.57	2.73	0	9.13	0.204902	2.64	3.35	1.57	2.73	0	9.13	Hemimetabola	Neoptera	Polyneoptera	Orthoptera	Ensifera	Tettigonioidea	Tettigoniidae	Meconematinae	Meconematini	Meconema	meridionale	20	45.7433	14.9504	Slovenia	Cfb
2430	Meconema_meridionale	947	2.64	3.35	1.57	2.73	0	9.13	0.164292	0.204902	0.183437	0.204902	2.64	3.35	1.57	2.73	0	9.13	0.204902	2.64	3.35	1.57	2.73	0	9.13	Hemimetabola	Neoptera	Polyneoptera	Orthoptera	Ensifera	Tettigonioidea	Tettigoniidae	Meconematinae	Meconematini	Meconema	meridionale	20	45.7433	14.9504	Slovenia	Cfb
148	Meconema_thalassinum	1708	2.43	3.78	1.27	2.78	10.44	12.26	0.0171126	0.21233	0.0708486	0.21233	2.43	3.78	1.27	2.78	10.44	12.26	0.21233	2.43	3.78	1.27	2.78	10.44	12.26	Hemimetabola	Neoptera	Polyneoptera	Orthoptera	Ensifera	Tettigonioidea	Tettigoniidae	Meconematinae	Meconematini	Meconema	thalassinum	2	50.9267	6.93986	Germany	Cfb
149	Meconema_thalassinum	1708	2.43	3.78	1.27	2.78	10.44	12.26	0.21233	0.21233	0.0708486	0.21233	2.43	3.78	1.27	2.78	10.44	12.26	0.21233	2.43	3.78	1.27	2.78	10.44	12.26	Hemimetabola	Neoptera	Polyneoptera	Orthoptera	Ensifera	Tettigonioidea	Tettigoniidae	Meconematinae	Meconematini	Meconema	thalassinum	2	50.9267	6.93986	Germany	Cfb
1973	Meconema_thalassinum	1708	2.43	3.78	1.27	2.78	10.44	12.26	0.0412785	0.21233	0.0708486	0.21233	2.43	3.78	1.27	2.78	10.44	12.26	0.21233	2.43	3.78	1.27	2.78	10.44	12.26	Hemimetabola	Neoptera	Polyneoptera	Orthoptera	Ensifera	Tettigonioidea	Tettigoniidae	Meconematinae	Meconematini	Meconema	thalassinum	2	50.9267	6.93986	Germany	Cfb
1974	Meconema_thalassinum	1708	2.43	3.78	1.27	2.78	10.44	12.26	0.0126735	0.21233	0.0708486	0.21233	2.43	3.78	1.27	2.78	10.44	12.26	0.21233	2.43	3.78	1.27	2.78	10.44	12.26	Hemimetabola	Neoptera	Polyneoptera	Orthoptera	Ensifera	Tettigonioidea	Tettigoniidae	Meconematinae	Meconematini	Meconema	thalassinum	2	50.9267	6.93986	Germany	Cfb
1060	Paraphisis_alumba	1133	2.6	2.54	2.05	2.67	14.91	15.76	0.178384	0.178384	0.178384	0.155974	2.56	2.675	2.02	2.58	15.77	14.415	0.154356	2.55969	2.67159	2.01978	2.57843	15.7465	14.3521	Hemimetabola	Neoptera	Polyneoptera	Orthoptera	Ensifera	Tettigonioidea	Tettigoniidae	Meconematinae	Phisidini	Paraphisis	alumba	2	-16.1023	145.448	Australia	Am
1160	Paraphisis_alumba	1233	2.52	2.81	1.99	2.49	16.63	13.07	0.133564	0.133564	0.133564	0.155974	2.56	2.675	2.02	2.58	15.77	14.415	0.154356	2.55969	2.67159	2.01978	2.57843	15.7465	14.3521	Hemimetabola	Neoptera	Polyneoptera	Orthoptera	Ensifera	Tettigonioidea	Tettigoniidae	Meconematinae	Phisidini	Paraphisis	alumba	2	-16.1023	145.448	Australia	Am
1654	Aegimia_elongata	1657	3.08	11.4	3.5	4.85	34.62	28.06	0.101134	0.428547	0.227949	0.428547	3.08	11.4	3.5	4.85	34.62	28.06	0.428547	3.08	11.4	3.5	4.85	34.62	28.06	Hemimetabola	Neoptera	Polyneoptera	Orthoptera	Ensifera	Tettigonioidea	Tettigoniidae	Phaneropterinae	-	Aegimia	elongata	2	9.15588	-79.8488	Panama	Am
1655	Aegimia_elongata	1657	3.08	11.4	3.5	4.85	34.62	28.06	0.154164	0.428547	0.227949	0.428547	3.08	11.4	3.5	4.85	34.62	28.06	0.428547	3.08	11.4	3.5	4.85	34.62	28.06	Hemimetabola	Neoptera	Polyneoptera	Orthoptera	Ensifera	Tettigonioidea	Tettigoniidae	Phaneropterinae	-	Aegimia	elongata	20	9.15588	-79.8488	Panama	Am
2193	Aegimia_elongata	1657	3.08	11.4	3.5	4.85	34.62	28.06	0.428547	0.428547	0.227949	0.428547	3.08	11.4	3.5	4.85	34.62	28.06	0.428547	3.08	11.4	3.5	4.85	34.62	28.06	Hemimetabola	Neoptera	Polyneoptera	Orthoptera	Ensifera	Tettigonioidea	Tettigoniidae	Phaneropterinae	-	Aegimia	elongata	2	9.15588	-79.8488	Panama	Am
1046	Caedicia_sp_AUS1	1119	5.74	7.53	4.95	6.63	43.69	33.28	2.21438	2.21438	2.21438	2.21438	5.74	7.53	4.95	6.63	43.69	33.28	2.21438	5.74	7.53	4.95	6.63	43.69	33.28	Hemimetabola	Neoptera	Polyneoptera	Orthoptera	Ensifera	Tettigonioidea	Tettigoniidae	Phaneropterinae	-	Caedicia	sp_AUS1	2	-16.1023	145.448	Australia	Am
1105	Caedicia_sp_AUS2	1178	4.34	6.11	2.96	4.9	39.53	24.02	0.608988	0.608988	0.608988	0.608988	4.34	6.11	2.96	4.9	39.53	24.02	0.608988	4.34	6.11	2.96	4.9	39.53	24.02	Hemimetabola	Neoptera	Polyneoptera	Orthoptera	Ensifera	Tettigonioidea	Tettigoniidae	Phaneropterinae	-	Caedicia	sp_AUS2	2	-16.1023	145.448	Australia	Am
1170	Caedicia_sp_AUS3	1243	3.74	6.62	4.33	5.1	36.86	28.31	0.462769	0.462769	0.462769	0.462769	3.74	6.62	4.33	5.1	36.86	28.31	0.462769	3.74	6.62	4.33	5.1	36.86	28.31	Hemimetabola	Neoptera	Polyneoptera	Orthoptera	Ensifera	Tettigonioidea	Tettigoniidae	Phaneropterinae	-	Caedicia	sp_AUS3	2	-15.4605	145.254	Australia	As
1150	Caedicia_webberi	1223	3.79	5.6	2.72	5.17	41.56	28.75	0.682927	0.682927	0.682927	0.682927	3.79	5.6	2.72	5.17	41.56	28.75	0.682927	3.79	5.6	2.72	5.17	41.56	28.75	Hemimetabola	Neoptera	Polyneoptera	Orthoptera	Ensifera	Tettigonioidea	Tettigoniidae	Phaneropterinae	-	Caedicia	webberi	2	-16.1043	145.45	Australia	Am
1149	Paracaedicia_serrata	1222	4.63	5.94	3.1	5.66	46.89	31.13	0.843181	0.843181	0.843181	0.722929	4.675	6.02	3.26	5.695	45.21	29.02	0.712857	4.67478	6.01947	3.25607	5.69489	45.1788	28.9432	Hemimetabola	Neoptera	Polyneoptera	Orthoptera	Ensifera	Tettigonioidea	Tettigoniidae	Phaneropterinae	-	Paracaedicia	serrata	2	-16.1043	145.45	Australia	Am
1166	Paracaedicia_serrata	1239	4.72	6.1	3.42	5.73	43.53	26.91	0.602677	0.602677	0.602677	0.722929	4.675	6.02	3.26	5.695	45.21	29.02	0.712857	4.67478	6.01947	3.25607	5.69489	45.1788	28.9432	Hemimetabola	Neoptera	Polyneoptera	Orthoptera	Ensifera	Tettigonioidea	Tettigoniidae	Phaneropterinae	-	Paracaedicia	serrata	2	-16.1921	145.415	Australia	Am
1276	Phaneropterinae_gen_nov_Aus1	1349	3.41	4.22	2.84	3.44	33.64	23.78	0.207382	0.207382	0.207382	0.207382	3.41	4.22	2.84	3.44	33.64	23.78	0.207382	3.41	4.22	2.84	3.44	33.64	23.78	Hemimetabola	Neoptera	Polyneoptera	Orthoptera	Ensifera	Tettigonioidea	Tettigoniidae	Phaneropterinae	-	Phaneropterinae	gen_nov_Aus1	2	-22.8128	149.889	Australia	Cfa
1200	Polichne_parvicauda	1273	2.9	4.65	2.38	3.68	32.64	21.31	0.432713	0.432713	0.432713	0.432713	2.9	4.65	2.38	3.68	32.64	21.31	0.432713	2.9	4.65	2.38	3.68	32.64	21.31	Hemimetabola	Neoptera	Polyneoptera	Orthoptera	Ensifera	Tettigonioidea	Tettigoniidae	Phaneropterinae	-	Polichne	parvicauda	2	-16.8638	145.599	Australia	Am
1278	Torbia_sp_AUS1	1351	4.43	5.56	3.29	4.93	33.89	26.09	0.342721	0.342721	0.342721	0.541516	4.02625	4.725	2.69	4.28	31.8912	23.075	0.485519	3.9771	4.6724	2.6609	4.19787	31.3264	22.9182	Hemimetabola	Neoptera	Polyneoptera	Orthoptera	Ensifera	Tettigonioidea	Tettigoniidae	Phaneropterinae	-	Torbia	sp_AUS1	2	-22.8128	149.889	Australia	Cfa
1279	Torbia_sp_AUS1	1352	3.24	3.89	2.22	3.32	25.03	20	0.293827	0.308245	0.265519	0.541516	4.02625	4.725	2.69	4.28	31.8912	23.075	0.485519	3.9771	4.6724	2.6609	4.19787	31.3264	22.9182	Hemimetabola	Neoptera	Polyneoptera	Orthoptera	Ensifera	Tettigonioidea	Tettigoniidae	Phaneropterinae	-	Torbia	sp_AUS1	2	-22.8128	149.889	Australia	Cfa
1280	Torbia_sp_AUS1	1353	4.51	5.27	3.03	4.38	34.57	25.58	0.81323	0.81323	0.81323	0.541516	4.02625	4.725	2.69	4.28	31.8912	23.075	0.485519	3.9771	4.6724	2.6609	4.19787	31.3264	22.9182	Hemimetabola	Neoptera	Polyneoptera	Orthoptera	Ensifera	Tettigonioidea	Tettigoniidae	Phaneropterinae	-	Torbia	sp_AUS1	2	-22.8128	149.889	Australia	Cfa
1355	Torbia_sp_AUS1	1428	4.44	4.75	2.74	4.24	33.84	23.98	0.485416	0.485416	0.485416	0.541516	4.02625	4.725	2.69	4.28	31.8912	23.075	0.485519	3.9771	4.6724	2.6609	4.19787	31.3264	22.9182	Hemimetabola	Neoptera	Polyneoptera	Orthoptera	Ensifera	Tettigonioidea	Tettigoniidae	Phaneropterinae	-	Torbia	sp_AUS1	2	-28.7356	153.548	Australia	Cfa
1364	Torbia_sp_AUS1	1437	4.51	4.96	2.92	5.34	34.5	22.34	0.903844	0.903844	0.903844	0.541516	4.02625	4.725	2.69	4.28	31.8912	23.075	0.485519	3.9771	4.6724	2.6609	4.19787	31.3264	22.9182	Hemimetabola	Neoptera	Polyneoptera	Orthoptera	Ensifera	Tettigonioidea	Tettigoniidae	Phaneropterinae	-	Torbia	sp_AUS1	2	-28.7356	153.548	Australia	Cfa
1377	Torbia_sp_AUS1	1450	4.6	5.59	2.88	5.39	43.24	26.61	0.862183	0.862183	0.862183	0.541516	4.02625	4.725	2.69	4.28	31.8912	23.075	0.485519	3.9771	4.6724	2.6609	4.19787	31.3264	22.9182	Hemimetabola	Neoptera	Polyneoptera	Orthoptera	Ensifera	Tettigonioidea	Tettigoniidae	Phaneropterinae	-	Torbia	sp_AUS1	2	-26.0003	153.148	Australia	Cfa
2345	Torbia_sp_AUS1	1352	3.24	3.89	2.22	3.32	25.03	20	0.194485	0.308245	0.265519	0.541516	4.02625	4.725	2.69	4.28	31.8912	23.075	0.485519	3.9771	4.6724	2.6609	4.19787	31.3264	22.9182	Hemimetabola	Neoptera	Polyneoptera	Orthoptera	Ensifera	Tettigonioidea	Tettigoniidae	Phaneropterinae	-	Torbia	sp_AUS1	2	-22.8128	149.889	Australia	Cfa
2346	Torbia_sp_AUS1	1352	3.24	3.89	2.22	3.32	25.03	20	0.308245	0.308245	0.265519	0.541516	4.02625	4.725	2.69	4.28	31.8912	23.075	0.485519	3.9771	4.6724	2.6609	4.19787	31.3264	22.9182	Hemimetabola	Neoptera	Polyneoptera	Orthoptera	Ensifera	Tettigonioidea	Tettigoniidae	Phaneropterinae	-	Torbia	sp_AUS1	2	-22.8128	149.889	Australia	Cfa
1619	Orophus_sp_PAN1	1626	4.14	6.29	3.39	4.09	38.8	28.19	0.662909	0.662909	0.662909	0.662909	4.14	6.29	3.39	4.09	38.8	28.19	0.662909	4.14	6.29	3.39	4.09	38.8	28.19	Hemimetabola	Neoptera	Polyneoptera	Orthoptera	Ensifera	Tettigonioidea	Tettigoniidae	Phaneropterinae	Amblycoryphini	Orophus	sp_PAN1	2	8.99258	-79.5457	Panama	Am
1562	Orophus_sp_PAN2	1584	4.77	7.52	3.42	4.84	43.8	32.67	0.856179	1.07617	0.885821	1.07617	4.77	7.52	3.42	4.84	43.8	32.67	1.07617	4.77	7.52	3.42	4.84	43.8	32.67	Hemimetabola	Neoptera	Polyneoptera	Orthoptera	Ensifera	Tettigonioidea	Tettigoniidae	Phaneropterinae	Amblycoryphini	Orophus	sp_PAN2	2	9.15588	-79.8488	Panama	Am
1563	Orophus_sp_PAN2	1584	4.77	7.52	3.42	4.84	43.8	32.67	0.736893	1.07617	0.885821	1.07617	4.77	7.52	3.42	4.84	43.8	32.67	1.07617	4.77	7.52	3.42	4.84	43.8	32.67	Hemimetabola	Neoptera	Polyneoptera	Orthoptera	Ensifera	Tettigonioidea	Tettigoniidae	Phaneropterinae	Amblycoryphini	Orophus	sp_PAN2	2	9.15588	-79.8488	Panama	Am
1564	Orophus_sp_PAN2	1584	4.77	7.52	3.42	4.84	43.8	32.67	1.07617	1.07617	0.885821	1.07617	4.77	7.52	3.42	4.84	43.8	32.67	1.07617	4.77	7.52	3.42	4.84	43.8	32.67	Hemimetabola	Neoptera	Polyneoptera	Orthoptera	Ensifera	Tettigonioidea	Tettigoniidae	Phaneropterinae	Amblycoryphini	Orophus	sp_PAN2	2	9.15588	-79.8488	Panama	Am
1569	Orophus_sp_PAN2	1584	4.77	7.52	3.42	4.84	43.8	32.67	0.874044	1.07617	0.885821	1.07617	4.77	7.52	3.42	4.84	43.8	32.67	1.07617	4.77	7.52	3.42	4.84	43.8	32.67	Hemimetabola	Neoptera	Polyneoptera	Orthoptera	Ensifera	Tettigonioidea	Tettigoniidae	Phaneropterinae	Amblycoryphini	Orophus	sp_PAN2	2	9.15588	-79.8488	Panama	Am
1653	Cocconotini_sp_PAN1	1656	5.51	7.97	2.6	6.98	37.49	34.96	0.974474	0.974474	0.974474	0.974474	5.51	7.97	2.6	6.98	37.49	34.96	0.974474	5.51	7.97	2.6	6.98	37.49	34.96	Hemimetabola	Neoptera	Polyneoptera	Orthoptera	Ensifera	Tettigonioidea	Tettigoniidae	Phaneropterinae	Cocconotini	Cocconotini	sp_PAN1	2	9.15588	-79.8488	Panama	Am
1460	Cocconotini_sp_PAN2	1504	5.09	9.16	4.21	5.87	41.78	38.53	1.06169	1.06169	0.712808	1.33393	4.97333	8.84	4.17333	5.43333	42.2867	40.82	1.28409	4.97055	8.82812	4.17301	5.3961	42.2806	40.696	Hemimetabola	Neoptera	Polyneoptera	Orthoptera	Ensifera	Tettigonioidea	Tettigoniidae	Phaneropterinae	Cocconotini	Cocconotini	sp_PAN2	2	9.15588	-79.8488	Panama	Am
1463	Cocconotini_sp_PAN2	1507	4.74	8.2	4.1	4.56	43.3	45.4	1.87842	1.87842	1.87842	1.33393	4.97333	8.84	4.17333	5.43333	42.2867	40.82	1.28409	4.97055	8.82812	4.17301	5.3961	42.2806	40.696	Hemimetabola	Neoptera	Polyneoptera	Orthoptera	Ensifera	Tettigonioidea	Tettigoniidae	Phaneropterinae	Cocconotini	Cocconotini	sp_PAN2	2	9.15588	-79.8488	Panama	Am
1464	Cocconotini_sp_PAN2	1504	5.09	9.16	4.21	5.87	41.78	38.53	0.363924	1.06169	0.712808	1.33393	4.97333	8.84	4.17333	5.43333	42.2867	40.82	1.28409	4.97055	8.82812	4.17301	5.3961	42.2806	40.696	Hemimetabola	Neoptera	Polyneoptera	Orthoptera	Ensifera	Tettigonioidea	Tettigoniidae	Phaneropterinae	Cocconotini	Cocconotini	sp_PAN2	2	9.15588	-79.8488	Panama	Am
1462	Cocconotini_sp_PAN3	1506	5.96	8.23	4.78	6.78	39.92	42.97	2.21754	2.21754	2.21754	2.21754	5.96	8.23	4.78	6.78	39.92	42.97	2.21754	5.96	8.23	4.78	6.78	39.92	42.97	Hemimetabola	Neoptera	Polyneoptera	Orthoptera	Ensifera	Tettigonioidea	Tettigoniidae	Phaneropterinae	Cocconotini	Cocconotini	sp_PAN3	2	9.15588	-79.8488	Panama	Am
1069	Ducetia_antipoda	1143	2.69	4.24	2.15	3.34	28.58	18.81	0.304	0.304	0.304	0.304	2.69	4.24	2.15	3.34	28.58	18.81	0.304	2.69	4.24	2.15	3.34	28.58	18.81	Hemimetabola	Neoptera	Polyneoptera	Orthoptera	Ensifera	Tettigonioidea	Tettigoniidae	Phaneropterinae	Ducetiini	Ducetia	antipoda	2	-16.1038	145.451	Australia	Am
1039	Ducetia_sp_AUS1	1112	2.47	3.89	2	3.18	34.36	15.56	0.26343	0.26343	0.26343	0.26343	2.47	3.89	2	3.18	34.36	15.56	0.26343	2.47	3.89	2	3.18	34.36	15.56	Hemimetabola	Neoptera	Polyneoptera	Orthoptera	Ensifera	Tettigonioidea	Tettigoniidae	Phaneropterinae	Ducetiini	Ducetia	sp_AUS1	2	-16.1038	145.451	Australia	Am
1621	Ectemna_sp_PAN1	1628	4.07	5.63	2.72	3.68	37.43	25.54	0.621323	0.621323	0.621323	0.621323	4.07	5.63	2.72	3.68	37.43	25.54	0.621323	4.07	5.63	2.72	3.68	37.43	25.54	Hemimetabola	Neoptera	Polyneoptera	Orthoptera	Ensifera	Tettigonioidea	Tettigoniidae	Phaneropterinae	Ectemnini	Ectemna	sp_PAN1	2	8.99258	-79.5457	Panama	Am
368	Ancylecha_fenestrata	447	6.4	9.3	3.7	8.2	69.6	32.2	2.22882	2.22882	2.22882	1.49475	6.3	8.525	4.025	7.375	67.225	32.625	1.43134	6.29603	8.49405	3.9946	7.34569	67.1538	32.6065	Hemimetabola	Neoptera	Polyneoptera	Orthoptera	Ensifera	Tettigonioidea	Tettigoniidae	Phaneropterinae	Holochlorini	Ancylecha	fenestrata	2	NA	NA	breeding	NA
369	Ancylecha_fenestrata	448	6.6	9.2	4.6	7.6	68.6	34.5	1.45044	1.45044	1.45044	1.49475	6.3	8.525	4.025	7.375	67.225	32.625	1.43134	6.29603	8.49405	3.9946	7.34569	67.1538	32.6065	Hemimetabola	Neoptera	Polyneoptera	Orthoptera	Ensifera	Tettigonioidea	Tettigoniidae	Phaneropterinae	Holochlorini	Ancylecha	fenestrata	2	NA	NA	breeding	NA
370	Ancylecha_fenestrata	449	6.2	7.8	4.4	7.3	62	32.2	0.995563	0.995563	0.995563	1.49475	6.3	8.525	4.025	7.375	67.225	32.625	1.43134	6.29603	8.49405	3.9946	7.34569	67.1538	32.6065	Hemimetabola	Neoptera	Polyneoptera	Orthoptera	Ensifera	Tettigonioidea	Tettigoniidae	Phaneropterinae	Holochlorini	Ancylecha	fenestrata	2	NA	NA	breeding	NA
373	Ancylecha_fenestrata	452	6	7.8	3.4	6.4	68.7	31.6	1.30417	1.30417	1.30417	1.49475	6.3	8.525	4.025	7.375	67.225	32.625	1.43134	6.29603	8.49405	3.9946	7.34569	67.1538	32.6065	Hemimetabola	Neoptera	Polyneoptera	Orthoptera	Ensifera	Tettigonioidea	Tettigoniidae	Phaneropterinae	Holochlorini	Ancylecha	fenestrata	2	NA	NA	breeding	NA
593	Insara_sp_breed1	632	3.5	5.1	2.4	2.8	25.9	24	0.558224	0.558224	0.544038	0.512412	3.38	5.04	3	2.74	26.56	24.12	0.511072	3.37859	5.03976	2.95782	2.73956	26.5545	24.1198	Hemimetabola	Neoptera	Polyneoptera	Orthoptera	Ensifera	Tettigonioidea	Tettigoniidae	Phaneropterinae	Insarini	Insara	sp_breed1	2	NA	NA	breeding	NA
594	Insara_sp_breed1	633	3.3	5	3.4	2.7	27	24.2	0.427	0.481871	0.440775	0.512412	3.38	5.04	3	2.74	26.56	24.12	0.511072	3.37859	5.03976	2.95782	2.73956	26.5545	24.1198	Hemimetabola	Neoptera	Polyneoptera	Orthoptera	Ensifera	Tettigonioidea	Tettigoniidae	Phaneropterinae	Insarini	Insara	sp_breed1	2	NA	NA	breeding	NA
2240	Insara_sp_breed1	632	3.5	5.1	2.4	2.8	25.9	24	0.529852	0.558224	0.544038	0.512412	3.38	5.04	3	2.74	26.56	24.12	0.511072	3.37859	5.03976	2.95782	2.73956	26.5545	24.1198	Hemimetabola	Neoptera	Polyneoptera	Orthoptera	Ensifera	Tettigonioidea	Tettigoniidae	Phaneropterinae	Insarini	Insara	sp_breed1	2	NA	NA	breeding	NA
2241	Insara_sp_breed1	633	3.3	5	3.4	2.7	27	24.2	0.481871	0.481871	0.440775	0.512412	3.38	5.04	3	2.74	26.56	24.12	0.511072	3.37859	5.03976	2.95782	2.73956	26.5545	24.1198	Hemimetabola	Neoptera	Polyneoptera	Orthoptera	Ensifera	Tettigonioidea	Tettigoniidae	Phaneropterinae	Insarini	Insara	sp_breed1	2	NA	NA	breeding	NA
2242	Insara_sp_breed1	633	3.3	5	3.4	2.7	27	24.2	0.413452	0.481871	0.440775	0.512412	3.38	5.04	3	2.74	26.56	24.12	0.511072	3.37859	5.03976	2.95782	2.73956	26.5545	24.1198	Hemimetabola	Neoptera	Polyneoptera	Orthoptera	Ensifera	Tettigonioidea	Tettigoniidae	Phaneropterinae	Insarini	Insara	sp_breed1	2	NA	NA	breeding	NA
1431	Phaneropterini_sp_PAN1	1487	3.12	3.94	1.76	2.53	26.53	19.29	0.272263	0.272263	0.249922	0.272263	3.12	3.94	1.76	2.53	26.53	19.29	0.272263	3.12	3.94	1.76	2.53	26.53	19.29	Hemimetabola	Neoptera	Polyneoptera	Orthoptera	Ensifera	Tettigonioidea	Tettigoniidae	Phaneropterinae	Phaneropterini	Phaneropterini	sp_PAN1	2	9.15588	-79.8488	Panama	Am
1432	Phaneropterini_sp_PAN1	1487	3.12	3.94	1.76	2.53	26.53	19.29	0.222587	0.272263	0.249922	0.272263	3.12	3.94	1.76	2.53	26.53	19.29	0.272263	3.12	3.94	1.76	2.53	26.53	19.29	Hemimetabola	Neoptera	Polyneoptera	Orthoptera	Ensifera	Tettigonioidea	Tettigoniidae	Phaneropterinae	Phaneropterini	Phaneropterini	sp_PAN1	2	9.15588	-79.8488	Panama	Am
1433	Phaneropterini_sp_PAN1	1487	3.12	3.94	1.76	2.53	26.53	19.29	0.254914	0.272263	0.249922	0.272263	3.12	3.94	1.76	2.53	26.53	19.29	0.272263	3.12	3.94	1.76	2.53	26.53	19.29	Hemimetabola	Neoptera	Polyneoptera	Orthoptera	Ensifera	Tettigonioidea	Tettigoniidae	Phaneropterinae	Phaneropterini	Phaneropterini	sp_PAN1	20	9.15588	-79.8488	Panama	Am
1639	Viadana_sp_PAN1	1644	2.45	4.2	1.95	4.11	29.21	20.91	0.262184	0.262184	0.262184	0.262184	2.45	4.2	1.95	4.11	29.21	20.91	0.262184	2.45	4.2	1.95	4.11	29.21	20.91	Hemimetabola	Neoptera	Polyneoptera	Orthoptera	Ensifera	Tettigonioidea	Tettigoniidae	Phaneropterinae	Phaneropterini	Viadana	sp_PAN1	2	9.12155	-79.7085	Panama	Am
1402	Viadana_sp_PAN2	1471	2.94	5.3	2.46	3.83	29.63	21.2	0.125283	0.126021	0.125652	0.126021	2.94	5.3	2.46	3.83	29.63	21.2	0.126021	2.94	5.3	2.46	3.83	29.63	21.2	Hemimetabola	Neoptera	Polyneoptera	Orthoptera	Ensifera	Tettigonioidea	Tettigoniidae	Phaneropterinae	Phaneropterini	Viadana	sp_PAN2	2	9.15588	-79.8488	Panama	Am
1403	Viadana_sp_PAN2	1471	2.94	5.3	2.46	3.83	29.63	21.2	0.126021	0.126021	0.125652	0.126021	2.94	5.3	2.46	3.83	29.63	21.2	0.126021	2.94	5.3	2.46	3.83	29.63	21.2	Hemimetabola	Neoptera	Polyneoptera	Orthoptera	Ensifera	Tettigonioidea	Tettigoniidae	Phaneropterinae	Phaneropterini	Viadana	sp_PAN2	20	9.15588	-79.8488	Panama	Am
1394	Montezumina_sp_PAN1	1465	2.6	4.9	3.34	2.78	29.19	17.5	0.16528	0.16528	0.16528	0.202697	2.7	4.315	2.72	3.08	28.045	17.01	0.199213	2.69815	4.27516	2.6484	3.06535	28.0216	17.0029	Hemimetabola	Neoptera	Polyneoptera	Orthoptera	Ensifera	Tettigonioidea	Tettigoniidae	Phaneropterinae	Pycnopalpini	Montezumina	sp_PAN1	2	9.15588	-79.8488	Panama	Am
1436	Montezumina_sp_PAN1	1489	2.8	3.73	2.1	3.38	26.9	16.52	0.240114	0.240114	0.240114	0.202697	2.7	4.315	2.72	3.08	28.045	17.01	0.199213	2.69815	4.27516	2.6484	3.06535	28.0216	17.0029	Hemimetabola	Neoptera	Polyneoptera	Orthoptera	Ensifera	Tettigonioidea	Tettigoniidae	Phaneropterinae	Pycnopalpini	Montezumina	sp_PAN1	2	9.15588	-79.8488	Panama	Am
2453	Stilpnochlora_couloniana	2207	6.31	8.47	4.74	9.7	63.06	38.03	0.881074	1.91396	1.39752	1.73451	6.02333	8.19333	4.34333	8.98667	59.4833	35.0867	1.71444	6.00922	8.18377	4.30456	8.92665	59.2588	34.824	Hemimetabola	Neoptera	Polyneoptera	Orthoptera	Ensifera	Tettigonioidea	Tettigoniidae	Phaneropterinae	Steirodontini	Stilpnochlora	couloniana	2	NA	NA	breeding	NA
2454	Stilpnochlora_couloniana	2207	6.31	8.47	4.74	9.7	63.06	38.03	1.91396	1.91396	1.39752	1.73451	6.02333	8.19333	4.34333	8.98667	59.4833	35.0867	1.71444	6.00922	8.18377	4.30456	8.92665	59.2588	34.824	Hemimetabola	Neoptera	Polyneoptera	Orthoptera	Ensifera	Tettigonioidea	Tettigoniidae	Phaneropterinae	Steirodontini	Stilpnochlora	couloniana	2	NA	NA	breeding	NA
2590	Stilpnochlora_couloniana	2325	5.45	7.64	3.55	7.56	52.33	29.2	1.37562	1.37562	1.37562	1.73451	6.02333	8.19333	4.34333	8.98667	59.4833	35.0867	1.71444	6.00922	8.18377	4.30456	8.92665	59.2588	34.824	Hemimetabola	Neoptera	Polyneoptera	Orthoptera	Ensifera	Tettigonioidea	Tettigoniidae	Phaneropterinae	Steirodontini	Stilpnochlora	couloniana	2	NA	NA	breeding	NA
1434	Anaulacomera_sp_PAN1	1488	3.29	4.57	2.65	3.46	30.04	20.95	0.235507	0.334016	0.277225	0.334016	3.29	4.57	2.65	3.46	30.04	20.95	0.334016	3.29	4.57	2.65	3.46	30.04	20.95	Hemimetabola	Neoptera	Polyneoptera	Orthoptera	Ensifera	Tettigonioidea	Tettigoniidae	Phaneropterinae	Viadanini	Anaulacomera	sp_PAN1	20	9.15588	-79.8488	Panama	Am
1435	Anaulacomera_sp_PAN1	1488	3.29	4.57	2.65	3.46	30.04	20.95	0.334016	0.334016	0.277225	0.334016	3.29	4.57	2.65	3.46	30.04	20.95	0.334016	3.29	4.57	2.65	3.46	30.04	20.95	Hemimetabola	Neoptera	Polyneoptera	Orthoptera	Ensifera	Tettigonioidea	Tettigoniidae	Phaneropterinae	Viadanini	Anaulacomera	sp_PAN1	2	9.15588	-79.8488	Panama	Am
2143	Anaulacomera_sp_PAN1	1488	3.29	4.57	2.65	3.46	30.04	20.95	0.281538	0.334016	0.277225	0.334016	3.29	4.57	2.65	3.46	30.04	20.95	0.334016	3.29	4.57	2.65	3.46	30.04	20.95	Hemimetabola	Neoptera	Polyneoptera	Orthoptera	Ensifera	Tettigonioidea	Tettigoniidae	Phaneropterinae	Viadanini	Anaulacomera	sp_PAN1	20	9.15588	-79.8488	Panama	Am
2144	Anaulacomera_sp_PAN1	1488	3.29	4.57	2.65	3.46	30.04	20.95	0.257838	0.334016	0.277225	0.334016	3.29	4.57	2.65	3.46	30.04	20.95	0.334016	3.29	4.57	2.65	3.46	30.04	20.95	Hemimetabola	Neoptera	Polyneoptera	Orthoptera	Ensifera	Tettigonioidea	Tettigoniidae	Phaneropterinae	Viadanini	Anaulacomera	sp_PAN1	20	9.15588	-79.8488	Panama	Am
1565	Cocconotus_wheeleri	1585	6.51	9	4.93	6.21	38.57	45.09	1.16289	2.68981	1.92635	2.68981	6.51	9	4.93	6.21	38.57	45.09	2.68981	6.51	9	4.93	6.21	38.57	45.09	Hemimetabola	Neoptera	Polyneoptera	Orthoptera	Ensifera	Tettigonioidea	Tettigoniidae	Pseudophyllinae	Cocconotini	Cocconotus	wheeleri	2	9.15588	-79.8488	Panama	Am
1568	Cocconotus_wheeleri	1585	6.51	9	4.93	6.21	38.57	45.09	2.68981	2.68981	1.92635	2.68981	6.51	9	4.93	6.21	38.57	45.09	2.68981	6.51	9	4.93	6.21	38.57	45.09	Hemimetabola	Neoptera	Polyneoptera	Orthoptera	Ensifera	Tettigonioidea	Tettigoniidae	Pseudophyllinae	Cocconotini	Cocconotus	wheeleri	2	9.15588	-79.8488	Panama	Am
1493	Docidocercus_gigliotosi	1528	5.1	6.68	4.1	5.42	37.76	35.25	1.71057	1.71057	1.71057	1.41708	4.78667	6.70667	3.64	5.11333	37.7267	34.0767	1.39328	4.77867	6.70553	3.61467	5.10547	37.7065	34.0641	Hemimetabola	Neoptera	Polyneoptera	Orthoptera	Ensifera	Tettigonioidea	Tettigoniidae	Pseudophyllinae	Cocconotini	Docidocercus	gigliotosi	2	9.15588	-79.8488	Panama	Am
1647	Docidocercus_gigliotosi	1650	4.43	6.57	3.08	5.18	36.2	32.99	1.45084	1.45084	1.45084	1.41708	4.78667	6.70667	3.64	5.11333	37.7267	34.0767	1.39328	4.77867	6.70553	3.61467	5.10547	37.7065	34.0641	Hemimetabola	Neoptera	Polyneoptera	Orthoptera	Ensifera	Tettigonioidea	Tettigoniidae	Pseudophyllinae	Cocconotini	Docidocercus	gigliotosi	2	9.12155	-79.7085	Panama	Am
1648	Docidocercus_gigliotosi	1651	4.83	6.87	3.74	4.74	39.22	33.99	1.08982	1.08982	1.08982	1.41708	4.78667	6.70667	3.64	5.11333	37.7267	34.0767	1.39328	4.77867	6.70553	3.61467	5.10547	37.7065	34.0641	Hemimetabola	Neoptera	Polyneoptera	Orthoptera	Ensifera	Tettigonioidea	Tettigoniidae	Pseudophyllinae	Cocconotini	Docidocercus	gigliotosi	2	9.12155	-79.7085	Panama	Am
1496	Eubliastes_pollonerae	1530	7.19	9.18	6.03	7.29	43.98	42.63	4.25061	4.25061	3.76448	4.25061	7.19	9.18	6.03	7.29	43.98	42.63	4.25061	7.19	9.18	6.03	7.29	43.98	42.63	Hemimetabola	Neoptera	Polyneoptera	Orthoptera	Ensifera	Tettigonioidea	Tettigoniidae	Pseudophyllinae	Cocconotini	Eubliastes	pollonerae	0.5	9.15588	-79.8488	Panama	Am
1497	Eubliastes_pollonerae	1530	7.19	9.18	6.03	7.29	43.98	42.63	3.27835	4.25061	3.76448	4.25061	7.19	9.18	6.03	7.29	43.98	42.63	4.25061	7.19	9.18	6.03	7.29	43.98	42.63	Hemimetabola	Neoptera	Polyneoptera	Orthoptera	Ensifera	Tettigonioidea	Tettigoniidae	Pseudophyllinae	Cocconotini	Eubliastes	pollonerae	0.5	9.15588	-79.8488	Panama	Am
1494	Ischnomela_gracilis	1529	4.9	7.02	5.06	5.48	49.87	42.48	2.06947	2.06947	1.25089	2.06947	4.9	7.02	5.06	5.48	49.87	42.48	2.06947	4.9	7.02	5.06	5.48	49.87	42.48	Hemimetabola	Neoptera	Polyneoptera	Orthoptera	Ensifera	Tettigonioidea	Tettigoniidae	Pseudophyllinae	Ischnomelini	Ischnomela	gracilis	2	9.15588	-79.8488	Panama	Am
1495	Ischnomela_gracilis	1529	4.9	7.02	5.06	5.48	49.87	42.48	0.432319	2.06947	1.25089	2.06947	4.9	7.02	5.06	5.48	49.87	42.48	2.06947	4.9	7.02	5.06	5.48	49.87	42.48	Hemimetabola	Neoptera	Polyneoptera	Orthoptera	Ensifera	Tettigonioidea	Tettigoniidae	Pseudophyllinae	Ischnomelini	Ischnomela	gracilis	2	9.15588	-79.8488	Panama	Am
1048	Phricta_spinosa	1121	8.52	10.24	6.26	9.49	96.15	49.19	4.96278	4.96278	4.96278	3.26109	8.8275	9.875	5.58	9.8025	76.7675	51.0375	2.77465	8.81315	9.84562	5.54491	9.79231	75.7138	50.5205	Hemimetabola	Neoptera	Polyneoptera	Orthoptera	Ensifera	Tettigonioidea	Tettigoniidae	Pseudophyllinae	Phrictini	Phricta	spinosa	0.5	-16.1023	145.448	Australia	Am
1077	Phricta_spinosa	1150	8.72	10.25	5.66	10.56	73.54	56.58	4.98408	4.98408	4.98408	3.26109	8.8275	9.875	5.58	9.8025	76.7675	51.0375	2.77465	8.81315	9.84562	5.54491	9.79231	75.7138	50.5205	Hemimetabola	Neoptera	Polyneoptera	Orthoptera	Ensifera	Tettigonioidea	Tettigoniidae	Pseudophyllinae	Phrictini	Phricta	spinosa	0.5	-16.1029	145.45	Australia	Am
1127	Phricta_spinosa	1200	9.69	10.41	5.8	9.74	77.1	58.08	1.49954	1.49954	1.49954	3.26109	8.8275	9.875	5.58	9.8025	76.7675	51.0375	2.77465	8.81315	9.84562	5.54491	9.79231	75.7138	50.5205	Hemimetabola	Neoptera	Polyneoptera	Orthoptera	Ensifera	Tettigonioidea	Tettigoniidae	Pseudophyllinae	Phrictini	Phricta	spinosa	0.5	-16.1019	145.452	Australia	Am
1158	Phricta_spinosa	1231	8.38	8.6	4.6	9.42	60.28	40.3	1.59795	1.59795	1.59795	3.26109	8.8275	9.875	5.58	9.8025	76.7675	51.0375	2.77465	8.81315	9.84562	5.54491	9.79231	75.7138	50.5205	Hemimetabola	Neoptera	Polyneoptera	Orthoptera	Ensifera	Tettigonioidea	Tettigoniidae	Pseudophyllinae	Phrictini	Phricta	spinosa	2	-16.1023	145.448	Australia	Am
1483	Scopiorinus_nigridens	1519	4.44	8	4.4	4.18	29.79	28.42	0.562095	0.562095	0.562095	0.744371	4.115	7.125	4.07	4.415	26.85	29.805	0.721709	4.10215	7.07107	4.0566	4.40874	26.6886	29.7728	Hemimetabola	Neoptera	Polyneoptera	Orthoptera	Ensifera	Tettigonioidea	Tettigoniidae	Pseudophyllinae	Pterophyllini	Scopiorinus	nigridens	2	9.15588	-79.8488	Panama	Am
1488	Scopiorinus_nigridens	1524	3.79	6.25	3.74	4.65	23.91	31.19	0.926647	0.926647	0.926647	0.744371	4.115	7.125	4.07	4.415	26.85	29.805	0.721709	4.10215	7.07107	4.0566	4.40874	26.6886	29.7728	Hemimetabola	Neoptera	Polyneoptera	Orthoptera	Ensifera	Tettigonioidea	Tettigoniidae	Pseudophyllinae	Pterophyllini	Scopiorinus	nigridens	2	9.15588	-79.8488	Panama	Am
1539	Xestoptera_sp_PAN1	1567	6.38	8.95	4.26	7.22	37.75	37.54	1.304	1.304	1.14899	1.304	6.38	8.95	4.26	7.22	37.75	37.54	1.304	6.38	8.95	4.26	7.22	37.75	37.54	Hemimetabola	Neoptera	Polyneoptera	Orthoptera	Ensifera	Tettigonioidea	Tettigoniidae	Pseudophyllinae	Pterophyllini	Xestoptera	sp_PAN1	2	9.15588	-79.8488	Panama	Am
1540	Xestoptera_sp_PAN1	1567	6.38	8.95	4.26	7.22	37.75	37.54	0.993991	1.304	1.14899	1.304	6.38	8.95	4.26	7.22	37.75	37.54	1.304	6.38	8.95	4.26	7.22	37.75	37.54	Hemimetabola	Neoptera	Polyneoptera	Orthoptera	Ensifera	Tettigonioidea	Tettigoniidae	Pseudophyllinae	Pterophyllini	Xestoptera	sp_PAN1	2	9.15588	-79.8488	Panama	Am
1468	Mimetica_mortuifolia	1509	5.32	8.81	4.35	5.99	48.15	55	1.35269	1.35269	1.34762	1.35269	5.32	8.81	4.35	5.99	48.15	55	1.35269	5.32	8.81	4.35	5.99	48.15	55	Hemimetabola	Neoptera	Polyneoptera	Orthoptera	Ensifera	Tettigonioidea	Tettigoniidae	Pterochrozinae	-	Mimetica	mortuifolia	0.5	9.15588	-79.8488	Panama	Am
1469	Mimetica_mortuifolia	1509	5.32	8.81	4.35	5.99	48.15	55	1.34254	1.35269	1.34762	1.35269	5.32	8.81	4.35	5.99	48.15	55	1.35269	5.32	8.81	4.35	5.99	48.15	55	Hemimetabola	Neoptera	Polyneoptera	Orthoptera	Ensifera	Tettigonioidea	Tettigoniidae	Pterochrozinae	-	Mimetica	mortuifolia	0.5	9.15588	-79.8488	Panama	Am
891	Decticus_verrucivorus	912	6.06	8.2	3.69	7.46	29.79	38.83	5.65323	5.65323	3.94196	5.65323	6.06	8.2	3.69	7.46	29.79	38.83	5.65323	6.06	8.2	3.69	7.46	29.79	38.83	Hemimetabola	Neoptera	Polyneoptera	Orthoptera	Ensifera	Tettigonioidea	Tettigoniidae	Tettigoniinae	Decticini	Decticus	verrucivorus	0.5	46.3816	14.4648	Slovenia	Cfb
892	Decticus_verrucivorus	912	6.06	8.2	3.69	7.46	29.79	38.83	2.71552	5.65323	3.94196	5.65323	6.06	8.2	3.69	7.46	29.79	38.83	5.65323	6.06	8.2	3.69	7.46	29.79	38.83	Hemimetabola	Neoptera	Polyneoptera	Orthoptera	Ensifera	Tettigonioidea	Tettigoniidae	Tettigoniinae	Decticini	Decticus	verrucivorus	0.5	46.3816	14.4648	Slovenia	Cfb
2412	Decticus_verrucivorus	912	6.06	8.2	3.69	7.46	29.79	38.83	2.69853	5.65323	3.94196	5.65323	6.06	8.2	3.69	7.46	29.79	38.83	5.65323	6.06	8.2	3.69	7.46	29.79	38.83	Hemimetabola	Neoptera	Polyneoptera	Orthoptera	Ensifera	Tettigonioidea	Tettigoniidae	Tettigoniinae	Decticini	Decticus	verrucivorus	0.5	46.3816	14.4648	Slovenia	Cfb
2413	Decticus_verrucivorus	912	6.06	8.2	3.69	7.46	29.79	38.83	4.70054	5.65323	3.94196	5.65323	6.06	8.2	3.69	7.46	29.79	38.83	5.65323	6.06	8.2	3.69	7.46	29.79	38.83	Hemimetabola	Neoptera	Polyneoptera	Orthoptera	Ensifera	Tettigonioidea	Tettigoniidae	Tettigoniinae	Decticini	Decticus	verrucivorus	0.5	46.3816	14.4648	Slovenia	Cfb
846	Eupholidoptera_sp_GRE1	868	6.2	9.41	4.77	7.67	0	38.08	1.08985	1.08985	1.08985	0.747371	5.765	8.855	4.08	7.155	0	35.975	0.664283	5.74857	8.83759	4.02123	7.13644	0	35.9134	Hemimetabola	Neoptera	Polyneoptera	Orthoptera	Ensifera	Tettigonioidea	Tettigoniidae	Tettigoniinae	Pholidopterini	Eupholidoptera	sp_GRE1	2	35.1818	24.9816	Greece:Crete	Csa
859	Eupholidoptera_sp_GRE1	881	5.33	8.3	3.39	6.64	0	33.87	0.404892	0.404892	0.404892	0.747371	5.765	8.855	4.08	7.155	0	35.975	0.664283	5.74857	8.83759	4.02123	7.13644	0	35.9134	Hemimetabola	Neoptera	Polyneoptera	Orthoptera	Ensifera	Tettigonioidea	Tettigoniidae	Tettigoniinae	Pholidopterini	Eupholidoptera	sp_GRE1	2	35.1818	24.9816	Greece:Crete	Csa
906	Pholidoptera_aptera	924	5.05	8.12	2.41	7.03	0	24.02	1.57632	1.75507	1.66569	1.75507	5.05	8.12	2.41	7.03	0	24.02	1.75507	5.05	8.12	2.41	7.03	0	24.02	Hemimetabola	Neoptera	Polyneoptera	Orthoptera	Ensifera	Tettigonioidea	Tettigoniidae	Tettigoniinae	Pholidopterini	Pholidoptera	aptera	0.5	46.3816	14.4648	Slovenia	Cfb
907	Pholidoptera_aptera	924	5.05	8.12	2.41	7.03	0	24.02	1.75507	1.75507	1.66569	1.75507	5.05	8.12	2.41	7.03	0	24.02	1.75507	5.05	8.12	2.41	7.03	0	24.02	Hemimetabola	Neoptera	Polyneoptera	Orthoptera	Ensifera	Tettigonioidea	Tettigoniidae	Tettigoniinae	Pholidopterini	Pholidoptera	aptera	0.5	46.3816	14.4648	Slovenia	Cfb
155	Pholidoptera_griseoaptera	1706	4	5.69	1.91	4.45	0	21.42	3.53918	3.53918	3.53918	1.97288	3.865	5.695	1.935	4.27	0	19.16	1.19958	3.86264	5.695	1.93484	4.2662	0	19.0262	Hemimetabola	Neoptera	Polyneoptera	Orthoptera	Ensifera	Tettigonioidea	Tettigoniidae	Tettigoniinae	Pholidopterini	Pholidoptera	griseoaptera	0.5	50.8604	7.23683	Germany	Cfb
796	Pholidoptera_griseoaptera	821	3.73	5.7	1.96	4.09	0	16.9	0.406587	0.406587	0.406587	1.97288	3.865	5.695	1.935	4.27	0	19.16	1.19958	3.86264	5.695	1.93484	4.2662	0	19.0262	Hemimetabola	Neoptera	Polyneoptera	Orthoptera	Ensifera	Tettigonioidea	Tettigoniidae	Tettigoniinae	Pholidopterini	Pholidoptera	griseoaptera	2	50.8394	7.15187	Germany	Cfb
137	Roeseliana_roeselii	1696	4.25	4.58	2.7	4.22	6.24	19.46	0.821394	0.821394	0.821394	1.82955	4.125	4.745	2.69	4.19	3.12	20.14	1.52672	4.12311	4.74213	2.68998	4.18989	0	20.1285	Hemimetabola	Neoptera	Polyneoptera	Orthoptera	Ensifera	Tettigonioidea	Tettigoniidae	Tettigoniinae	Platycleidini	Roeseliana	roeselii	2	50.8604	7.23683	Germany	Cfb
933	Roeseliana_roeselii	940	4	4.91	2.68	4.16	0	20.82	2.8377	2.8377	2.8377	1.82955	4.125	4.745	2.69	4.19	3.12	20.14	1.52672	4.12311	4.74213	2.68998	4.18989	0	20.1285	Hemimetabola	Neoptera	Polyneoptera	Orthoptera	Ensifera	Tettigonioidea	Tettigoniidae	Tettigoniinae	Platycleidini	Roeseliana	roeselii	2	45.7433	14.9504	Slovenia	Cfb
959	Tettigonia_viridissima	963	5.7	5.27	3.12	6.4	44.1	30.64	1.76847	1.76847	1.09738	1.76847	5.7	5.27	3.12	6.4	44.1	30.64	1.76847	5.7	5.27	3.12	6.4	44.1	30.64	Hemimetabola	Neoptera	Polyneoptera	Orthoptera	Ensifera	Tettigonioidea	Tettigoniidae	Tettigoniinae	Tettigoniini	Tettigonia	viridissima	2	50.6191	6.99182	Germany	Cfb
963	Tettigonia_viridissima	963	5.7	5.27	3.12	6.4	44.1	30.64	0.426286	1.76847	1.09738	1.76847	5.7	5.27	3.12	6.4	44.1	30.64	1.76847	5.7	5.27	3.12	6.4	44.1	30.64	Hemimetabola	Neoptera	Polyneoptera	Orthoptera	Ensifera	Tettigonioidea	Tettigoniidae	Tettigoniinae	Tettigoniini	Tettigonia	viridissima	2	50.6191	6.99182	Germany	Cfb
1363	Anthophiloptera_dryas	1436	4.33	7.96	3.68	4.73	61.17	41.75	0.372516	0.372516	0.372516	0.372516	4.33	7.96	3.68	4.73	61.17	41.75	0.372516	4.33	7.96	3.68	4.73	61.17	41.75	Hemimetabola	Neoptera	Polyneoptera	Orthoptera	Ensifera	Tettigonioidea	Tettigoniidae	Zaprochilinae	-	Anthophiloptera	dryas	2	-28.7356	153.548	Australia	Cfa
13	Austrophasma_rawsonvillense	2366	2.97	2.55	1.9	2.35	0	15.14	0.0739835	0.077448	0.0757158	0.077448	2.97	2.55	1.9	2.35	0	15.14	0.077448	2.97	2.55	1.9	2.35	0	15.14	Hemimetabola	Neoptera	Polyneoptera	Mantophasmatodea	-	-	Austrophasmatidae	-	-	Austrophasma	rawsonvillense	0.5	NA	NA	breeding	NA
19	Austrophasma_rawsonvillense	2366	2.97	2.55	1.9	2.35	0	15.14	0.077448	0.077448	0.0757158	0.077448	2.97	2.55	1.9	2.35	0	15.14	0.077448	2.97	2.55	1.9	2.35	0	15.14	Hemimetabola	Neoptera	Polyneoptera	Mantophasmatodea	-	-	Austrophasmatidae	-	-	Austrophasma	rawsonvillense	0.5	NA	NA	breeding	NA
17	Striatophasma_naukluftense	373	2.72	1.46	1.09	2	0	20.47	0.0587655	0.0587655	0.0587655	0.0553422	2.58667	1.26	1.01667	1.84	0	15.2167	0.0552903	2.58498	1.25244	1.01537	1.83662	0	14.8044	Hemimetabola	Neoptera	Polyneoptera	Mantophasmatodea	-	-	Austrophasmatidae	-	-	Striatophasma	naukluftense	0.5	NA	NA	breeding	NA
188	Striatophasma_naukluftense	372	2.52	1.16	0.98	1.76	0	12.59	0.0291095	0.0536305	0.04137	0.0553422	2.58667	1.26	1.01667	1.84	0	15.2167	0.0552903	2.58498	1.25244	1.01537	1.83662	0	14.8044	Hemimetabola	Neoptera	Polyneoptera	Mantophasmatodea	-	-	Austrophasmatidae	-	-	Striatophasma	naukluftense	2	NA	NA	breeding	NA
242	Striatophasma_naukluftense	372	2.52	1.16	0.98	1.76	0	12.59	0.0536305	0.0536305	0.04137	0.0553422	2.58667	1.26	1.01667	1.84	0	15.2167	0.0552903	2.58498	1.25244	1.01537	1.83662	0	14.8044	Hemimetabola	Neoptera	Polyneoptera	Mantophasmatodea	-	-	Austrophasmatidae	-	-	Striatophasma	naukluftense	2	NA	NA	breeding	NA
352	Minutophasma_richtersveldense	386	2.38	1.29	0.97	1.8	0	9.98	0.0436835	0.0436835	0.0436835	0.0436835	2.38	1.29	0.97	1.8	0	9.98	0.0436835	2.38	1.29	0.97	1.8	0	9.98	Hemimetabola	Neoptera	Polyneoptera	Mantophasmatodea	-	-	Mantophasmatidae	-	-	Minutophasma	richtersveldense	2	NA	NA	breeding	NA
182	Sclerophasma_paresisense	369	3.2	2.31	1.51	3.14	0	18.3	0.12969	0.139548	0.116291	0.140029	3.13	2.16	1.62222	2.80667	0	17.5756	0.137662	3.12911	2.15281	1.61625	2.79096	0	17.5444	Hemimetabola	Neoptera	Polyneoptera	Mantophasmatodea	-	-	Mantophasmatidae	-	-	Sclerophasma	paresisense	2	NA	NA	breeding	NA
183	Sclerophasma_paresisense	369	3.2	2.31	1.51	3.14	0	18.3	0.111827	0.139548	0.116291	0.140029	3.13	2.16	1.62222	2.80667	0	17.5756	0.137662	3.12911	2.15281	1.61625	2.79096	0	17.5444	Hemimetabola	Neoptera	Polyneoptera	Mantophasmatodea	-	-	Mantophasmatidae	-	-	Sclerophasma	paresisense	2	NA	NA	breeding	NA
184	Sclerophasma_paresisense	371	3.14	2.22	1.88	2.57	0	15.7	0.0998644	0.0998644	0.091404	0.140029	3.13	2.16	1.62222	2.80667	0	17.5756	0.137662	3.12911	2.15281	1.61625	2.79096	0	17.5444	Hemimetabola	Neoptera	Polyneoptera	Mantophasmatodea	-	-	Mantophasmatidae	-	-	Sclerophasma	paresisense	2	NA	NA	breeding	NA
185	Sclerophasma_paresisense	371	3.14	2.22	1.88	2.57	0	15.7	0.0829435	0.0998644	0.091404	0.140029	3.13	2.16	1.62222	2.80667	0	17.5756	0.137662	3.12911	2.15281	1.61625	2.79096	0	17.5444	Hemimetabola	Neoptera	Polyneoptera	Mantophasmatodea	-	-	Mantophasmatidae	-	-	Sclerophasma	paresisense	2	NA	NA	breeding	NA
186	Sclerophasma_paresisense	370	3.03	1.92	1.6	2.52	0	17.86	0.167445	0.167445	0.123515	0.140029	3.13	2.16	1.62222	2.80667	0	17.5756	0.137662	3.12911	2.15281	1.61625	2.79096	0	17.5444	Hemimetabola	Neoptera	Polyneoptera	Mantophasmatodea	-	-	Mantophasmatidae	-	-	Sclerophasma	paresisense	2	NA	NA	breeding	NA
187	Sclerophasma_paresisense	370	3.03	1.92	1.6	2.52	0	17.86	0.104795	0.167445	0.123515	0.140029	3.13	2.16	1.62222	2.80667	0	17.5756	0.137662	3.12911	2.15281	1.61625	2.79096	0	17.5444	Hemimetabola	Neoptera	Polyneoptera	Mantophasmatodea	-	-	Mantophasmatidae	-	-	Sclerophasma	paresisense	2	NA	NA	breeding	NA
240	Sclerophasma_paresisense	369	3.2	2.31	1.51	3.14	0	18.3	0.139548	0.139548	0.116291	0.140029	3.13	2.16	1.62222	2.80667	0	17.5756	0.137662	3.12911	2.15281	1.61625	2.79096	0	17.5444	Hemimetabola	Neoptera	Polyneoptera	Mantophasmatodea	-	-	Mantophasmatidae	-	-	Sclerophasma	paresisense	2	NA	NA	breeding	NA
241	Sclerophasma_paresisense	369	3.2	2.31	1.51	3.14	0	18.3	0.0840991	0.139548	0.116291	0.140029	3.13	2.16	1.62222	2.80667	0	17.5756	0.137662	3.12911	2.15281	1.61625	2.79096	0	17.5444	Hemimetabola	Neoptera	Polyneoptera	Mantophasmatodea	-	-	Mantophasmatidae	-	-	Sclerophasma	paresisense	2	NA	NA	breeding	NA
243	Sclerophasma_paresisense	370	3.03	1.92	1.6	2.52	0	17.86	0.0983053	0.167445	0.123515	0.140029	3.13	2.16	1.62222	2.80667	0	17.5756	0.137662	3.12911	2.15281	1.61625	2.79096	0	17.5444	Hemimetabola	Neoptera	Polyneoptera	Mantophasmatodea	-	-	Mantophasmatidae	-	-	Sclerophasma	paresisense	2	NA	NA	breeding	NA
2200	Antipaluria_urichi	2033	1.98	1.08	2.05	2.08	0	17.07	0.0431703	0.0431703	0.039607	0.0998065	2.12	1.11	2.195	2.18667	0	18.0967	0.0872835	2.11568	1.10966	2.18922	2.18297	0	18.0521	Hemimetabola	Neoptera	Polyneoptera	Embioptera	-	-	Clothodidae	-	-	Antipaluria	urichi	2	NA	NA	breeding	NA
2201	Antipaluria_urichi	2033	1.98	1.08	2.05	2.08	0	17.07	0.0360437	0.0431703	0.039607	0.0998065	2.12	1.11	2.195	2.18667	0	18.0967	0.0872835	2.11568	1.10966	2.18922	2.18297	0	18.0521	Hemimetabola	Neoptera	Polyneoptera	Embioptera	-	-	Clothodidae	-	-	Antipaluria	urichi	20	NA	NA	breeding	NA
2202	Antipaluria_urichi	2034	2.09	1.09	2.08	2.12	0	17.55	0.078365	0.078365	0.078365	0.0998065	2.12	1.11	2.195	2.18667	0	18.0967	0.0872835	2.11568	1.10966	2.18922	2.18297	0	18.0521	Hemimetabola	Neoptera	Polyneoptera	Embioptera	-	-	Clothodidae	-	-	Antipaluria	urichi	20	NA	NA	breeding	NA
2203	Antipaluria_urichi	2035	2.14	1.13	2.24	2.19	0	17.99	0.142143	0.142143	0.123192	0.0998065	2.12	1.11	2.195	2.18667	0	18.0967	0.0872835	2.11568	1.10966	2.18922	2.18297	0	18.0521	Hemimetabola	Neoptera	Polyneoptera	Embioptera	-	-	Clothodidae	-	-	Antipaluria	urichi	20	NA	NA	breeding	NA
2204	Antipaluria_urichi	2035	2.14	1.13	2.24	2.19	0	17.99	0.104241	0.142143	0.123192	0.0998065	2.12	1.11	2.195	2.18667	0	18.0967	0.0872835	2.11568	1.10966	2.18922	2.18297	0	18.0521	Hemimetabola	Neoptera	Polyneoptera	Embioptera	-	-	Clothodidae	-	-	Antipaluria	urichi	2	NA	NA	breeding	NA
2206	Antipaluria_urichi	2036	2.39	1.15	2.51	2.46	0	20.91	0.149847	0.149847	0.149847	0.0998065	2.12	1.11	2.195	2.18667	0	18.0967	0.0872835	2.11568	1.10966	2.18922	2.18297	0	18.0521	Hemimetabola	Neoptera	Polyneoptera	Embioptera	-	-	Clothodidae	-	-	Antipaluria	urichi	2	NA	NA	breeding	NA
958	Oreophoetes_peruana	961	3.04	2.38	2.54	2.56	0	54.42	0.243988	0.243988	0.243988	1.06248	2.85	2.23	2.3375	2.3475	0	51.8625	0.416266	2.84215	2.22216	2.32756	2.33667	0	51.6454	Hemimetabola	Neoptera	Polyneoptera	Phasmatodea	Verophasmatodea	-	Diapheromeridae	Diapheromerinae	Oreophoetini	Oreophoetes	peruana	20	NA	NA	breeding	NA
961	Oreophoetes_peruana	962	3.06	2.44	2.54	2.53	0	58.39	3.63753	3.63753	3.63753	1.06248	2.85	2.23	2.3375	2.3475	0	51.8625	0.416266	2.84215	2.22216	2.32756	2.33667	0	51.6454	Hemimetabola	Neoptera	Polyneoptera	Phasmatodea	Verophasmatodea	-	Diapheromeridae	Diapheromerinae	Oreophoetini	Oreophoetes	peruana	2	NA	NA	breeding	NA
1016	Oreophoetes_peruana	1083	2.56	1.99	2.04	2.01	0	46.76	0.174043	0.174043	0.174043	1.06248	2.85	2.23	2.3375	2.3475	0	51.8625	0.416266	2.84215	2.22216	2.32756	2.33667	0	51.6454	Hemimetabola	Neoptera	Polyneoptera	Phasmatodea	Verophasmatodea	-	Diapheromeridae	Diapheromerinae	Oreophoetini	Oreophoetes	peruana	2	NA	NA	breeding	NA
1017	Oreophoetes_peruana	1084	2.74	2.11	2.23	2.29	0	47.88	0.194381	0.194381	0.194381	1.06248	2.85	2.23	2.3375	2.3475	0	51.8625	0.416266	2.84215	2.22216	2.32756	2.33667	0	51.6454	Hemimetabola	Neoptera	Polyneoptera	Phasmatodea	Verophasmatodea	-	Diapheromeridae	Diapheromerinae	Oreophoetini	Oreophoetes	peruana	2	NA	NA	breeding	NA
585	Andropromachus_scutatus	626	4.4	4	6	6	0	64.7	0.775899	0.775899	0.775899	0.490635	3.7	3.3	5.05	4.45	0	57.05	0.399183	3.63318	3.2249	4.95984	4.17133	0	56.5348	Hemimetabola	Neoptera	Polyneoptera	Phasmatodea	Verophasmatodea	-	Diapheromeridae	Necrosciinae	Necrosciini	Andropromachus	scutatus	2	NA	NA	breeding	NA
586	Andropromachus_scutatus	627	3	2.6	4.1	2.9	0	49.4	0.205371	0.205371	0.205371	0.490635	3.7	3.3	5.05	4.45	0	57.05	0.399183	3.63318	3.2249	4.95984	4.17133	0	56.5348	Hemimetabola	Neoptera	Polyneoptera	Phasmatodea	Verophasmatodea	-	Diapheromeridae	Necrosciinae	Necrosciini	Andropromachus	scutatus	2	NA	NA	breeding	NA
451	Lamachodes_sp.nui.chua	545	3.2	2.26	2.85	3.21	0	52.01	0.337211	0.337211	0.337211	0.337211	3.2	2.26	2.85	3.21	0	52.01	0.337211	3.2	2.26	2.85	3.21	0	52.01	Hemimetabola	Neoptera	Polyneoptera	Phasmatodea	Verophasmatodea	-	Diapheromeridae	Necrosciinae	Necrosciini	Lamachodes	sp.nui.chua	2	NA	NA	breeding	NA
436	Necroscia_annulipes	522	3.88	3.32	4.53	4.68	6.65	76.83	0.189209	0.423007	0.306108	0.529987	3.88667	3.14667	4.72	4.25333	6.63333	77.02	0.510598	3.88666	3.13674	4.71255	4.20717	6.63329	77.0195	Hemimetabola	Neoptera	Polyneoptera	Phasmatodea	Verophasmatodea	-	Diapheromeridae	Necrosciinae	Necrosciini	Necroscia	annulipes	2	NA	NA	breeding	NA
437	Necroscia_annulipes	522	3.88	3.32	4.53	4.68	6.65	76.83	0.423007	0.423007	0.306108	0.529987	3.88667	3.14667	4.72	4.25333	6.63333	77.02	0.510598	3.88666	3.13674	4.71255	4.20717	6.63329	77.0195	Hemimetabola	Neoptera	Polyneoptera	Phasmatodea	Verophasmatodea	-	Diapheromeridae	Necrosciinae	Necrosciini	Necroscia	annulipes	2	NA	NA	breeding	NA
590	Necroscia_annulipes	630	3.9	2.8	5.1	3.4	6.6	77.4	0.743948	0.743948	0.743948	0.529987	3.88667	3.14667	4.72	4.25333	6.63333	77.02	0.510598	3.88666	3.13674	4.71255	4.20717	6.63329	77.0195	Hemimetabola	Neoptera	Polyneoptera	Phasmatodea	Verophasmatodea	-	Diapheromeridae	Necrosciinae	Necrosciini	Necroscia	annulipes	2	NA	NA	breeding	NA
427	Neohirasea_asper	512	4.48	3.31	5.06	8.88	0	77.61	3.28673	3.28673	3.28673	2.00274	4.03	3.15	4.88	6.72	0	67.3	1.537	4.0048	3.14593	4.87668	6.3634	0	66.5056	Hemimetabola	Neoptera	Polyneoptera	Phasmatodea	Verophasmatodea	-	Diapheromeridae	Necrosciinae	Necrosciini	Neohirasea	asper	0.5	NA	NA	breeding	NA
452	Neohirasea_asper	513	3.58	2.99	4.7	4.56	0	56.99	0.718759	0.718759	0.718759	2.00274	4.03	3.15	4.88	6.72	0	67.3	1.537	4.0048	3.14593	4.87668	6.3634	0	66.5056	Hemimetabola	Neoptera	Polyneoptera	Phasmatodea	Verophasmatodea	-	Diapheromeridae	Necrosciinae	Necrosciini	Neohirasea	asper	2	NA	NA	breeding	NA
419	Nuichua_rabaeyae	493	4.92	4.52	6.59	6.79	0	93.03	4.29577	4.29577	3.28112	2.59009	4.446	4.026	5.598	5.518	0	77.864	2.18293	4.39986	3.98025	5.53619	5.34103	0	76.2036	Hemimetabola	Neoptera	Polyneoptera	Phasmatodea	Verophasmatodea	-	Diapheromeridae	Necrosciinae	Necrosciini	Nuichua	rabaeyae	0.5	NA	NA	breeding	NA
460	Nuichua_rabaeyae	549	5.03	4.49	5.33	6.23	0	85.18	2.09347	2.09347	2.09347	2.59009	4.446	4.026	5.598	5.518	0	77.864	2.18293	4.39986	3.98025	5.53619	5.34103	0	76.2036	Hemimetabola	Neoptera	Polyneoptera	Phasmatodea	Verophasmatodea	-	Diapheromeridae	Necrosciinae	Necrosciini	Nuichua	rabaeyae	2	NA	NA	breeding	NA
461	Nuichua_rabaeyae	493	4.92	4.52	6.59	6.79	0	93.03	2.26647	4.29577	3.28112	2.59009	4.446	4.026	5.598	5.518	0	77.864	2.18293	4.39986	3.98025	5.53619	5.34103	0	76.2036	Hemimetabola	Neoptera	Polyneoptera	Phasmatodea	Verophasmatodea	-	Diapheromeridae	Necrosciinae	Necrosciini	Nuichua	rabaeyae	2	NA	NA	breeding	NA
462	Nuichua_rabaeyae	494	3.68	3.3	4.74	3.89	0	59.04	1.13272	1.13272	1.0968	2.59009	4.446	4.026	5.598	5.518	0	77.864	2.18293	4.39986	3.98025	5.53619	5.34103	0	76.2036	Hemimetabola	Neoptera	Polyneoptera	Phasmatodea	Verophasmatodea	-	Diapheromeridae	Necrosciinae	Necrosciini	Nuichua	rabaeyae	2	NA	NA	breeding	NA
463	Nuichua_rabaeyae	494	3.68	3.3	4.74	3.89	0	59.04	1.06087	1.13272	1.0968	2.59009	4.446	4.026	5.598	5.518	0	77.864	2.18293	4.39986	3.98025	5.53619	5.34103	0	76.2036	Hemimetabola	Neoptera	Polyneoptera	Phasmatodea	Verophasmatodea	-	Diapheromeridae	Necrosciinae	Necrosciini	Nuichua	rabaeyae	2	NA	NA	breeding	NA
425	Oxyartes_spinipennis	515	3.52	2.8	4.15	4.16	0	75.44	0.438092	0.438092	0.308783	0.438092	3.52	2.8	4.15	4.16	0	75.44	0.438092	3.52	2.8	4.15	4.16	0	75.44	Hemimetabola	Neoptera	Polyneoptera	Phasmatodea	Verophasmatodea	-	Diapheromeridae	Necrosciinae	Necrosciini	Oxyartes	spinipennis	0.5	NA	NA	breeding	NA
426	Oxyartes_spinipennis	515	3.52	2.8	4.15	4.16	0	75.44	0.179474	0.438092	0.308783	0.438092	3.52	2.8	4.15	4.16	0	75.44	0.438092	3.52	2.8	4.15	4.16	0	75.44	Hemimetabola	Neoptera	Polyneoptera	Phasmatodea	Verophasmatodea	-	Diapheromeridae	Necrosciinae	Necrosciini	Oxyartes	spinipennis	2	NA	NA	breeding	NA
439	Paramenexenus_laetus	536	4.83	4.59	5.99	8.96	0	93.49	3.23351	3.23351	3.23351	1.50679	4.3375	3.97	5.495	7.5325	0	83.9425	1.01046	4.31747	3.93723	5.39884	7.41724	0	83.6535	Hemimetabola	Neoptera	Polyneoptera	Phasmatodea	Verophasmatodea	-	Diapheromeridae	Necrosciinae	Necrosciini	Paramenexenus	laetus	0.5	NA	NA	breeding	NA
440	Paramenexenus_laetus	537	4.65	4.23	6.86	8.24	0	87.8	1.86804	1.86804	1.86804	1.50679	4.3375	3.97	5.495	7.5325	0	83.9425	1.01046	4.31747	3.93723	5.39884	7.41724	0	83.6535	Hemimetabola	Neoptera	Polyneoptera	Phasmatodea	Verophasmatodea	-	Diapheromeridae	Necrosciinae	Necrosciini	Paramenexenus	laetus	0.5	NA	NA	breeding	NA
441	Paramenexenus_laetus	538	3.82	3.24	4.16	5.57	0	77.58	0.258848	0.258848	0.258848	1.50679	4.3375	3.97	5.495	7.5325	0	83.9425	1.01046	4.31747	3.93723	5.39884	7.41724	0	83.6535	Hemimetabola	Neoptera	Polyneoptera	Phasmatodea	Verophasmatodea	-	Diapheromeridae	Necrosciinae	Necrosciini	Paramenexenus	laetus	2	NA	NA	breeding	NA
468	Paramenexenus_laetus	0534;	4.05	3.82	4.97	7.36	0	76.9	0.666767	0.666767	0.666767	1.50679	4.3375	3.97	5.495	7.5325	0	83.9425	1.01046	4.31747	3.93723	5.39884	7.41724	0	83.6535	Hemimetabola	Neoptera	Polyneoptera	Phasmatodea	Verophasmatodea	-	Diapheromeridae	Necrosciinae	Necrosciini	Paramenexenus	laetus	2	NA	NA	breeding	NA
1055	Sipyloidea_rentzi	1128	3.19	2.67	4.59	2.75	6.05	91.4	0.394512	0.394512	0.394512	0.394512	3.19	2.67	4.59	2.75	6.05	91.4	0.394512	3.19	2.67	4.59	2.75	6.05	91.4	Hemimetabola	Neoptera	Polyneoptera	Phasmatodea	Verophasmatodea	-	Diapheromeridae	Necrosciinae	Necrosciini	Sipyloidea	rentzi	2	-16.1023	145.448	Australia	Am
396	Sipyloidea_sipylus	470	3.7	3.2	5.2	3.5	3.7	34.6	0.824903	0.824903	0.824903	0.6368	3.45	3.1	5.2	3.3	5.25	58.9	0.608385	3.44093	3.09839	5.2	3.29393	5.01597	53.6537	Hemimetabola	Neoptera	Polyneoptera	Phasmatodea	Verophasmatodea	-	Diapheromeridae	Necrosciinae	Necrosciini	Sipyloidea	sipylus	2	NA	NA	breeding	NA
397	Sipyloidea_sipylus	471	3.2	3	5.2	3.1	6.8	83.2	0.448697	0.448697	0.448697	0.6368	3.45	3.1	5.2	3.3	5.25	58.9	0.608385	3.44093	3.09839	5.2	3.29393	5.01597	53.6537	Hemimetabola	Neoptera	Polyneoptera	Phasmatodea	Verophasmatodea	-	Diapheromeridae	Necrosciinae	Necrosciini	Sipyloidea	sipylus	2	NA	NA	breeding	NA
420	Spinohirasea_bengalensis	499	5.25	5	6.62	4.6	0	60.73	4.95207	4.95207	4.95207	2.69793	4.275	4	5.41	4.25	0	50.065	1.48245	4.16233	3.87298	5.27295	4.23556	0	48.9159	Hemimetabola	Neoptera	Polyneoptera	Phasmatodea	Verophasmatodea	-	Diapheromeridae	Necrosciinae	Necrosciini	Spinohirasea	bengalensis	0.5	NA	NA	breeding	NA
459	Spinohirasea_bengalensis	500	3.3	3	4.2	3.9	0	39.4	0.443783	0.443783	0.443783	2.69793	4.275	4	5.41	4.25	0	50.065	1.48245	4.16233	3.87298	5.27295	4.23556	0	48.9159	Hemimetabola	Neoptera	Polyneoptera	Phasmatodea	Verophasmatodea	-	Diapheromeridae	Necrosciinae	Necrosciini	Spinohirasea	bengalensis	2	NA	NA	breeding	NA
261	Diapherodes_gigantea	377	9.2	8.7	12.3	12.5	11.9	144.4	6.67131	6.67131	6.67131	6.67131	9.2	8.7	12.3	12.5	11.9	144.4	6.67131	9.2	8.7	12.3	12.5	11.9	144.4	Hemimetabola	Neoptera	Polyneoptera	Phasmatodea	Verophasmatodea	-	Phasmatidae	Cladomorphinae	Haplopodini	Diapherodes	gigantea	0.5	NA	NA	breeding	NA
385	Cuniculina_extradentata	462	4.9	4.5	7	4.7	0	98.1	1.88437	1.88437	1.88437	1.66004	4.26667	3.93333	6.43333	4	0	92.2667	1.3116	4.16075	3.75439	6.26328	3.89783	0	91.5855	Hemimetabola	Neoptera	Polyneoptera	Phasmatodea	Verophasmatodea	-	Phasmatidae	Clitumninae	Clitumnini	Cuniculina	extradentata	2	NA	NA	breeding	NA
386	Cuniculina_extradentata	463	4.9	4.9	7.8	4.5	0	101.7	2.64264	2.64264	2.64264	1.66004	4.26667	3.93333	6.43333	4	0	92.2667	1.3116	4.16075	3.75439	6.26328	3.89783	0	91.5855	Hemimetabola	Neoptera	Polyneoptera	Phasmatodea	Verophasmatodea	-	Phasmatidae	Clitumninae	Clitumnini	Cuniculina	extradentata	2	NA	NA	breeding	NA
398	Cuniculina_extradentata	472	3	2.4	4.5	2.8	0	77	0.453106	0.453106	0.453106	1.66004	4.26667	3.93333	6.43333	4	0	92.2667	1.3116	4.16075	3.75439	6.26328	3.89783	0	91.5855	Hemimetabola	Neoptera	Polyneoptera	Phasmatodea	Verophasmatodea	-	Phasmatidae	Clitumninae	Clitumnini	Cuniculina	extradentata	2	NA	NA	breeding	NA
424	Ramulus_Ba_Vi	520	5.2	6.24	10.97	5.01	0	141.12	1.70545	1.70545	1.70545	1.70545	5.2	6.24	10.97	5.01	0	141.12	1.70545	5.2	6.24	10.97	5.01	0	141.12	Hemimetabola	Neoptera	Polyneoptera	Phasmatodea	Verophasmatodea	-	Phasmatidae	Clitumninae	Clitumnini	Ramulus	Ba_Vi	0.5	NA	NA	breeding	NA
421	Medauroidea_extradentata	503	4.91	4.85	6.71	7.27	0	94.38	3.66551	3.66551	3.66551	3.66551	4.91	4.85	6.71	7.27	0	94.38	3.66551	4.91	4.85	6.71	7.27	0	94.38	Hemimetabola	Neoptera	Polyneoptera	Phasmatodea	Verophasmatodea	-	Phasmatidae	Clitumninae	Medaurini	Medauroidea	extradentata	0.5	NA	NA	breeding	NA
442	Parapachymorpha_spiniger	497	3.77	3.85	7.13	7.02	0	78.17	2.42599	2.42599	2.42599	2.42599	3.77	3.85	7.13	7.02	0	78.17	2.42599	3.77	3.85	7.13	7.02	0	78.17	Hemimetabola	Neoptera	Polyneoptera	Phasmatodea	Verophasmatodea	-	Phasmatidae	Clitumninae	Medaurini	Parapachymorpha	spiniger	0.5	NA	NA	breeding	NA
1019	Pharnacia_ponderosa	1086	9.9	8.9	15.71	8.89	11.8	180.12	1.44136	1.44136	1.44136	1.44136	9.9	8.9	15.71	8.89	11.8	180.12	1.44136	9.9	8.9	15.71	8.89	11.8	180.12	Hemimetabola	Neoptera	Polyneoptera	Phasmatodea	Verophasmatodea	-	Phasmatidae	Clitumninae	Pharnaciini	Pharnacia	ponderosa	2	NA	NA	breeding	NA
262	Eurycantha_calcarata	378	9.6	8.3	10.4	14.7	0	104	7.28042	7.28042	7.28042	7.28042	9.6	8.3	10.4	14.7	0	104	7.28042	9.6	8.3	10.4	14.7	0	104	Hemimetabola	Neoptera	Polyneoptera	Phasmatodea	Verophasmatodea	-	Phasmatidae	Eurycanthinae	Eurycanthini	Eurycantha	calcarata	0.5	NA	NA	breeding	NA
591	Carausius_detractus	631	4.6	4.7	8.3	5.2	0	122.8	1.18746	1.18746	1.02911	1.18746	4.6	4.7	8.3	5.2	0	122.8	1.18746	4.6	4.7	8.3	5.2	0	122.8	Hemimetabola	Neoptera	Polyneoptera	Phasmatodea	Verophasmatodea	-	Phasmatidae	Lonchodinae	Lonchodini	Carausius	detractus	2	NA	NA	breeding	NA
592	Carausius_detractus	631	4.6	4.7	8.3	5.2	0	122.8	0.870759	1.18746	1.02911	1.18746	4.6	4.7	8.3	5.2	0	122.8	1.18746	4.6	4.7	8.3	5.2	0	122.8	Hemimetabola	Neoptera	Polyneoptera	Phasmatodea	Verophasmatodea	-	Phasmatidae	Lonchodinae	Lonchodini	Carausius	detractus	2	NA	NA	breeding	NA
178	Carausius_morosus	974	3.36	2.72	4.63	3.42	0	73.28	0.12014	0.12014	0.12014	0.132962	3.58	2.91	5.45333	3.54667	0	76.3667	0.12432	3.5554	2.88999	5.38958	3.5245	0	75.9169	Hemimetabola	Neoptera	Polyneoptera	Phasmatodea	Verophasmatodea	-	Phasmatidae	Lonchodinae	Lonchodini	Carausius	morosus	2	NA	NA	breeding	NA
179	Carausius_morosus	975	3.2	2.61	5.1	3.13	0	67.95	0.0807913	0.0807913	0.0807913	0.132962	3.58	2.91	5.45333	3.54667	0	76.3667	0.12432	3.5554	2.88999	5.38958	3.5245	0	75.9169	Hemimetabola	Neoptera	Polyneoptera	Phasmatodea	Verophasmatodea	-	Phasmatidae	Lonchodinae	Lonchodini	Carausius	morosus	2	NA	NA	breeding	NA
455	Carausius_morosus	547	4.18	3.4	6.63	4.09	0	87.87	0.197955	0.197955	0.197955	0.132962	3.58	2.91	5.45333	3.54667	0	76.3667	0.12432	3.5554	2.88999	5.38958	3.5245	0	75.9169	Hemimetabola	Neoptera	Polyneoptera	Phasmatodea	Verophasmatodea	-	Phasmatidae	Lonchodinae	Lonchodini	Carausius	morosus	2	NA	NA	breeding	NA
434	Lonchodes_jejunus	518	5.41	2.44	8.21	6.3	0	131.23	1.87891	4.83887	3.35889	4.83887	5.41	2.44	8.21	6.3	0	131.23	4.83887	5.41	2.44	8.21	6.3	0	131.23	Hemimetabola	Neoptera	Polyneoptera	Phasmatodea	Verophasmatodea	-	Phasmatidae	Lonchodinae	Lonchodini	Lonchodes	jejunus	0.5	NA	NA	breeding	NA
435	Lonchodes_jejunus	518	5.41	2.44	8.21	6.3	0	131.23	4.83887	4.83887	3.35889	4.83887	5.41	2.44	8.21	6.3	0	131.23	4.83887	5.41	2.44	8.21	6.3	0	131.23	Hemimetabola	Neoptera	Polyneoptera	Phasmatodea	Verophasmatodea	-	Phasmatidae	Lonchodinae	Lonchodini	Lonchodes	jejunus	0.5	NA	NA	breeding	NA
423	Lonchodiodes_samarensis	506	4.52	4.22	5.41	6.7	0	119.48	1.83156	3.07777	2.45466	2.24267	4.40667	3.82	4.93667	5.57333	0	116.827	1.75688	4.4037	3.77466	4.8879	5.30187	0	116.765	Hemimetabola	Neoptera	Polyneoptera	Phasmatodea	Verophasmatodea	-	Phasmatidae	Lonchodinae	Lonchodini	Lonchodiodes	samarensis	0.5	NA	NA	breeding	NA
428	Lonchodiodes_samarensis	506	4.52	4.22	5.41	6.7	0	119.48	3.07777	3.07777	2.45466	2.24267	4.40667	3.82	4.93667	5.57333	0	116.827	1.75688	4.4037	3.77466	4.8879	5.30187	0	116.765	Hemimetabola	Neoptera	Polyneoptera	Phasmatodea	Verophasmatodea	-	Phasmatidae	Lonchodinae	Lonchodini	Lonchodiodes	samarensis	0.5	NA	NA	breeding	NA
467	Lonchodiodes_samarensis	507	4.18	3.02	3.99	3.32	0	111.52	0.572471	0.572471	0.572471	2.24267	4.40667	3.82	4.93667	5.57333	0	116.827	1.75688	4.4037	3.77466	4.8879	5.30187	0	116.765	Hemimetabola	Neoptera	Polyneoptera	Phasmatodea	Verophasmatodea	-	Phasmatidae	Lonchodinae	Lonchodini	Lonchodiodes	samarensis	0.5	NA	NA	breeding	NA
447	Phenacephorus_cornucervi	543	3.96	3.19	4.64	4.64	0	75.78	0.248862	0.248862	0.248862	2.0561	4.09333	4.99	5.61333	5.68	0	82.8267	1.29664	4.09224	4.8011	5.56834	5.62903	0	82.6723	Hemimetabola	Neoptera	Polyneoptera	Phasmatodea	Verophasmatodea	-	Phasmatidae	Lonchodinae	Lonchodini	Phenacephorus	cornucervi	2	NA	NA	breeding	NA
448	Phenacephorus_cornucervi	544	4.16	5.89	6.1	6.2	0	86.35	0.852987	2.95971	1.90635	2.0561	4.09333	4.99	5.61333	5.68	0	82.8267	1.29664	4.09224	4.8011	5.56834	5.62903	0	82.6723	Hemimetabola	Neoptera	Polyneoptera	Phasmatodea	Verophasmatodea	-	Phasmatidae	Lonchodinae	Lonchodini	Phenacephorus	cornucervi	2	NA	NA	breeding	NA
449	Phenacephorus_cornucervi	544	4.16	5.89	6.1	6.2	0	86.35	2.95971	2.95971	1.90635	2.0561	4.09333	4.99	5.61333	5.68	0	82.8267	1.29664	4.09224	4.8011	5.56834	5.62903	0	82.6723	Hemimetabola	Neoptera	Polyneoptera	Phasmatodea	Verophasmatodea	-	Phasmatidae	Lonchodinae	Lonchodini	Phenacephorus	cornucervi	0.5	NA	NA	breeding	NA
1128	Anchiale_briareus	1201	7.3	6.82	11.02	9.03	28.03	165.9	2.21925	2.21925	2.21925	2.21925	7.3	6.82	11.02	9.03	28.03	165.9	2.21925	7.3	6.82	11.02	9.03	28.03	165.9	Hemimetabola	Neoptera	Polyneoptera	Phasmatodea	Verophasmatodea	-	Phasmatidae	Phasmatinae	Phasmatini	Anchiale	briareus	0.5	-16.1019	145.452	Australia	Am
1049	Megacrania_batesii	1122	5.32	4.11	7.3	6.13	14.09	77.68	0.730019	0.730019	0.730019	0.961188	5.955	4.725	7.825	8.035	14.89	91.71	0.932976	5.92105	4.68481	7.80737	7.80591	14.8685	90.6305	Hemimetabola	Neoptera	Polyneoptera	Phasmatodea	Verophasmatodea	-	Phasmatidae	Platycraninae	Platycranini	Megacrania	batesii	2	-16.1023	145.448	Australia	Am
1050	Megacrania_batesii	1123	6.59	5.34	8.35	9.94	15.69	105.74	1.19236	1.19236	1.19236	0.961188	5.955	4.725	7.825	8.035	14.89	91.71	0.932976	5.92105	4.68481	7.80737	7.80591	14.8685	90.6305	Hemimetabola	Neoptera	Polyneoptera	Phasmatodea	Verophasmatodea	-	Phasmatidae	Platycraninae	Platycranini	Megacrania	batesii	2	-16.1023	145.448	Australia	Am
374	Megacrania_phelaus	453	7.1	6	10.9	7.4	5.4	15.5	0.981796	0.981796	0.981796	1.43829	6.53333	5.5	9.86667	6.86667	10.1333	63.3667	1.1997	6.43324	5.41477	9.7495	6.75214	9.44921	48.579	Hemimetabola	Neoptera	Polyneoptera	Phasmatodea	Verophasmatodea	-	Phasmatidae	Platycraninae	Platycranini	Megacrania	phelaus	2	NA	NA	breeding	NA
376	Megacrania_phelaus	454	7.5	6.3	10.9	8	12.4	102.3	2.67581	2.67581	2.67581	1.43829	6.53333	5.5	9.86667	6.86667	10.1333	63.3667	1.1997	6.43324	5.41477	9.7495	6.75214	9.44921	48.579	Hemimetabola	Neoptera	Polyneoptera	Phasmatodea	Verophasmatodea	-	Phasmatidae	Platycraninae	Platycranini	Megacrania	phelaus	2	NA	NA	breeding	NA
377	Megacrania_phelaus	455	5	4.2	7.8	5.2	12.6	72.3	0.65727	0.65727	0.65727	1.43829	6.53333	5.5	9.86667	6.86667	10.1333	63.3667	1.1997	6.43324	5.41477	9.7495	6.75214	9.44921	48.579	Hemimetabola	Neoptera	Polyneoptera	Phasmatodea	Verophasmatodea	-	Phasmatidae	Platycraninae	Platycranini	Megacrania	phelaus	2	NA	NA	breeding	NA
372	Extatosoma_tiaratum	451	8.4	6.9	12.9	6.5	14.8	126	3.51907	3.51907	3.51907	2.81883	7.23	8.18286	11.95	9.66286	49.6043	111.413	2.55589	7.05281	7.84267	11.5269	9.21093	44.347	109.326	Hemimetabola	Neoptera	Polyneoptera	Phasmatodea	Verophasmatodea	-	Phasmatidae	Tropidoderinae	Extatosomatini	Extatosoma	tiaratum	2	NA	NA	breeding	NA
410	Extatosoma_tiaratum	484	8.62	10.35	15	13.11	40.29	130.34	1.82957	3.89591	2.1633	2.81883	7.23	8.18286	11.95	9.66286	49.6043	111.413	2.55589	7.05281	7.84267	11.5269	9.21093	44.347	109.326	Hemimetabola	Neoptera	Polyneoptera	Phasmatodea	Verophasmatodea	-	Phasmatidae	Tropidoderinae	Extatosomatini	Extatosoma	tiaratum	0.5	NA	NA	breeding	NA
411	Extatosoma_tiaratum	484	8.62	10.35	15	13.11	40.29	130.34	3.89591	3.89591	2.1633	2.81883	7.23	8.18286	11.95	9.66286	49.6043	111.413	2.55589	7.05281	7.84267	11.5269	9.21093	44.347	109.326	Hemimetabola	Neoptera	Polyneoptera	Phasmatodea	Verophasmatodea	-	Phasmatidae	Tropidoderinae	Extatosomatini	Extatosoma	tiaratum	0.5	NA	NA	breeding	NA
456	Extatosoma_tiaratum	484	8.62	10.35	15	13.11	40.29	130.34	0.76443	3.89591	2.1633	2.81883	7.23	8.18286	11.95	9.66286	49.6043	111.413	2.55589	7.05281	7.84267	11.5269	9.21093	44.347	109.326	Hemimetabola	Neoptera	Polyneoptera	Phasmatodea	Verophasmatodea	-	Phasmatidae	Tropidoderinae	Extatosomatini	Extatosoma	tiaratum	2	NA	NA	breeding	NA
457	Extatosoma_tiaratum	485	5.63	7.6	9.23	7.36	73.7	91.32	1.47978	1.54875	1.51427	2.81883	7.23	8.18286	11.95	9.66286	49.6043	111.413	2.55589	7.05281	7.84267	11.5269	9.21093	44.347	109.326	Hemimetabola	Neoptera	Polyneoptera	Phasmatodea	Verophasmatodea	-	Phasmatidae	Tropidoderinae	Extatosomatini	Extatosoma	tiaratum	2	NA	NA	breeding	NA
458	Extatosoma_tiaratum	485	5.63	7.6	9.23	7.36	73.7	91.32	1.54875	1.54875	1.51427	2.81883	7.23	8.18286	11.95	9.66286	49.6043	111.413	2.55589	7.05281	7.84267	11.5269	9.21093	44.347	109.326	Hemimetabola	Neoptera	Polyneoptera	Phasmatodea	Verophasmatodea	-	Phasmatidae	Tropidoderinae	Extatosomatini	Extatosoma	tiaratum	2	NA	NA	breeding	NA
1018	Extatosoma_tiaratum	1085	5.09	4.13	7.29	7.09	64.16	80.23	1.42749	1.42749	1.42749	2.81883	7.23	8.18286	11.95	9.66286	49.6043	111.413	2.55589	7.05281	7.84267	11.5269	9.21093	44.347	109.326	Hemimetabola	Neoptera	Polyneoptera	Phasmatodea	Verophasmatodea	-	Phasmatidae	Tropidoderinae	Extatosomatini	Extatosoma	tiaratum	2	NA	NA	breeding	NA
430	Orestes_mouhotii	532	3.49	3.18	4.43	4.18	0	48.84	0.19089	0.386717	0.280477	0.374815	3.4775	3.1575	4.395	4.1725	0	48.495	0.374223	3.47743	3.15726	4.39458	4.17248	0	48.4913	Hemimetabola	Neoptera	Polyneoptera	Phasmatodea	Verophasmatodea	Bacilloidea	Heteropterygidae	Dataminae	Datamini	Orestes	mouhotii	2	NA	NA	breeding	NA
431	Orestes_mouhotii	532	3.49	3.18	4.43	4.18	0	48.84	0.263823	0.386717	0.280477	0.374815	3.4775	3.1575	4.395	4.1725	0	48.495	0.374223	3.47743	3.15726	4.39458	4.17248	0	48.4913	Hemimetabola	Neoptera	Polyneoptera	Phasmatodea	Verophasmatodea	Bacilloidea	Heteropterygidae	Dataminae	Datamini	Orestes	mouhotii	2	NA	NA	breeding	NA
432	Orestes_mouhotii	532	3.49	3.18	4.43	4.18	0	48.84	0.386717	0.386717	0.280477	0.374815	3.4775	3.1575	4.395	4.1725	0	48.495	0.374223	3.47743	3.15726	4.39458	4.17248	0	48.4913	Hemimetabola	Neoptera	Polyneoptera	Phasmatodea	Verophasmatodea	Bacilloidea	Heteropterygidae	Dataminae	Datamini	Orestes	mouhotii	2	NA	NA	breeding	NA
433	Orestes_mouhotii	533	3.44	3.09	4.29	4.15	0	47.46	0.339108	0.339108	0.339108	0.374815	3.4775	3.1575	4.395	4.1725	0	48.495	0.374223	3.47743	3.15726	4.39458	4.17248	0	48.4913	Hemimetabola	Neoptera	Polyneoptera	Phasmatodea	Verophasmatodea	Bacilloidea	Heteropterygidae	Dataminae	Datamini	Orestes	mouhotii	2	NA	NA	breeding	NA
209	Haaniella_dehaanii	355	5.84	5	8.38	6.11	0	75.52	4.31907	4.31907	4.31907	3.38004	7.45167	6.65333	9.48	9.92	11.0683	84.8883	3.17091	7.36573	6.49091	9.30519	9.4897	0	82.2511	Hemimetabola	Neoptera	Polyneoptera	Phasmatodea	Verophasmatodea	Bacilloidea	Heteropterygidae	Heteropteryginae	Heteropterygini	Haaniella	dehaanii	0.5	NA	NA	breeding	NA
319	Haaniella_dehaanii	418	8.49	8.5	11.42	13.07	15.45	103.77	5.79298	5.79298	5.79298	3.38004	7.45167	6.65333	9.48	9.92	11.0683	84.8883	3.17091	7.36573	6.49091	9.30519	9.4897	0	82.2511	Hemimetabola	Neoptera	Polyneoptera	Phasmatodea	Verophasmatodea	Bacilloidea	Heteropterygidae	Heteropteryginae	Heteropterygini	Haaniella	dehaanii	0.5	NA	NA	breeding	NA
343	Haaniella_dehaanii	390	6.63	5.31	7.38	7.62	9.58	59.66	2.83888	2.83888	1.97171	3.38004	7.45167	6.65333	9.48	9.92	11.0683	84.8883	3.17091	7.36573	6.49091	9.30519	9.4897	0	82.2511	Hemimetabola	Neoptera	Polyneoptera	Phasmatodea	Verophasmatodea	Bacilloidea	Heteropterygidae	Heteropteryginae	Heteropterygini	Haaniella	dehaanii	2	NA	NA	breeding	NA
344	Haaniella_dehaanii	389	8.56	7.9	11.16	12.55	15.9	105.36	1.24423	2.24521	1.74472	3.38004	7.45167	6.65333	9.48	9.92	11.0683	84.8883	3.17091	7.36573	6.49091	9.30519	9.4897	0	82.2511	Hemimetabola	Neoptera	Polyneoptera	Phasmatodea	Verophasmatodea	Bacilloidea	Heteropterygidae	Heteropteryginae	Heteropterygini	Haaniella	dehaanii	2	NA	NA	breeding	NA
349	Haaniella_dehaanii	389	8.56	7.9	11.16	12.55	15.9	105.36	2.24521	2.24521	1.74472	3.38004	7.45167	6.65333	9.48	9.92	11.0683	84.8883	3.17091	7.36573	6.49091	9.30519	9.4897	0	82.2511	Hemimetabola	Neoptera	Polyneoptera	Phasmatodea	Verophasmatodea	Bacilloidea	Heteropterygidae	Heteropteryginae	Heteropterygini	Haaniella	dehaanii	2	NA	NA	breeding	NA
350	Haaniella_dehaanii	390	6.63	5.31	7.38	7.62	9.58	59.66	1.10453	2.83888	1.97171	3.38004	7.45167	6.65333	9.48	9.92	11.0683	84.8883	3.17091	7.36573	6.49091	9.30519	9.4897	0	82.2511	Hemimetabola	Neoptera	Polyneoptera	Phasmatodea	Verophasmatodea	Bacilloidea	Heteropterygidae	Heteropteryginae	Heteropterygini	Haaniella	dehaanii	2	NA	NA	breeding	NA
443	Aretaon_asperrimus	541	5.31	6.21	6.56	10.91	0	64.61	1.43544	2.78375	2.14629	2.18105	5.1	5.69	6.3025	9.9425	0	60.605	1.68416	5.08625	5.60798	6.28578	9.77826	0	60.1674	Hemimetabola	Neoptera	Polyneoptera	Phasmatodea	Verophasmatodea	Bacilloidea	Heteropterygidae	Obriminae	Obrimini	Aretaon	asperrimus	0.5	NA	NA	breeding	NA
444	Aretaon_asperrimus	541	5.31	6.21	6.56	10.91	0	64.61	2.21967	2.78375	2.14629	2.18105	5.1	5.69	6.3025	9.9425	0	60.605	1.68416	5.08625	5.60798	6.28578	9.77826	0	60.1674	Hemimetabola	Neoptera	Polyneoptera	Phasmatodea	Verophasmatodea	Bacilloidea	Heteropterygidae	Obriminae	Obrimini	Aretaon	asperrimus	0.5	NA	NA	breeding	NA
445	Aretaon_asperrimus	541	5.31	6.21	6.56	10.91	0	64.61	2.78375	2.78375	2.14629	2.18105	5.1	5.69	6.3025	9.9425	0	60.605	1.68416	5.08625	5.60798	6.28578	9.77826	0	60.1674	Hemimetabola	Neoptera	Polyneoptera	Phasmatodea	Verophasmatodea	Bacilloidea	Heteropterygidae	Obriminae	Obrimini	Aretaon	asperrimus	0.5	NA	NA	breeding	NA
446	Aretaon_asperrimus	542	4.47	4.13	5.53	7.04	0	48.59	0.372939	0.372939	0.372939	2.18105	5.1	5.69	6.3025	9.9425	0	60.605	1.68416	5.08625	5.60798	6.28578	9.77826	0	60.1674	Hemimetabola	Neoptera	Polyneoptera	Phasmatodea	Verophasmatodea	Bacilloidea	Heteropterygidae	Obriminae	Obrimini	Aretaon	asperrimus	2	NA	NA	breeding	NA
1021	Sungaya_inexpectata	1088	4.32	4.46	5.35	3.87	0	51.17	0.951078	0.951078	0.951078	1.68526	5.155	4.39	6.725	5.795	0	64.1275	1.56783	5.08162	4.35453	6.55974	5.53544	0	62.9255	Hemimetabola	Neoptera	Polyneoptera	Phasmatodea	Verophasmatodea	Bacilloidea	Heteropterygidae	Obriminae	Obrimini	Sungaya	inexpectata	2	NA	NA	breeding	NA
1022	Sungaya_inexpectata	1089	6.1	4.95	8.77	8.18	0	77.01	2.34773	2.34773	2.34773	1.68526	5.155	4.39	6.725	5.795	0	64.1275	1.56783	5.08162	4.35453	6.55974	5.53544	0	62.9255	Hemimetabola	Neoptera	Polyneoptera	Phasmatodea	Verophasmatodea	Bacilloidea	Heteropterygidae	Obriminae	Obrimini	Sungaya	inexpectata	2	NA	NA	breeding	NA
1023	Sungaya_inexpectata	1090	4.26	3.51	5.22	4.42	0	52.4	1.2149	1.2149	1.2149	1.68526	5.155	4.39	6.725	5.795	0	64.1275	1.56783	5.08162	4.35453	6.55974	5.53544	0	62.9255	Hemimetabola	Neoptera	Polyneoptera	Phasmatodea	Verophasmatodea	Bacilloidea	Heteropterygidae	Obriminae	Obrimini	Sungaya	inexpectata	2	NA	NA	breeding	NA
1024	Sungaya_inexpectata	1091	5.94	4.64	7.56	6.71	0	75.93	2.22734	2.22734	2.22734	1.68526	5.155	4.39	6.725	5.795	0	64.1275	1.56783	5.08162	4.35453	6.55974	5.53544	0	62.9255	Hemimetabola	Neoptera	Polyneoptera	Phasmatodea	Verophasmatodea	Bacilloidea	Heteropterygidae	Obriminae	Obrimini	Sungaya	inexpectata	2	NA	NA	breeding	NA
464	Trachyaretaon_sp_breed1	490	4.3	3.3	5.06	5.47	0	60.4	1.11802	1.11802	1.11802	0.645263	4.7	3.5	6.02	4.95667	0	56.6	0.571764	4.69123	3.49709	5.97942	4.9438	0	56.5376	Hemimetabola	Neoptera	Polyneoptera	Phasmatodea	Verophasmatodea	Bacilloidea	Heteropterygidae	Obriminae	Obrimini	Trachyaretaon	sp_breed1	2	NA	NA	breeding	NA
589	Trachyaretaon_sp_breed1	629	4.9	3.6	6.5	4.7	0	54.7	0.358917	0.408884	0.383901	0.645263	4.7	3.5	6.02	4.95667	0	56.6	0.571764	4.69123	3.49709	5.97942	4.9438	0	56.5376	Hemimetabola	Neoptera	Polyneoptera	Phasmatodea	Verophasmatodea	Bacilloidea	Heteropterygidae	Obriminae	Obrimini	Trachyaretaon	sp_breed1	2	NA	NA	breeding	NA
2239	Trachyaretaon_sp_breed1	629	4.9	3.6	6.5	4.7	0	54.7	0.408884	0.408884	0.383901	0.645263	4.7	3.5	6.02	4.95667	0	56.6	0.571764	4.69123	3.49709	5.97942	4.9438	0	56.5376	Hemimetabola	Neoptera	Polyneoptera	Phasmatodea	Verophasmatodea	Bacilloidea	Heteropterygidae	Obriminae	Obrimini	Trachyaretaon	sp_breed1	2	NA	NA	breeding	NA
313	Phyllium_giganteum	413	7.89	5.1	9.97	6.67	66.47	104.69	0.699963	0.699963	0.699963	0.699963	7.89	5.1	9.97	6.67	66.47	104.69	0.699963	7.89	5.1	9.97	6.67	66.47	104.69	Hemimetabola	Neoptera	Polyneoptera	Phasmatodea	Verophasmatodea	Phyllioidea	Phylliidae	Phylliinae	Phylliini	Phyllium	giganteum	0.5	NA	NA	breeding	NA
207	Phyllium_philippinicum	353	5.65	4.45	6.65	4.9	51.93	80.08	0.684277	0.760008	0.722143	1.58091	5.6125	4.3325	6.5875	4.8175	47.9025	76.36	1.31329	5.61099	4.32944	6.58541	4.81273	47.6376	76.241	Hemimetabola	Neoptera	Polyneoptera	Phasmatodea	Verophasmatodea	Phyllioidea	Phylliidae	Phylliinae	Phylliini	Phyllium	philippinicum	2	NA	NA	breeding	NA
208	Phyllium_philippinicum	354	5.4	4.06	6.31	4.46	39.96	69.84	3.1884	3.1884	3.1884	1.58091	5.6125	4.3325	6.5875	4.8175	47.9025	76.36	1.31329	5.61099	4.32944	6.58541	4.81273	47.6376	76.241	Hemimetabola	Neoptera	Polyneoptera	Phasmatodea	Verophasmatodea	Phyllioidea	Phylliidae	Phylliinae	Phylliini	Phyllium	philippinicum	0.5	NA	NA	breeding	NA
312	Phyllium_philippinicum	353	5.65	4.45	6.65	4.9	51.93	80.08	0.760008	0.760008	0.722143	1.58091	5.6125	4.3325	6.5875	4.8175	47.9025	76.36	1.31329	5.61099	4.32944	6.58541	4.81273	47.6376	76.241	Hemimetabola	Neoptera	Polyneoptera	Phasmatodea	Verophasmatodea	Phyllioidea	Phylliidae	Phylliinae	Phylliini	Phyllium	philippinicum	0.5	NA	NA	breeding	NA
1020	Phyllium_philippinicum	1087	5.75	4.37	6.74	5.01	47.79	75.44	1.61521	1.61521	1.61521	1.58091	5.6125	4.3325	6.5875	4.8175	47.9025	76.36	1.31329	5.61099	4.32944	6.58541	4.81273	47.6376	76.241	Hemimetabola	Neoptera	Polyneoptera	Phasmatodea	Verophasmatodea	Phyllioidea	Phylliidae	Phylliinae	Phylliini	Phyllium	philippinicum	2	NA	NA	breeding	NA
453	Anisomorpha_paromalus	508	5.03	4.33	4.71	8.36	0	66.94	1.35448	1.35448	1.35448	0.867364	4.135	3.715	4.22	6.695	0	54.52	0.717662	4.03698	3.66374	4.19146	6.48466	0	53.0865	Hemimetabola	Neoptera	Polyneoptera	Phasmatodea	Verophasmatodea	Pseudophasmatoidea	Pseudophasmatidae	Pseudophasmatinae	Anisomorphini	Anisomorpha	paromalus	2	NA	NA	breeding	NA
454	Anisomorpha_paromalus	509	3.24	3.1	3.73	5.03	0	42.1	0.380248	0.380248	0.380248	0.867364	4.135	3.715	4.22	6.695	0	54.52	0.717662	4.03698	3.66374	4.19146	6.48466	0	53.0865	Hemimetabola	Neoptera	Polyneoptera	Phasmatodea	Verophasmatodea	Pseudophasmatoidea	Pseudophasmatidae	Pseudophasmatinae	Anisomorphini	Anisomorpha	paromalus	2	NA	NA	breeding	NA
387	Peruphasma_schultei	464	4	4.7	4.87	4.96	2.44	39.24	0.0938418	0.0938418	0.0938418	0.296865	4.4	5.16667	5.35667	5.45333	2.68	43.1467	0.246034	4.39061	5.15579	5.34525	5.44182	2.67446	43.0554	Hemimetabola	Neoptera	Polyneoptera	Phasmatodea	Verophasmatodea	Pseudophasmatoidea	Pseudophasmatidae	Pseudophasmatinae	Anisomorphini	Peruphasma	schultei	2	NA	NA	breeding	NA
388	Peruphasma_schultei	465	4.6	5.4	5.6	5.7	2.8	45.1	0.285675	0.398377	0.342026	0.296865	4.4	5.16667	5.35667	5.45333	2.68	43.1467	0.246034	4.39061	5.15579	5.34525	5.44182	2.67446	43.0554	Hemimetabola	Neoptera	Polyneoptera	Phasmatodea	Verophasmatodea	Pseudophasmatoidea	Pseudophasmatidae	Pseudophasmatinae	Anisomorphini	Peruphasma	schultei	2	NA	NA	breeding	NA
389	Peruphasma_schultei	465	4.6	5.4	5.6	5.7	2.8	45.1	0.398377	0.398377	0.342026	0.296865	4.4	5.16667	5.35667	5.45333	2.68	43.1467	0.246034	4.39061	5.15579	5.34525	5.44182	2.67446	43.0554	Hemimetabola	Neoptera	Polyneoptera	Phasmatodea	Verophasmatodea	Pseudophasmatoidea	Pseudophasmatidae	Pseudophasmatinae	Anisomorphini	Peruphasma	schultei	2	NA	NA	breeding	NA
422	Pseudophasma_subapterum	504	4	3.23	3.57	5.86	5.14	54.83	0.805529	0.805529	0.805529	0.571591	3.395	2.79	3.015	4.54	3.945	47.82	0.521526	3.34066	2.75509	2.96348	4.34387	3.75965	47.3034	Hemimetabola	Neoptera	Polyneoptera	Phasmatodea	Verophasmatodea	Pseudophasmatoidea	Pseudophasmatidae	Pseudophasmatinae	Pseudophasmatini	Pseudophasma	subapterum	0.5	NA	NA	breeding	NA
450	Pseudophasma_subapterum	505	2.79	2.35	2.46	3.22	2.75	40.81	0.337654	0.337654	0.337654	0.571591	3.395	2.79	3.015	4.54	3.945	47.82	0.521526	3.34066	2.75509	2.96348	4.34387	3.75965	47.3034	Hemimetabola	Neoptera	Polyneoptera	Phasmatodea	Verophasmatodea	Pseudophasmatoidea	Pseudophasmatidae	Pseudophasmatinae	Pseudophasmatini	Pseudophasma	subapterum	2	NA	NA	breeding	NA
587	Metriophasma_diocles	628	3.4	3.1	5.2	3.9	19.6	81.8	0.68015	0.697296	0.688723	0.633866	3.03	2.825	4.975	3.36	17.33	75.285	0.630684	3.00732	2.81158	4.96991	3.31632	17.1807	75.0026	Hemimetabola	Neoptera	Polyneoptera	Phasmatodea	Verophasmatodea	Pseudophasmatoidea	Pseudophasmatidae	Xerosomatinae	Prexaspini	Metriophasma	diocles	2	NA	NA	breeding	NA
588	Metriophasma_diocles	628	3.4	3.1	5.2	3.9	19.6	81.8	0.697296	0.697296	0.688723	0.633866	3.03	2.825	4.975	3.36	17.33	75.285	0.630684	3.00732	2.81158	4.96991	3.31632	17.1807	75.0026	Hemimetabola	Neoptera	Polyneoptera	Phasmatodea	Verophasmatodea	Pseudophasmatoidea	Pseudophasmatidae	Xerosomatinae	Prexaspini	Metriophasma	diocles	2	NA	NA	breeding	NA
1499	Metriophasma_diocles	1532	2.66	2.55	4.75	2.82	15.06	68.77	0.570436	0.570436	0.537561	0.633866	3.03	2.825	4.975	3.36	17.33	75.285	0.630684	3.00732	2.81158	4.96991	3.31632	17.1807	75.0026	Hemimetabola	Neoptera	Polyneoptera	Phasmatodea	Verophasmatodea	Pseudophasmatoidea	Pseudophasmatidae	Xerosomatinae	Prexaspini	Metriophasma	diocles	2	NA	NA	breeding	NA
2153	Metriophasma_diocles	1532	2.66	2.55	4.75	2.82	15.06	68.77	0.504685	0.570436	0.537561	0.633866	3.03	2.825	4.975	3.36	17.33	75.285	0.630684	3.00732	2.81158	4.96991	3.31632	17.1807	75.0026	Hemimetabola	Neoptera	Polyneoptera	Phasmatodea	Verophasmatodea	Pseudophasmatoidea	Pseudophasmatidae	Xerosomatinae	Prexaspini	Metriophasma	diocles	2	NA	NA	breeding	NA
180	Acanthops_falcata	333	6.1	4.4	2.4	3.4	30.3	31.2	0.202207	2.29502	0.731412	1.00924	5.09533	3.77333	2.16133	3.016	25.5153	31.9733	0.61074	5.02353	3.65315	2.14725	2.99202	24.9267	31.9613	Hemimetabola	Neoptera	Polyneoptera	Mantodea	-	-	Acanthopidae	Acanthopinae	-	Acanthops	falcata	2	NA	NA	breeding	NA
181	Acanthops_falcata	333	6.1	4.4	2.4	3.4	30.3	31.2	0.109295	2.29502	0.731412	1.00924	5.09533	3.77333	2.16133	3.016	25.5153	31.9733	0.61074	5.02353	3.65315	2.14725	2.99202	24.9267	31.9613	Hemimetabola	Neoptera	Polyneoptera	Mantodea	-	-	Acanthopidae	Acanthopinae	-	Acanthops	falcata	2	NA	NA	breeding	NA
199	Acanthops_falcata	328	4.29	2.58	2.06	2.53	25.85	32.84	0.157172	0.208081	0.146929	1.00924	5.09533	3.77333	2.16133	3.016	25.5153	31.9733	0.61074	5.02353	3.65315	2.14725	2.99202	24.9267	31.9613	Hemimetabola	Neoptera	Polyneoptera	Mantodea	-	-	Acanthopidae	Acanthopinae	-	Acanthops	falcata	2	NA	NA	breeding	NA
200	Acanthops_falcata	329	5.47	4.6	2.3	3.29	16.17	31.08	0.338046	0.695667	0.560134	1.00924	5.09533	3.77333	2.16133	3.016	25.5153	31.9733	0.61074	5.02353	3.65315	2.14725	2.99202	24.9267	31.9613	Hemimetabola	Neoptera	Polyneoptera	Mantodea	-	-	Acanthopidae	Acanthopinae	-	Acanthops	falcata	2	NA	NA	breeding	NA
203	Acanthops_falcata	332	4.12	3.16	1.76	2.75	26.44	33	0.222255	0.248082	0.231896	1.00924	5.09533	3.77333	2.16133	3.016	25.5153	31.9733	0.61074	5.02353	3.65315	2.14725	2.99202	24.9267	31.9613	Hemimetabola	Neoptera	Polyneoptera	Mantodea	-	-	Acanthopidae	Acanthopinae	-	Acanthops	falcata	2	NA	NA	breeding	NA
204	Acanthops_falcata	333	6.1	4.4	2.4	3.4	30.3	31.2	0.520907	2.29502	0.731412	1.00924	5.09533	3.77333	2.16133	3.016	25.5153	31.9733	0.61074	5.02353	3.65315	2.14725	2.99202	24.9267	31.9613	Hemimetabola	Neoptera	Polyneoptera	Mantodea	-	-	Acanthopidae	Acanthopinae	-	Acanthops	falcata	2	NA	NA	breeding	NA
220	Acanthops_falcata	328	4.29	2.58	2.06	2.53	25.85	32.84	0.112388	0.208081	0.146929	1.00924	5.09533	3.77333	2.16133	3.016	25.5153	31.9733	0.61074	5.02353	3.65315	2.14725	2.99202	24.9267	31.9613	Hemimetabola	Neoptera	Polyneoptera	Mantodea	-	-	Acanthopidae	Acanthopinae	-	Acanthops	falcata	2	NA	NA	breeding	NA
221	Acanthops_falcata	332	4.12	3.16	1.76	2.75	26.44	33	0.225352	0.248082	0.231896	1.00924	5.09533	3.77333	2.16133	3.016	25.5153	31.9733	0.61074	5.02353	3.65315	2.14725	2.99202	24.9267	31.9613	Hemimetabola	Neoptera	Polyneoptera	Mantodea	-	-	Acanthopidae	Acanthopinae	-	Acanthops	falcata	2	NA	NA	breeding	NA
230	Acanthops_falcata	329	5.47	4.6	2.3	3.29	16.17	31.08	0.646691	0.695667	0.560134	1.00924	5.09533	3.77333	2.16133	3.016	25.5153	31.9733	0.61074	5.02353	3.65315	2.14725	2.99202	24.9267	31.9613	Hemimetabola	Neoptera	Polyneoptera	Mantodea	-	-	Acanthopidae	Acanthopinae	-	Acanthops	falcata	2	NA	NA	breeding	NA
231	Acanthops_falcata	333	6.1	4.4	2.4	3.4	30.3	31.2	0.529632	2.29502	0.731412	1.00924	5.09533	3.77333	2.16133	3.016	25.5153	31.9733	0.61074	5.02353	3.65315	2.14725	2.99202	24.9267	31.9613	Hemimetabola	Neoptera	Polyneoptera	Mantodea	-	-	Acanthopidae	Acanthopinae	-	Acanthops	falcata	2	NA	NA	breeding	NA
264	Acanthops_falcata	329	5.47	4.6	2.3	3.29	16.17	31.08	0.695667	0.695667	0.560134	1.00924	5.09533	3.77333	2.16133	3.016	25.5153	31.9733	0.61074	5.02353	3.65315	2.14725	2.99202	24.9267	31.9613	Hemimetabola	Neoptera	Polyneoptera	Mantodea	-	-	Acanthopidae	Acanthopinae	-	Acanthops	falcata	2	NA	NA	breeding	NA
265	Acanthops_falcata	333	6.1	5.4	2.4	3.4	30.3	31.2	2.29502	2.29502	0.731412	1.00924	5.09533	3.77333	2.16133	3.016	25.5153	31.9733	0.61074	5.02353	3.65315	2.14725	2.99202	24.9267	31.9613	Hemimetabola	Neoptera	Polyneoptera	Mantodea	-	-	Acanthopidae	Acanthopinae	-	Acanthops	falcata	0.5	NA	NA	breeding	NA
266	Acanthops_falcata	328	4.29	2.58	2.06	2.53	25.85	32.84	0.208081	0.208081	0.146929	1.00924	5.09533	3.77333	2.16133	3.016	25.5153	31.9733	0.61074	5.02353	3.65315	2.14725	2.99202	24.9267	31.9613	Hemimetabola	Neoptera	Polyneoptera	Mantodea	-	-	Acanthopidae	Acanthopinae	-	Acanthops	falcata	2	NA	NA	breeding	NA
267	Acanthops_falcata	332	4.12	3.16	1.76	2.75	26.44	33	0.248082	0.248082	0.231896	1.00924	5.09533	3.77333	2.16133	3.016	25.5153	31.9733	0.61074	5.02353	3.65315	2.14725	2.99202	24.9267	31.9613	Hemimetabola	Neoptera	Polyneoptera	Mantodea	-	-	Acanthopidae	Acanthopinae	-	Acanthops	falcata	2	NA	NA	breeding	NA
2368	Acanthops_falcata	328	4.29	2.58	2.06	2.53	25.85	32.84	0.110074	0.208081	0.146929	1.00924	5.09533	3.77333	2.16133	3.016	25.5153	31.9733	0.61074	5.02353	3.65315	2.14725	2.99202	24.9267	31.9613	Hemimetabola	Neoptera	Polyneoptera	Mantodea	-	-	Acanthopidae	Acanthopinae	-	Acanthops	falcata	2	NA	NA	breeding	NA
1613	Metilia_sp_PAN1	1620	5.18	3.3	2.11	2.83	32.66	35.76	0.450178	0.450178	0.450178	0.450178	5.18	3.3	2.11	2.83	32.66	35.76	0.450178	5.18	3.3	2.11	2.83	32.66	35.76	Hemimetabola	Neoptera	Polyneoptera	Mantodea	-	-	Acanthopidae	Acanthopinae	-	Metilia	sp_PAN1	2	9.15588	-79.8488	Panama	Am
225	Amorphoscelis_annulicornis	341	5	2.9	1.9	2.1	13.4	18.9	0.112816	0.118002	0.115409	0.0831098	4.676	2.48	1.68	2.156	14.408	18.352	0.0758588	4.65481	2.42274	1.67017	2.14945	14.384	18.3028	Hemimetabola	Neoptera	Polyneoptera	Mantodea	-	-	Amorphoscelidae	Acromantinae	-	Amorphoscelis	annulicornis	2	NA	NA	breeding	NA
226	Amorphoscelis_annulicornis	340	4.14	1.85	1.5	2.04	15.02	16.83	0.0727103	0.0727103	0.0663573	0.0831098	4.676	2.48	1.68	2.156	14.408	18.352	0.0758588	4.65481	2.42274	1.67017	2.14945	14.384	18.3028	Hemimetabola	Neoptera	Polyneoptera	Mantodea	-	-	Amorphoscelidae	Acromantinae	-	Amorphoscelis	annulicornis	2	NA	NA	breeding	NA
273	Amorphoscelis_annulicornis	340	4.14	1.85	1.5	2.04	15.02	16.83	0.0600043	0.0727103	0.0663573	0.0831098	4.676	2.48	1.68	2.156	14.408	18.352	0.0758588	4.65481	2.42274	1.67017	2.14945	14.384	18.3028	Hemimetabola	Neoptera	Polyneoptera	Mantodea	-	-	Amorphoscelidae	Acromantinae	-	Amorphoscelis	annulicornis	2	NA	NA	breeding	NA
274	Amorphoscelis_annulicornis	341	5	2.9	1.9	2.1	13.4	18.9	0.118002	0.118002	0.115409	0.0831098	4.676	2.48	1.68	2.156	14.408	18.352	0.0758588	4.65481	2.42274	1.67017	2.14945	14.384	18.3028	Hemimetabola	Neoptera	Polyneoptera	Mantodea	-	-	Amorphoscelidae	Acromantinae	-	Amorphoscelis	annulicornis	2	NA	NA	breeding	NA
329	Amorphoscelis_annulicornis	428	5.1	2.9	1.6	2.5	15.2	20.3	0.0341238	0.0341238	0.0341238	0.0831098	4.676	2.48	1.68	2.156	14.408	18.352	0.0758588	4.65481	2.42274	1.67017	2.14945	14.384	18.3028	Hemimetabola	Neoptera	Polyneoptera	Mantodea	-	-	Amorphoscelidae	Acromantinae	-	Amorphoscelis	annulicornis	20	NA	NA	breeding	NA
1371	Paraoxypilus_sp_AUS1	1444	3.2	2.14	1.29	1.86	16.06	16.53	0.0384977	0.0384977	0.0384977	0.0384977	3.2	2.14	1.29	1.86	16.06	16.53	0.0384977	3.2	2.14	1.29	1.86	16.06	16.53	Hemimetabola	Neoptera	Polyneoptera	Mantodea	-	-	Amorphoscelidae	Paraoxypilinae	Paraoxypilini	Paraoxypilus	sp_AUS1	20	-26.0003	153.148	Australia	Cfa
474	Blepharopsis_mendica	554	7.14	8.98	4.53	7	46.98	58.3	0.921048	0.921048	0.733854	0.921048	7.14	8.98	4.53	7	46.98	58.3	0.921048	7.14	8.98	4.53	7	46.98	58.3	Hemimetabola	Neoptera	Polyneoptera	Mantodea	-	-	Empusidae	Blepharodinae	-	Blepharopsis	mendica	2	NA	NA	breeding	NA
2211	Blepharopsis_mendica	554	7.14	8.98	4.53	7	46.98	58.3	0.654347	0.921048	0.733854	0.921048	7.14	8.98	4.53	7	46.98	58.3	0.921048	7.14	8.98	4.53	7	46.98	58.3	Hemimetabola	Neoptera	Polyneoptera	Mantodea	-	-	Empusidae	Blepharodinae	-	Blepharopsis	mendica	2	NA	NA	breeding	NA
2212	Blepharopsis_mendica	554	7.14	8.98	4.53	7	46.98	58.3	0.626168	0.921048	0.733854	0.921048	7.14	8.98	4.53	7	46.98	58.3	0.921048	7.14	8.98	4.53	7	46.98	58.3	Hemimetabola	Neoptera	Polyneoptera	Mantodea	-	-	Empusidae	Blepharodinae	-	Blepharopsis	mendica	2	NA	NA	breeding	NA
324	Idolomantis_diabolica	423	7.8	18.4	5	7.6	67.6	99.3	2.42112	2.42112	2.42112	2.42112	7.8	18.4	5	7.6	67.6	99.3	2.42112	7.8	18.4	5	7.6	67.6	99.3	Hemimetabola	Neoptera	Polyneoptera	Mantodea	-	-	Empusidae	Blepharodinae	Idolomantini	Idolomantis	diabolica	2	NA	NA	breeding	NA
414	Gongylus_gongylodes	487	5.69	9.8	3.64	5	33.18	78.78	2.91578	2.91578	2.67319	2.4091	5.9125	9.45	3.5875	4.975	31.885	77.485	2.16671	5.90053	9.42952	3.58632	4.97481	31.8014	77.4518	Hemimetabola	Neoptera	Polyneoptera	Mantodea	-	-	Empusidae	Empusinae	Empusini	Gongylus	gongylodes	0.5	NA	NA	breeding	NA
415	Gongylus_gongylodes	487	5.69	9.8	3.64	5	33.18	78.78	2.76578	2.91578	2.67319	2.4091	5.9125	9.45	3.5875	4.975	31.885	77.485	2.16671	5.90053	9.42952	3.58632	4.97481	31.8014	77.4518	Hemimetabola	Neoptera	Polyneoptera	Mantodea	-	-	Empusidae	Empusinae	Empusini	Gongylus	gongylodes	0.5	NA	NA	breeding	NA
416	Gongylus_gongylodes	487	5.69	9.8	3.64	5	33.18	78.78	2.33802	2.91578	2.67319	2.4091	5.9125	9.45	3.5875	4.975	31.885	77.485	2.16671	5.90053	9.42952	3.58632	4.97481	31.8014	77.4518	Hemimetabola	Neoptera	Polyneoptera	Mantodea	-	-	Empusidae	Empusinae	Empusini	Gongylus	gongylodes	0.5	NA	NA	breeding	NA
475	Gongylus_gongylodes	555	6.58	8.4	3.43	4.9	28	73.6	0.889084	0.889084	0.889084	2.4091	5.9125	9.45	3.5875	4.975	31.885	77.485	2.16671	5.90053	9.42952	3.58632	4.97481	31.8014	77.4518	Hemimetabola	Neoptera	Polyneoptera	Mantodea	-	-	Empusidae	Empusinae	Empusini	Gongylus	gongylodes	2	NA	NA	breeding	NA
205	Hypsicorypha_gracilis	334	3	5.9	2.5	2.3	33.1	57.5	0.157252	0.157252	0.157252	1.12082	3.3825	7.235	2.2675	3.0875	35.7625	61.265	0.82866	3.3749	7.19008	2.2637	3.04941	35.7283	61.2253	Hemimetabola	Neoptera	Polyneoptera	Mantodea	-	-	Empusidae	Empusinae	Empusini	Hypsicorypha	gracilis	2	NA	NA	breeding	NA
206	Hypsicorypha_gracilis	335	3.51	7.68	2.19	3.35	36.65	62.52	0.190463	1.44201	0.670541	1.12082	3.3825	7.235	2.2675	3.0875	35.7625	61.265	0.82866	3.3749	7.19008	2.2637	3.04941	35.7283	61.2253	Hemimetabola	Neoptera	Polyneoptera	Mantodea	-	-	Empusidae	Empusinae	Empusini	Hypsicorypha	gracilis	2	NA	NA	breeding	NA
234	Hypsicorypha_gracilis	335	3.51	7.68	2.19	3.35	36.65	62.52	0.379145	1.44201	0.670541	1.12082	3.3825	7.235	2.2675	3.0875	35.7625	61.265	0.82866	3.3749	7.19008	2.2637	3.04941	35.7283	61.2253	Hemimetabola	Neoptera	Polyneoptera	Mantodea	-	-	Empusidae	Empusinae	Empusini	Hypsicorypha	gracilis	2	NA	NA	breeding	NA
269	Hypsicorypha_gracilis	335	3.51	7.68	2.19	3.35	36.65	62.52	1.44201	1.44201	0.670541	1.12082	3.3825	7.235	2.2675	3.0875	35.7625	61.265	0.82866	3.3749	7.19008	2.2637	3.04941	35.7283	61.2253	Hemimetabola	Neoptera	Polyneoptera	Mantodea	-	-	Empusidae	Empusinae	Empusini	Hypsicorypha	gracilis	0.5	NA	NA	breeding	NA
304	Epaphrodita_musarum	398	4.9	4	1.9	2.8	36.2	42.3	0.158424	0.158424	0.102063	0.163959	5.1	4.2	1.975	3.325	30.75	41.65	0.163691	5.0888	4.18654	1.97093	3.22046	28.749	41.6345	Hemimetabola	Neoptera	Polyneoptera	Mantodea	-	-	Epaphroditidae	Epaphroditinae	Epaphroditini	Epaphrodita	musarum	2	NA	NA	breeding	NA
353	Epaphrodita_musarum	398	4.9	4	1.9	2.8	36.2	42.3	0.0851849	0.158424	0.102063	0.163959	5.1	4.2	1.975	3.325	30.75	41.65	0.163691	5.0888	4.18654	1.97093	3.22046	28.749	41.6345	Hemimetabola	Neoptera	Polyneoptera	Mantodea	-	-	Epaphroditidae	Epaphroditinae	Epaphroditini	Epaphrodita	musarum	2	NA	NA	breeding	NA
354	Epaphrodita_musarum	399	5.7	4.8	2.2	4.9	14.4	39.7	0.180566	0.180566	0.180566	0.163959	5.1	4.2	1.975	3.325	30.75	41.65	0.163691	5.0888	4.18654	1.97093	3.22046	28.749	41.6345	Hemimetabola	Neoptera	Polyneoptera	Mantodea	-	-	Epaphroditidae	Epaphroditinae	Epaphroditini	Epaphrodita	musarum	2	NA	NA	breeding	NA
2369	Epaphrodita_musarum	398	4.9	4	1.9	2.8	36.2	42.3	0.0625811	0.158424	0.102063	0.163959	5.1	4.2	1.975	3.325	30.75	41.65	0.163691	5.0888	4.18654	1.97093	3.22046	28.749	41.6345	Hemimetabola	Neoptera	Polyneoptera	Mantodea	-	-	Epaphroditidae	Epaphroditinae	Epaphroditini	Epaphrodita	musarum	2	NA	NA	breeding	NA
201	Eremiaphila_rotundipennis	330	5.01	2.91	2.25	3.4	6.73	20.66	0.347842	0.428126	0.373532	0.428126	5.01	2.91	2.25	3.4	6.73	20.66	0.428126	5.01	2.91	2.25	3.4	6.73	20.66	Hemimetabola	Neoptera	Polyneoptera	Mantodea	-	-	Eremiaphilidae	Eremiaphilinae	-	Eremiaphila	rotundipennis	2	NA	NA	breeding	NA
233	Eremiaphila_rotundipennis	330	5.01	2.91	2.25	3.4	6.73	20.66	0.428126	0.428126	0.373532	0.428126	5.01	2.91	2.25	3.4	6.73	20.66	0.428126	5.01	2.91	2.25	3.4	6.73	20.66	Hemimetabola	Neoptera	Polyneoptera	Mantodea	-	-	Eremiaphilidae	Eremiaphilinae	-	Eremiaphila	rotundipennis	2	NA	NA	breeding	NA
268	Eremiaphila_rotundipennis	330	5.01	2.91	2.25	3.4	6.73	20.66	0.344626	0.428126	0.373532	0.428126	5.01	2.91	2.25	3.4	6.73	20.66	0.428126	5.01	2.91	2.25	3.4	6.73	20.66	Hemimetabola	Neoptera	Polyneoptera	Mantodea	-	-	Eremiaphilidae	Eremiaphilinae	-	Eremiaphila	rotundipennis	2	NA	NA	breeding	NA
302	Acromantis_japonica	409	5	3.7	2.2	3.2	21.4	39.8	0.234018	0.234018	0.234018	0.318123	4.8	3.26667	1.63333	2.86667	20.4333	32.0667	0.302881	4.79142	3.2291	1.58209	2.83626	20.4186	31.5735	Hemimetabola	Neoptera	Polyneoptera	Mantodea	-	-	Hymenopodidae	Acromantinae	Acromantini	Acromantis	japonica	2	NA	NA	breeding	NA
571	Acromantis_japonica	614	5	3.5	1.5	3.1	19.5	30.3	0.465034	0.465034	0.465034	0.318123	4.8	3.26667	1.63333	2.86667	20.4333	32.0667	0.302881	4.79142	3.2291	1.58209	2.83626	20.4186	31.5735	Hemimetabola	Neoptera	Polyneoptera	Mantodea	-	-	Hymenopodidae	Acromantinae	Acromantini	Acromantis	japonica	2	NA	NA	breeding	NA
572	Acromantis_japonica	615	4.4	2.6	1.2	2.3	20.4	26.1	0.255317	0.255317	0.255317	0.318123	4.8	3.26667	1.63333	2.86667	20.4333	32.0667	0.302881	4.79142	3.2291	1.58209	2.83626	20.4186	31.5735	Hemimetabola	Neoptera	Polyneoptera	Mantodea	-	-	Hymenopodidae	Acromantinae	Acromantini	Acromantis	japonica	2	NA	NA	breeding	NA
477	Ephestiasula_rogenhoferi	557	4.46	3.9	2.3	2.9	17.2	28.69	0.703777	0.705165	0.704471	0.705165	4.46	3.9	2.3	2.9	17.2	28.69	0.705165	4.46	3.9	2.3	2.9	17.2	28.69	Hemimetabola	Neoptera	Polyneoptera	Mantodea	-	-	Hymenopodidae	Acromantinae	Hestiasulini	Ephestiasula	rogenhoferi	2	NA	NA	breeding	NA
2213	Ephestiasula_rogenhoferi	557	4.46	3.9	2.3	2.9	17.2	28.69	0.705165	0.705165	0.704471	0.705165	4.46	3.9	2.3	2.9	17.2	28.69	0.705165	4.46	3.9	2.3	2.9	17.2	28.69	Hemimetabola	Neoptera	Polyneoptera	Mantodea	-	-	Hymenopodidae	Acromantinae	Hestiasulini	Ephestiasula	rogenhoferi	2	NA	NA	breeding	NA
417	Phyllocrania_paradoxa	488	4.34	7.53	2.13	4.59	24.51	41.51	0.311221	0.311221	0.276146	0.311221	4.34	7.53	2.13	4.59	24.51	41.51	0.311221	4.34	7.53	2.13	4.59	24.51	41.51	Hemimetabola	Neoptera	Polyneoptera	Mantodea	-	-	Hymenopodidae	Epaphroditinae	-	Phyllocrania	paradoxa	2	NA	NA	breeding	NA
418	Phyllocrania_paradoxa	488	4.34	7.53	2.13	4.59	24.51	41.51	0.241071	0.311221	0.276146	0.311221	4.34	7.53	2.13	4.59	24.51	41.51	0.311221	4.34	7.53	2.13	4.59	24.51	41.51	Hemimetabola	Neoptera	Polyneoptera	Mantodea	-	-	Hymenopodidae	Epaphroditinae	-	Phyllocrania	paradoxa	2	NA	NA	breeding	NA
335	Chlidonoptera_lestoni	434	6.5	5.6	2.8	6.5	26.9	34.7	0.896628	0.896628	0.896628	0.906675	6.6	5.6	2.95	6.55	26.75	37.2	0.906619	6.59924	5.6	2.94618	6.54981	26.7496	37.1159	Hemimetabola	Neoptera	Polyneoptera	Mantodea	-	-	Hymenopodidae	Hymenopodinae	Hymenopodini	Chlidonoptera	lestoni	2	NA	NA	breeding	NA
336	Chlidonoptera_lestoni	435	6.7	5.6	3.1	6.6	26.6	39.7	0.916722	0.916722	0.916722	0.906675	6.6	5.6	2.95	6.55	26.75	37.2	0.906619	6.59924	5.6	2.94618	6.54981	26.7496	37.1159	Hemimetabola	Neoptera	Polyneoptera	Mantodea	-	-	Hymenopodidae	Hymenopodinae	Hymenopodini	Chlidonoptera	lestoni	2	NA	NA	breeding	NA
301	Creobroter_gemmatus	408	4.7	3.8	2.4	2.1	28	29.6	0.235321	0.235321	0.235321	0.529812	4.68833	3.88	2.17833	3.225	23.8867	28.2017	0.484031	4.67785	3.86888	2.17193	3.16165	23.5449	28.0312	Hemimetabola	Neoptera	Polyneoptera	Mantodea	-	-	Hymenopodidae	Hymenopodinae	Hymenopodini	Creobroter	gemmatus	2	NA	NA	breeding	NA
471	Creobroter_gemmatus	551	4.74	3.84	2.15	3.48	19.9	28	0.605801	0.611635	0.608718	0.529812	4.68833	3.88	2.17833	3.225	23.8867	28.2017	0.484031	4.67785	3.86888	2.17193	3.16165	23.5449	28.0312	Hemimetabola	Neoptera	Polyneoptera	Mantodea	-	-	Hymenopodidae	Hymenopodinae	Hymenopodini	Creobroter	gemmatus	2	NA	NA	breeding	NA
476	Creobroter_gemmatus	556	4.05	3.5	1.87	3.09	23.02	22.51	0.283318	0.283318	0.283318	0.529812	4.68833	3.88	2.17833	3.225	23.8867	28.2017	0.484031	4.67785	3.86888	2.17193	3.16165	23.5449	28.0312	Hemimetabola	Neoptera	Polyneoptera	Mantodea	-	-	Hymenopodidae	Hymenopodinae	Hymenopodini	Creobroter	gemmatus	2	NA	NA	breeding	NA
576	Creobroter_gemmatus	619	5	3.8	2.2	3.1	30.9	28.4	0.693849	0.693849	0.693849	0.529812	4.68833	3.88	2.17833	3.225	23.8867	28.2017	0.484031	4.67785	3.86888	2.17193	3.16165	23.5449	28.0312	Hemimetabola	Neoptera	Polyneoptera	Mantodea	-	-	Hymenopodidae	Hymenopodinae	Hymenopodini	Creobroter	gemmatus	2	NA	NA	breeding	NA
577	Creobroter_gemmatus	620	4.9	4.5	2.3	4.1	21.6	32.7	0.743112	0.743112	0.743112	0.529812	4.68833	3.88	2.17833	3.225	23.8867	28.2017	0.484031	4.67785	3.86888	2.17193	3.16165	23.5449	28.0312	Hemimetabola	Neoptera	Polyneoptera	Mantodea	-	-	Hymenopodidae	Hymenopodinae	Hymenopodini	Creobroter	gemmatus	2	NA	NA	breeding	NA
2208	Creobroter_gemmatus	551	4.74	3.84	2.15	3.48	19.9	28	0.611635	0.611635	0.608718	0.529812	4.68833	3.88	2.17833	3.225	23.8867	28.2017	0.484031	4.67785	3.86888	2.17193	3.16165	23.5449	28.0312	Hemimetabola	Neoptera	Polyneoptera	Mantodea	-	-	Hymenopodidae	Hymenopodinae	Hymenopodini	Creobroter	gemmatus	2	NA	NA	breeding	NA
227	Hymenopus_coronatus	322	3.99	4.36	1.66	2.53	23.34	26.49	0.0777194	0.0884679	0.0830936	0.388475	4.99875	5.6175	2.455	4.075	36.0925	43.4262	0.308243	4.88128	5.41127	2.33976	3.83676	33.3864	39.3935	Hemimetabola	Neoptera	Polyneoptera	Mantodea	-	-	Hymenopodidae	Hymenopodinae	Hymenopodini	Hymenopus	coronatus	2	NA	NA	breeding	NA
228	Hymenopus_coronatus	322	3.99	4.36	1.66	2.53	23.34	26.49	0.0884679	0.0884679	0.0830936	0.388475	4.99875	5.6175	2.455	4.075	36.0925	43.4262	0.308243	4.88128	5.41127	2.33976	3.83676	33.3864	39.3935	Hemimetabola	Neoptera	Polyneoptera	Mantodea	-	-	Hymenopodidae	Hymenopodinae	Hymenopodini	Hymenopus	coronatus	2	NA	NA	breeding	NA
303	Hymenopus_coronatus	410	6.27	7.24	3.34	4.98	50.22	65.41	0.314701	0.525621	0.448294	0.388475	4.99875	5.6175	2.455	4.075	36.0925	43.4262	0.308243	4.88128	5.41127	2.33976	3.83676	33.3864	39.3935	Hemimetabola	Neoptera	Polyneoptera	Mantodea	-	-	Hymenopodidae	Hymenopodinae	Hymenopodini	Hymenopus	coronatus	2	NA	NA	breeding	NA
403	Hymenopus_coronatus	410	6.27	7.24	3.34	4.98	50.22	65.41	0.504561	0.525621	0.448294	0.388475	4.99875	5.6175	2.455	4.075	36.0925	43.4262	0.308243	4.88128	5.41127	2.33976	3.83676	33.3864	39.3935	Hemimetabola	Neoptera	Polyneoptera	Mantodea	-	-	Hymenopodidae	Hymenopodinae	Hymenopodini	Hymenopus	coronatus	2	NA	NA	breeding	NA
404	Hymenopus_coronatus	410	6.27	7.24	3.34	4.98	50.22	65.41	0.525621	0.525621	0.448294	0.388475	4.99875	5.6175	2.455	4.075	36.0925	43.4262	0.308243	4.88128	5.41127	2.33976	3.83676	33.3864	39.3935	Hemimetabola	Neoptera	Polyneoptera	Mantodea	-	-	Hymenopodidae	Hymenopodinae	Hymenopodini	Hymenopus	coronatus	2	NA	NA	breeding	NA
574	Hymenopus_coronatus	617	5.4	6.7	2.7	6.6	48.4	49.2	0.725038	0.725038	0.725038	0.388475	4.99875	5.6175	2.455	4.075	36.0925	43.4262	0.308243	4.88128	5.41127	2.33976	3.83676	33.3864	39.3935	Hemimetabola	Neoptera	Polyneoptera	Mantodea	-	-	Hymenopodidae	Hymenopodinae	Hymenopodini	Hymenopus	coronatus	2	NA	NA	breeding	NA
575	Hymenopus_coronatus	618	3.9	3.9	1.8	3	21.5	24.5	0.229573	0.314482	0.272028	0.388475	4.99875	5.6175	2.455	4.075	36.0925	43.4262	0.308243	4.88128	5.41127	2.33976	3.83676	33.3864	39.3935	Hemimetabola	Neoptera	Polyneoptera	Mantodea	-	-	Hymenopodidae	Hymenopodinae	Hymenopodini	Hymenopus	coronatus	2	NA	NA	breeding	NA
2235	Hymenopus_coronatus	618	3.9	3.9	1.8	3	21.5	24.5	0.314482	0.314482	0.272028	0.388475	4.99875	5.6175	2.455	4.075	36.0925	43.4262	0.308243	4.88128	5.41127	2.33976	3.83676	33.3864	39.3935	Hemimetabola	Neoptera	Polyneoptera	Mantodea	-	-	Hymenopodidae	Hymenopodinae	Hymenopodini	Hymenopus	coronatus	2	NA	NA	breeding	NA
321	Parablepharis_kuhlii	420	7.7	10.95	3.44	9.26	40.2	68.53	1.50799	1.50799	1.50799	2.15383	7.46667	10.9167	3.44667	9.68667	37.7333	65.9433	2.09619	7.46475	10.9166	3.44449	9.67003	37.6598	65.9182	Hemimetabola	Neoptera	Polyneoptera	Mantodea	-	-	Hymenopodidae	Phyllocraniinae	Parablepharini	Parablepharis	kuhlii	2	NA	NA	breeding	NA
322	Parablepharis_kuhlii	421	7.3	10.9	3.3	10.5	34.6	64.8	2.63916	2.63916	2.63916	2.15383	7.46667	10.9167	3.44667	9.68667	37.7333	65.9433	2.09619	7.46475	10.9166	3.44449	9.67003	37.6598	65.9182	Hemimetabola	Neoptera	Polyneoptera	Mantodea	-	-	Hymenopodidae	Phyllocraniinae	Parablepharini	Parablepharis	kuhlii	2	NA	NA	breeding	NA
323	Parablepharis_kuhlii	422	7.4	10.9	3.6	9.3	38.4	64.5	2.31434	2.31434	2.31434	2.15383	7.46667	10.9167	3.44667	9.68667	37.7333	65.9433	2.09619	7.46475	10.9166	3.44449	9.67003	37.6598	65.9182	Hemimetabola	Neoptera	Polyneoptera	Mantodea	-	-	Hymenopodidae	Phyllocraniinae	Parablepharini	Parablepharis	kuhlii	2	NA	NA	breeding	NA
1266	Kongobatha_diademata	1339	3.04	1.89	1.08	1.41	19.18	23.96	0.107186	0.107186	0.107186	0.107186	3.04	1.89	1.08	1.41	19.18	23.96	0.107186	3.04	1.89	1.08	1.41	19.18	23.96	Hemimetabola	Neoptera	Polyneoptera	Mantodea	-	-	Iridopterygidae	Fulciniinae	Neomantini	Kongobatha	diademata	2	-21.1699	148.5	Australia	Cwa
1064	Neomantis_australis	1137	3.8	2.85	1.33	2.35	17.66	22.26	0.174963	0.174963	0.174963	0.174963	3.8	2.85	1.33	2.35	17.66	22.26	0.174963	3.8	2.85	1.33	2.35	17.66	22.26	Hemimetabola	Neoptera	Polyneoptera	Mantodea	-	-	Iridopterygidae	Fulciniinae	Neomantini	Neomantis	australis	2	-16.1038	145.451	Australia	Am
223	Nilomantis_sp_breed1	342	4.02	1.75	1.3	1.78	17.79	22.57	0.147639	0.481798	0.314719	0.284374	4.57	2.235	1.24	1.86	23.675	29.605	0.204677	4.53678	2.18174	1.23855	1.85828	22.9319	28.757	Hemimetabola	Neoptera	Polyneoptera	Mantodea	-	-	Iridopterygidae	Hapalomantinae	Nilomantini	Nilomantis	sp_breed1	2	NA	NA	breeding	NA
224	Nilomantis_sp_breed1	343	5.12	2.72	1.18	1.94	29.56	36.64	0.0859288	0.0869505	0.0864396	0.284374	4.57	2.235	1.24	1.86	23.675	29.605	0.204677	4.53678	2.18174	1.23855	1.85828	22.9319	28.757	Hemimetabola	Neoptera	Polyneoptera	Mantodea	-	-	Iridopterygidae	Hapalomantinae	Nilomantini	Nilomantis	sp_breed1	2	NA	NA	breeding	NA
271	Nilomantis_sp_breed1	342	4.02	1.75	1.3	1.78	17.79	22.57	0.481798	0.481798	0.314719	0.284374	4.57	2.235	1.24	1.86	23.675	29.605	0.204677	4.53678	2.18174	1.23855	1.85828	22.9319	28.757	Hemimetabola	Neoptera	Polyneoptera	Mantodea	-	-	Iridopterygidae	Hapalomantinae	Nilomantini	Nilomantis	sp_breed1	0.5	NA	NA	breeding	NA
275	Nilomantis_sp_breed1	343	5.12	2.72	1.18	1.94	29.56	36.64	0.0869505	0.0869505	0.0864396	0.284374	4.57	2.235	1.24	1.86	23.675	29.605	0.204677	4.53678	2.18174	1.23855	1.85828	22.9319	28.757	Hemimetabola	Neoptera	Polyneoptera	Mantodea	-	-	Iridopterygidae	Hapalomantinae	Nilomantini	Nilomantis	sp_breed1	2	NA	NA	breeding	NA
1187	Ciulfina_sp_AUS1	1260	3.19	1.71	1.26	1.54	14.35	19.64	0.0745881	0.0745881	0.0745881	0.0745881	3.19	1.71	1.26	1.54	14.35	19.64	0.0745881	3.19	1.71	1.26	1.54	14.35	19.64	Hemimetabola	Neoptera	Polyneoptera	Mantodea	-	-	Liturgusidae	Liturgusinae	Liturgusini	Ciulfina	sp_AUS1	2	-15.5776	144.456	Australia	Aw
333	Liturgusa_forssetti	432	6.3	4.2	2.4	3.1	17.4	30.4	0.581401	0.581401	0.581401	0.759471	6.25	3.9	2.25	3.15	17.85	30.1	0.7383	6.2498	3.88844	2.24499	3.1496	17.8443	30.0985	Hemimetabola	Neoptera	Polyneoptera	Mantodea	-	-	Liturgusidae	Liturgusinae	Liturgusini	Liturgusa	forssetti	2	NA	NA	breeding	NA
334	Liturgusa_forssetti	433	6.2	3.6	2.1	3.2	18.3	29.8	0.93754	0.93754	0.93754	0.759471	6.25	3.9	2.25	3.15	17.85	30.1	0.7383	6.2498	3.88844	2.24499	3.1496	17.8443	30.0985	Hemimetabola	Neoptera	Polyneoptera	Mantodea	-	-	Liturgusidae	Liturgusinae	Liturgusini	Liturgusa	forssetti	2	NA	NA	breeding	NA
1484	Liturgusa_sp_PAN1	1520	4.38	4.44	2.58	3.1	15.8	30.14	0.927265	0.927265	0.927265	0.927265	4.38	4.44	2.58	3.1	15.8	30.14	0.927265	4.38	4.44	2.58	3.1	15.8	30.14	Hemimetabola	Neoptera	Polyneoptera	Mantodea	-	-	Liturgusidae	Liturgusinae	Liturgusini	Liturgusa	sp_PAN1	2	9.15588	-79.8488	Panama	Am
196	Theopompa_servillei	319	10	5.6	4	5.5	29.8	42.6	0.562297	3.07104	1.81667	3.07104	10	5.6	4	5.5	29.8	42.6	3.07104	10	5.6	4	5.5	29.8	42.6	Hemimetabola	Neoptera	Polyneoptera	Mantodea	-	-	Liturgusidae	Liturgusinae	Liturgusini	Theopompa	servillei	2	NA	NA	breeding	NA
263	Theopompa_servillei	319	10	5.6	4	5.5	29.8	42.6	3.07104	3.07104	1.81667	3.07104	10	5.6	4	5.5	29.8	42.6	3.07104	10	5.6	4	5.5	29.8	42.6	Hemimetabola	Neoptera	Polyneoptera	Mantodea	-	-	Liturgusidae	Liturgusinae	Liturgusini	Theopompa	servillei	0.5	NA	NA	breeding	NA
1649	Angela_sp_PAN1	1652	4.04	2.2	1.07	1.43	34.29	74.48	0.114369	0.114369	0.114369	0.114369	4.04	2.2	1.07	1.43	34.29	74.48	0.114369	4.04	2.2	1.07	1.43	34.29	74.48	Hemimetabola	Neoptera	Polyneoptera	Mantodea	-	-	Mantidae	Angelinae	-	Angela	sp_PAN1	20	9.15588	-79.8488	Panama	Am
1520	Choeradodis_rhombicollis	1551	7.35	5.22	2.44	3.67	45.74	58.44	1.10746	1.10746	1.10746	0.902093	7.3125	5.34	2.1625	4.9825	47.9375	56.3025	0.894983	7.31247	5.33955	2.15688	4.91661	47.9204	56.2892	Hemimetabola	Neoptera	Polyneoptera	Mantodea	-	-	Mantidae	Choeradodinae	Choeradodini	Choeradodis	rhombicollis	2	NA	NA	breeding	NA
1656	Choeradodis_rhombicollis	1658	7.3	5.38	2.07	5.42	48.67	55.59	0.833639	0.833639	0.754103	0.902093	7.3125	5.34	2.1625	4.9825	47.9375	56.3025	0.894983	7.31247	5.33955	2.15688	4.91661	47.9204	56.2892	Hemimetabola	Neoptera	Polyneoptera	Mantodea	-	-	Mantidae	Choeradodinae	Choeradodini	Choeradodis	rhombicollis	2	NA	NA	breeding	NA
2194	Choeradodis_rhombicollis	1658	7.3	5.38	2.07	5.42	48.67	55.59	0.72092	0.833639	0.754103	0.902093	7.3125	5.34	2.1625	4.9825	47.9375	56.3025	0.894983	7.31247	5.33955	2.15688	4.91661	47.9204	56.2892	Hemimetabola	Neoptera	Polyneoptera	Mantodea	-	-	Mantidae	Choeradodinae	Choeradodini	Choeradodis	rhombicollis	2	NA	NA	breeding	NA
2195	Choeradodis_rhombicollis	1658	7.3	5.38	2.07	5.42	48.67	55.59	0.70775	0.833639	0.754103	0.902093	7.3125	5.34	2.1625	4.9825	47.9375	56.3025	0.894983	7.31247	5.33955	2.15688	4.91661	47.9204	56.2892	Hemimetabola	Neoptera	Polyneoptera	Mantodea	-	-	Mantidae	Choeradodinae	Choeradodini	Choeradodis	rhombicollis	2	NA	NA	breeding	NA
473	Deroplatys_truncata	553	9.4	6.67	3.16	6.24	41.6	67.23	1.83685	1.83685	1.3777	1.83685	9.4	6.67	3.16	6.24	41.6	67.23	1.83685	9.4	6.67	3.16	6.24	41.6	67.23	Hemimetabola	Neoptera	Polyneoptera	Mantodea	-	-	Mantidae	Deroplatyinae	Deroplatyini	Deroplatys	truncata	2	NA	NA	breeding	NA
2209	Deroplatys_truncata	553	9.4	6.67	3.16	6.24	41.6	67.23	1.34349	1.83685	1.3777	1.83685	9.4	6.67	3.16	6.24	41.6	67.23	1.83685	9.4	6.67	3.16	6.24	41.6	67.23	Hemimetabola	Neoptera	Polyneoptera	Mantodea	-	-	Mantidae	Deroplatyinae	Deroplatyini	Deroplatys	truncata	2	NA	NA	breeding	NA
2210	Deroplatys_truncata	553	9.4	6.67	3.16	6.24	41.6	67.23	0.952766	1.83685	1.3777	1.83685	9.4	6.67	3.16	6.24	41.6	67.23	1.83685	9.4	6.67	3.16	6.24	41.6	67.23	Hemimetabola	Neoptera	Polyneoptera	Mantodea	-	-	Mantidae	Deroplatyinae	Deroplatyini	Deroplatys	truncata	2	NA	NA	breeding	NA
198	Tagalomantis_manillensis	326	6.11	2.75	2.43	3.88	9.83	66.73	0.409702	0.409702	0.397551	0.460746	5.69333	2.88333	2.28167	3.4	17.1967	61.3317	0.406582	5.6614	2.81856	2.26113	3.34762	14.7619	60.8933	Hemimetabola	Neoptera	Polyneoptera	Mantodea	-	-	Mantidae	Deroplatyinae	Euchomenellini	Tagalomantis	manillensis	2	NA	NA	breeding	NA
236	Tagalomantis_manillensis	326	6.11	2.75	2.43	3.88	9.83	66.73	0.382791	0.409702	0.397551	0.460746	5.69333	2.88333	2.28167	3.4	17.1967	61.3317	0.406582	5.6614	2.81856	2.26113	3.34762	14.7619	60.8933	Hemimetabola	Neoptera	Polyneoptera	Mantodea	-	-	Mantidae	Deroplatyinae	Euchomenellini	Tagalomantis	manillensis	2	NA	NA	breeding	NA
239	Tagalomantis_manillensis	327	4.93	2.05	1.96	2.91	32.14	53.59	0.134442	0.134442	0.134442	0.460746	5.69333	2.88333	2.28167	3.4	17.1967	61.3317	0.406582	5.6614	2.81856	2.26113	3.34762	14.7619	60.8933	Hemimetabola	Neoptera	Polyneoptera	Mantodea	-	-	Mantidae	Deroplatyinae	Euchomenellini	Tagalomantis	manillensis	2	NA	NA	breeding	NA
270	Tagalomantis_manillensis	326	6.11	2.75	2.43	3.88	9.83	66.73	0.400161	0.409702	0.397551	0.460746	5.69333	2.88333	2.28167	3.4	17.1967	61.3317	0.406582	5.6614	2.81856	2.26113	3.34762	14.7619	60.8933	Hemimetabola	Neoptera	Polyneoptera	Mantodea	-	-	Mantidae	Deroplatyinae	Euchomenellini	Tagalomantis	manillensis	2	NA	NA	breeding	NA
326	Tagalomantis_manillensis	425	6.1	4.2	2.64	3.45	11.15	64.81	0.745801	0.745801	0.745801	0.460746	5.69333	2.88333	2.28167	3.4	17.1967	61.3317	0.406582	5.6614	2.81856	2.26113	3.34762	14.7619	60.8933	Hemimetabola	Neoptera	Polyneoptera	Mantodea	-	-	Mantidae	Deroplatyinae	Euchomenellini	Tagalomantis	manillensis	2	NA	NA	breeding	NA
327	Tagalomantis_manillensis	426	4.8	2.8	1.8	2.4	30.4	49.4	0.655127	0.655127	0.655127	0.460746	5.69333	2.88333	2.28167	3.4	17.1967	61.3317	0.406582	5.6614	2.81856	2.26113	3.34762	14.7619	60.8933	Hemimetabola	Neoptera	Polyneoptera	Mantodea	-	-	Mantidae	Deroplatyinae	Euchomenellini	Tagalomantis	manillensis	2	NA	NA	breeding	NA
197	Dystacta_alticeps	321	5.55	4.04	1.99	4.36	41.46	42.51	0.321286	1.15698	0.739135	1.15698	5.55	4.04	1.99	4.36	41.46	42.51	1.15698	5.55	4.04	1.99	4.36	41.46	42.51	Hemimetabola	Neoptera	Polyneoptera	Mantodea	-	-	Mantidae	Dystactinae	Dystactini	Dystacta	alticeps	2	NA	NA	breeding	NA
238	Dystacta_alticeps	321	5.55	4.04	1.99	4.36	41.46	42.51	1.15698	1.15698	0.739135	1.15698	5.55	4.04	1.99	4.36	41.46	42.51	1.15698	5.55	4.04	1.99	4.36	41.46	42.51	Hemimetabola	Neoptera	Polyneoptera	Mantodea	-	-	Mantidae	Dystactinae	Dystactini	Dystacta	alticeps	2	NA	NA	breeding	NA
583	Heterochaeta_orientalis	624	9.3	6.8	3.6	5.6	63	132	1.18855	1.18855	1.18855	0.870039	8.26	5.6	2.72	4.72	57.32	115.04	0.857602	8.24458	5.57086	2.68913	4.70119	57.2529	114.748	Hemimetabola	Neoptera	Polyneoptera	Mantodea	-	-	Mantidae	Heterochaetinae	-	Heterochaeta	orientalis	2	NA	NA	breeding	NA
584	Heterochaeta_orientalis	625	8	5.3	2.5	4.5	55.9	110.8	0.585424	0.79041	0.653083	0.870039	8.26	5.6	2.72	4.72	57.32	115.04	0.857602	8.24458	5.57086	2.68913	4.70119	57.2529	114.748	Hemimetabola	Neoptera	Polyneoptera	Mantodea	-	-	Mantidae	Heterochaetinae	-	Heterochaeta	orientalis	2	NA	NA	breeding	NA
2236	Heterochaeta_orientalis	625	8	5.3	2.5	4.5	55.9	110.8	0.649865	0.79041	0.653083	0.870039	8.26	5.6	2.72	4.72	57.32	115.04	0.857602	8.24458	5.57086	2.68913	4.70119	57.2529	114.748	Hemimetabola	Neoptera	Polyneoptera	Mantodea	-	-	Mantidae	Heterochaetinae	-	Heterochaeta	orientalis	2	NA	NA	breeding	NA
2237	Heterochaeta_orientalis	625	8	5.3	2.5	4.5	55.9	110.8	0.79041	0.79041	0.653083	0.870039	8.26	5.6	2.72	4.72	57.32	115.04	0.857602	8.24458	5.57086	2.68913	4.70119	57.2529	114.748	Hemimetabola	Neoptera	Polyneoptera	Mantodea	-	-	Mantidae	Heterochaetinae	-	Heterochaeta	orientalis	2	NA	NA	breeding	NA
2238	Heterochaeta_orientalis	625	8	5.3	2.5	4.5	55.9	110.8	0.586631	0.79041	0.653083	0.870039	8.26	5.6	2.72	4.72	57.32	115.04	0.857602	8.24458	5.57086	2.68913	4.70119	57.2529	114.748	Hemimetabola	Neoptera	Polyneoptera	Mantodea	-	-	Mantidae	Heterochaetinae	-	Heterochaeta	orientalis	2	NA	NA	breeding	NA
847	Mantis_religiosa	869	7.33	6.74	3.76	5.45	17.13	63.87	0.153206	0.153206	0.153206	0.880375	7.52	6.80143	3.72	5.89143	19.7814	63.1471	0.724123	7.44555	6.74794	3.7003	5.74267	0	62.9463	Hemimetabola	Neoptera	Polyneoptera	Mantodea	-	-	Mantidae	Mantinae	Mantini	Mantis	religiosa	2	35.1818	24.9816	Greece:Crete	Csa
848	Mantis_religiosa	870	6.63	5.92	3.36	4.5	30.96	60.92	1.26937	1.26937	1.26937	0.880375	7.52	6.80143	3.72	5.89143	19.7814	63.1471	0.724123	7.44555	6.74794	3.7003	5.74267	0	62.9463	Hemimetabola	Neoptera	Polyneoptera	Mantodea	-	-	Mantidae	Mantinae	Mantini	Mantis	religiosa	2	35.1818	24.9816	Greece:Crete	Csa
849	Mantis_religiosa	871	6.89	6.74	3.72	5.1	18.89	64.89	1.29676	1.29676	0.93643	0.880375	7.52	6.80143	3.72	5.89143	19.7814	63.1471	0.724123	7.44555	6.74794	3.7003	5.74267	0	62.9463	Hemimetabola	Neoptera	Polyneoptera	Mantodea	-	-	Mantidae	Mantinae	Mantini	Mantis	religiosa	2	35.1818	24.9816	Greece:Crete	Csa
850	Mantis_religiosa	872	6.82	6.08	3.36	4.99	0	56.08	0.43687	0.43687	0.43687	0.880375	7.52	6.80143	3.72	5.89143	19.7814	63.1471	0.724123	7.44555	6.74794	3.7003	5.74267	0	62.9463	Hemimetabola	Neoptera	Polyneoptera	Mantodea	-	-	Mantidae	Mantinae	Mantini	Mantis	religiosa	2	35.1818	24.9816	Greece:Crete	Csa
870	Mantis_religiosa	892	7.99	6.51	3.5	8.36	0	58.37	0.850614	0.850614	0.850614	0.880375	7.52	6.80143	3.72	5.89143	19.7814	63.1471	0.724123	7.44555	6.74794	3.7003	5.74267	0	62.9463	Hemimetabola	Neoptera	Polyneoptera	Mantodea	-	-	Mantidae	Mantinae	Mantini	Mantis	religiosa	2	35.1818	24.9816	Greece:Crete	Csa
874	Mantis_religiosa	896	10.09	8.88	4.62	7.74	52.6	73.01	0.85905	0.85905	0.85905	0.880375	7.52	6.80143	3.72	5.89143	19.7814	63.1471	0.724123	7.44555	6.74794	3.7003	5.74267	0	62.9463	Hemimetabola	Neoptera	Polyneoptera	Mantodea	-	-	Mantidae	Mantinae	Mantini	Mantis	religiosa	2	35.1818	24.9816	Greece:Crete	Csa
2364	Mantis_religiosa	871	6.89	6.74	3.72	5.1	18.89	64.89	0.576103	1.29676	0.93643	0.880375	7.52	6.80143	3.72	5.89143	19.7814	63.1471	0.724123	7.44555	6.74794	3.7003	5.74267	0	62.9463	Hemimetabola	Neoptera	Polyneoptera	Mantodea	-	-	Mantidae	Mantinae	Mantini	Mantis	religiosa	2	35.1818	24.9816	Greece:Crete	Csa
573	Hierodula_majuscula	616	10.6	9.9	4.4	8.1	47.1	78.8	3.63056	3.63056	3.63056	3.63056	10.6	9.9	4.4	8.1	47.1	78.8	3.63056	10.6	9.9	4.4	8.1	47.1	78.8	Hemimetabola	Neoptera	Polyneoptera	Mantodea	-	-	Mantidae	Mantinae	Paramantini	Hierodula	majuscula	0.5	NA	NA	breeding	NA
565	Hierodula_membranacea	608	11	7.8	4	5.9	46	79.1	2.83015	2.83015	2.83015	1.89472	9.53333	6.86667	3.33333	5.36667	50.6667	74.5	1.79289	9.47951	6.83625	3.30193	5.35382	50.5557	74.4304	Hemimetabola	Neoptera	Polyneoptera	Mantodea	-	-	Mantidae	Mantinae	Paramantini	Hierodula	membranacea	0.5	NA	NA	breeding	NA
566	Hierodula_membranacea	609	8.8	6.4	3	5.1	53	72.2	1.427	1.427	1.31207	1.89472	9.53333	6.86667	3.33333	5.36667	50.6667	74.5	1.79289	9.47951	6.83625	3.30193	5.35382	50.5557	74.4304	Hemimetabola	Neoptera	Polyneoptera	Mantodea	-	-	Mantidae	Mantinae	Paramantini	Hierodula	membranacea	0.5	NA	NA	breeding	NA
2232	Hierodula_membranacea	609	8.8	6.4	3	5.1	53	72.2	1.19714	1.427	1.31207	1.89472	9.53333	6.86667	3.33333	5.36667	50.6667	74.5	1.79289	9.47951	6.83625	3.30193	5.35382	50.5557	74.4304	Hemimetabola	Neoptera	Polyneoptera	Mantodea	-	-	Mantidae	Mantinae	Paramantini	Hierodula	membranacea	0.5	NA	NA	breeding	NA
289	Hierodula_sp.Phong.Dien	351	3.23	3.06	1.74	2.7	16.75	24.02	1.71668	1.71668	1.71668	2.2698	8.048	5.5	3	6.164	47.402	61.694	2.21194	7.47623	5.17678	2.90277	5.80328	43.1796	57.2335	Hemimetabola	Neoptera	Polyneoptera	Mantodea	-	-	Mantidae	Mantinae	Paramantini	Hierodula	sp.Phong.Dien	0.5	NA	NA	breeding	NA
290	Hierodula_sp.Phong.Dien	352	8.85	5.22	3.13	7.22	58.91	71.88	2.58413	2.8958	2.73997	2.2698	8.048	5.5	3	6.164	47.402	61.694	2.21194	7.47623	5.17678	2.90277	5.80328	43.1796	57.2335	Hemimetabola	Neoptera	Polyneoptera	Mantodea	-	-	Mantidae	Mantinae	Paramantini	Hierodula	sp.Phong.Dien	0.5	NA	NA	breeding	NA
292	Hierodula_sp.Phong.Dien	349	8.71	4.9	3.1	6.98	57.64	70.59	1.82264	1.82264	1.82264	2.2698	8.048	5.5	3	6.164	47.402	61.694	2.21194	7.47623	5.17678	2.90277	5.80328	43.1796	57.2335	Hemimetabola	Neoptera	Polyneoptera	Mantodea	-	-	Mantidae	Mantinae	Paramantini	Hierodula	sp.Phong.Dien	0.5	NA	NA	breeding	NA
293	Hierodula_sp.Phong.Dien	352	8.85	5.22	3.13	7.22	58.91	71.88	2.8958	2.8958	2.73997	2.2698	8.048	5.5	3	6.164	47.402	61.694	2.21194	7.47623	5.17678	2.90277	5.80328	43.1796	57.2335	Hemimetabola	Neoptera	Polyneoptera	Mantodea	-	-	Mantidae	Mantinae	Paramantini	Hierodula	sp.Phong.Dien	0.5	NA	NA	breeding	NA
341	Hierodula_sp.Phong.Dien	350	10.6	9.1	3.9	6.7	44.8	70.1	2.01807	2.01807	2.01807	2.2698	8.048	5.5	3	6.164	47.402	61.694	2.21194	7.47623	5.17678	2.90277	5.80328	43.1796	57.2335	Hemimetabola	Neoptera	Polyneoptera	Mantodea	-	-	Mantidae	Mantinae	Paramantini	Hierodula	sp.Phong.Dien	2	NA	NA	breeding	NA
570	Rhombodera_megaera	613	11.1	9.7	4.3	8.5	54.8	87.1	4.27939	4.27939	4.27939	4.27939	11.1	9.7	4.3	8.5	54.8	87.1	4.27939	11.1	9.7	4.3	8.5	54.8	87.1	Hemimetabola	Neoptera	Polyneoptera	Mantodea	-	-	Mantidae	Mantinae	Paramantini	Rhombodera	megaera	0.5	NA	NA	breeding	NA
569	Rhombodera_valida	612	8.5	6.7	3.2	7.5	52.9	68.4	1.43806	1.90695	1.67251	1.90695	8.5	6.7	3.2	7.5	52.9	68.4	1.90695	8.5	6.7	3.2	7.5	52.9	68.4	Hemimetabola	Neoptera	Polyneoptera	Mantodea	-	-	Mantidae	Mantinae	Paramantini	Rhombodera	valida	2	NA	NA	breeding	NA
2234	Rhombodera_valida	612	8.5	6.7	3.2	7.5	52.9	68.4	1.90695	1.90695	1.67251	1.90695	8.5	6.7	3.2	7.5	52.9	68.4	1.90695	8.5	6.7	3.2	7.5	52.9	68.4	Hemimetabola	Neoptera	Polyneoptera	Mantodea	-	-	Mantidae	Mantinae	Paramantini	Rhombodera	valida	2	NA	NA	breeding	NA
193	Sphodromantis_sp_breed1	315	10.9	9.5	3.82	6.1	40.9	64.5	2.99109	4.76195	3.87652	4.76195	10.9	9.5	3.82	6.1	40.9	64.5	4.76195	10.9	9.5	3.82	6.1	40.9	64.5	Hemimetabola	Neoptera	Polyneoptera	Mantodea	-	-	Mantidae	Mantinae	Paramantini	Sphodromantis	sp_breed1	0.5	NA	NA	breeding	NA
252	Sphodromantis_sp_breed1	315	10.9	9.5	3.82	6.1	40.9	64.5	4.76195	4.76195	3.87652	4.76195	10.9	9.5	3.82	6.1	40.9	64.5	4.76195	10.9	9.5	3.82	6.1	40.9	64.5	Hemimetabola	Neoptera	Polyneoptera	Mantodea	-	-	Mantidae	Mantinae	Paramantini	Sphodromantis	sp_breed1	0.5	NA	NA	breeding	NA
309	Plistospilota_guineensis	411	9.04	6.63	3.42	6.34	55.21	81.25	1.2928	1.7307	1.51175	3.28517	11.0257	8.65143	4.47571	8.39714	57.5457	97.5	3.06721	10.948	8.5451	4.42027	8.28408	57.5217	96.9144	Hemimetabola	Neoptera	Polyneoptera	Mantodea	-	-	Mantidae	Mantinae	Polyspilotini	Plistospilota	guineensis	0.5	NA	NA	breeding	NA
310	Plistospilota_guineensis	411	9.04	6.63	3.42	6.34	55.21	81.25	1.7307	1.7307	1.51175	3.28517	11.0257	8.65143	4.47571	8.39714	57.5457	97.5	3.06721	10.948	8.5451	4.42027	8.28408	57.5217	96.9144	Hemimetabola	Neoptera	Polyneoptera	Mantodea	-	-	Mantidae	Mantinae	Polyspilotini	Plistospilota	guineensis	0.5	NA	NA	breeding	NA
311	Plistospilota_guineensis	412	11.7	9.7	4.91	9.1	57.4	102.8	2.51028	3.15442	2.83235	3.28517	11.0257	8.65143	4.47571	8.39714	57.5457	97.5	3.06721	10.948	8.5451	4.42027	8.28408	57.5217	96.9144	Hemimetabola	Neoptera	Polyneoptera	Mantodea	-	-	Mantidae	Mantinae	Polyspilotini	Plistospilota	guineensis	0.5	NA	NA	breeding	NA
320	Plistospilota_guineensis	412	11.7	9.7	4.91	9.1	57.4	102.8	3.15442	3.15442	2.83235	3.28517	11.0257	8.65143	4.47571	8.39714	57.5457	97.5	3.06721	10.948	8.5451	4.42027	8.28408	57.5217	96.9144	Hemimetabola	Neoptera	Polyneoptera	Mantodea	-	-	Mantidae	Mantinae	Polyspilotini	Plistospilota	guineensis	0.5	NA	NA	breeding	NA
578	Plistospilota_guineensis	621	11.9	9.3	4.89	9.3	59.2	104.8	4.40865	4.40865	3.785	3.28517	11.0257	8.65143	4.47571	8.39714	57.5457	97.5	3.06721	10.948	8.5451	4.42027	8.28408	57.5217	96.9144	Hemimetabola	Neoptera	Polyneoptera	Mantodea	-	-	Mantidae	Mantinae	Polyspilotini	Plistospilota	guineensis	0.5	NA	NA	breeding	NA
579	Plistospilota_guineensis	621	11.9	9.3	4.89	9.3	59.2	104.8	3.45596	4.40865	3.785	3.28517	11.0257	8.65143	4.47571	8.39714	57.5457	97.5	3.06721	10.948	8.5451	4.42027	8.28408	57.5217	96.9144	Hemimetabola	Neoptera	Polyneoptera	Mantodea	-	-	Mantidae	Mantinae	Polyspilotini	Plistospilota	guineensis	0.5	NA	NA	breeding	NA
580	Plistospilota_guineensis	621	11.9	9.3	4.89	9.3	59.2	104.8	3.49038	4.40865	3.785	3.28517	11.0257	8.65143	4.47571	8.39714	57.5457	97.5	3.06721	10.948	8.5451	4.42027	8.28408	57.5217	96.9144	Hemimetabola	Neoptera	Polyneoptera	Mantodea	-	-	Mantidae	Mantinae	Polyspilotini	Plistospilota	guineensis	0.5	NA	NA	breeding	NA
472	Polyspilota_aeruginosa	552	7.75	5.76	3.02	5.74	50.2	64.5	1.38441	1.38441	1.38441	1.38441	7.75	5.76	3.02	5.74	50.2	64.5	1.38441	7.75	5.76	3.02	5.74	50.2	64.5	Hemimetabola	Neoptera	Polyneoptera	Mantodea	-	-	Mantidae	Mantinae	Polyspilotini	Polyspilota	aeruginosa	2	NA	NA	breeding	NA
1114	Tenodera_australasiae	1187	5.76	4.3	1.92	2.54	50.49	69.5	0.370696	0.370696	0.370696	0.655717	5.82667	4.62	2.32	2.96	47.4033	68.93	0.608919	5.81173	4.59157	2.28995	2.94	47.0524	68.8729	Hemimetabola	Neoptera	Polyneoptera	Mantodea	-	-	Mantidae	Mantinae	Polyspilotini	Tenodera	australasiae	2	-16.1038	145.451	Australia	Am
1240	Tenodera_australasiae	1313	6.37	5.36	2.83	3.38	52.18	72.03	0.96588	0.96588	0.96588	0.655717	5.82667	4.62	2.32	2.96	47.4033	68.93	0.608919	5.81173	4.59157	2.28995	2.94	47.0524	68.8729	Hemimetabola	Neoptera	Polyneoptera	Mantodea	-	-	Mantidae	Mantinae	Polyspilotini	Tenodera	australasiae	2	-21.1699	148.5	Australia	Cwa
1304	Tenodera_australasiae	1377	5.35	4.2	2.21	2.96	39.54	65.26	0.630575	0.630575	0.630575	0.655717	5.82667	4.62	2.32	2.96	47.4033	68.93	0.608919	5.81173	4.59157	2.28995	2.94	47.0524	68.8729	Hemimetabola	Neoptera	Polyneoptera	Mantodea	-	-	Mantidae	Mantinae	Polyspilotini	Tenodera	australasiae	2	-25.6259	149.793	Australia	BSh
339	Tenodera_sinensis	438	8.8	6.9	3.7	8	53.1	80.7	1.01492	1.01492	1.01492	1.01492	8.8	6.9	3.7	8	53.1	80.7	1.01492	8.8	6.9	3.7	8	53.1	80.7	Hemimetabola	Neoptera	Polyneoptera	Mantodea	-	-	Mantidae	Mantinae	Polyspilotini	Tenodera	sinensis	2	NA	NA	breeding	NA
581	Miomantis_caffra	622	5.5	3.6	1.8	2.2	11	33.8	0.974076	0.974076	0.974076	1.14686	6.4	4.45	2.15	2.95	16.8	37.45	1.13377	6.3364	4.36807	2.12132	2.85307	15.7671	37.2717	Hemimetabola	Neoptera	Polyneoptera	Mantodea	-	-	Mantidae	Miomantinae	Miomantini	Miomantis	caffra	2	NA	NA	breeding	NA
582	Miomantis_caffra	623	7.3	5.3	2.5	3.7	22.6	41.1	1.31965	1.31965	1.31965	1.14686	6.4	4.45	2.15	2.95	16.8	37.45	1.13377	6.3364	4.36807	2.12132	2.85307	15.7671	37.2717	Hemimetabola	Neoptera	Polyneoptera	Mantodea	-	-	Mantidae	Miomantinae	Miomantini	Miomantis	caffra	2	NA	NA	breeding	NA
1245	Orthodera_ministralis	1318	5.58	4.29	2.1	3.11	26.12	32.9	1.0306	1.0306	1.0306	0.616045	5.08667	3.69	1.86333	2.60333	26.4767	31.1733	0.553424	5.0662	3.66652	1.85549	2.57982	26.4182	31.1344	Hemimetabola	Neoptera	Polyneoptera	Mantodea	-	-	Mantidae	Orthoderinae	-	Orthodera	ministralis	2	-19.7456	147.496	Australia	Aw
1305	Orthodera_ministralis	1378	4.49	3.34	1.69	2.39	24.51	29.14	0.35757	0.35757	0.35757	0.616045	5.08667	3.69	1.86333	2.60333	26.4767	31.1733	0.553424	5.0662	3.66652	1.85549	2.57982	26.4182	31.1344	Hemimetabola	Neoptera	Polyneoptera	Mantodea	-	-	Mantidae	Orthoderinae	-	Orthodera	ministralis	2	-25.6259	149.793	Australia	BSh
1354	Orthodera_ministralis	1427	5.19	3.44	1.8	2.31	28.8	31.48	0.459963	0.459963	0.459963	0.616045	5.08667	3.69	1.86333	2.60333	26.4767	31.1733	0.553424	5.0662	3.66652	1.85549	2.57982	26.4182	31.1344	Hemimetabola	Neoptera	Polyneoptera	Mantodea	-	-	Mantidae	Orthoderinae	-	Orthodera	ministralis	2	-28.7356	153.548	Australia	Cfa
412	Solygia_sulcatifrons	486	9.8	5.5	2.6	5	47.2	92.1	0.306401	0.470192	0.388296	0.470192	9.8	5.5	2.6	5	47.2	92.1	0.470192	9.8	5.5	2.6	5	47.2	92.1	Hemimetabola	Neoptera	Polyneoptera	Mantodea	-	-	Mantidae	Solygiinae	-	Solygia	sulcatifrons	2	NA	NA	breeding	NA
413	Solygia_sulcatifrons	486	9.8	5.5	2.6	5	47.2	92.1	0.470192	0.470192	0.388296	0.470192	9.8	5.5	2.6	5	47.2	92.1	0.470192	9.8	5.5	2.6	5	47.2	92.1	Hemimetabola	Neoptera	Polyneoptera	Mantodea	-	-	Mantidae	Solygiinae	-	Solygia	sulcatifrons	2	NA	NA	breeding	NA
330	Parastagmatoptera_sottilei	429	6.3	3.7	2.5	3.7	33.5	51.1	2.63816	2.63816	2.63816	1.44332	5.8	3.6	2.3	3.23333	32.2333	47.9667	1.23585	5.75406	3.57993	2.28943	3.19805	32.065	47.6992	Hemimetabola	Neoptera	Polyneoptera	Mantodea	-	-	Mantidae	Stagmatopterinae	Stagmatopterini	Parastagmatoptera	sottilei	2	NA	NA	breeding	NA
331	Parastagmatoptera_sottilei	430	6.3	4	2.4	3.4	35.4	51.8	0.839047	0.839047	0.839047	1.44332	5.8	3.6	2.3	3.23333	32.2333	47.9667	1.23585	5.75406	3.57993	2.28943	3.19805	32.065	47.6992	Hemimetabola	Neoptera	Polyneoptera	Mantodea	-	-	Mantidae	Stagmatopterinae	Stagmatopterini	Parastagmatoptera	sottilei	2	NA	NA	breeding	NA
332	Parastagmatoptera_sottilei	431	4.8	3.1	2	2.6	27.8	41	0.852735	0.852735	0.852735	1.44332	5.8	3.6	2.3	3.23333	32.2333	47.9667	1.23585	5.75406	3.57993	2.28943	3.19805	32.065	47.6992	Hemimetabola	Neoptera	Polyneoptera	Mantodea	-	-	Mantidae	Stagmatopterinae	Stagmatopterini	Parastagmatoptera	sottilei	2	NA	NA	breeding	NA
1640	Parastagmatoptera_vitreola	1645	5	2.74	1.85	2.02	33.15	40.17	0.461743	0.461743	0.461743	0.461743	5	2.74	1.85	2.02	33.15	40.17	0.461743	5	2.74	1.85	2.02	33.15	40.17	Hemimetabola	Neoptera	Polyneoptera	Mantodea	-	-	Mantidae	Stagmatopterinae	Stagmatopterini	Parastagmatoptera	vitreola	2	9.15588	-79.8488	Panama	Am
192	Stagmatoptera_femoralis	316	9.1	7.1	4.82	5	44.1	85.9	4.02822	4.02822	3.7362	4.3065	8.95	7.14	4.425	5.535	42.515	80.255	4.2975	8.94874	7.13989	4.40733	5.50908	42.4854	80.0562	Hemimetabola	Neoptera	Polyneoptera	Mantodea	-	-	Mantidae	Stagmatopterinae	Stagmatopterini	Stagmatoptera	femoralis	0.5	NA	NA	breeding	NA
194	Stagmatoptera_femoralis	317	8.8	7.18	4.03	6.07	40.93	74.61	4.58479	4.58479	3.97133	4.3065	8.95	7.14	4.425	5.535	42.515	80.255	4.2975	8.94874	7.13989	4.40733	5.50908	42.4854	80.0562	Hemimetabola	Neoptera	Polyneoptera	Mantodea	-	-	Mantidae	Stagmatopterinae	Stagmatopterini	Stagmatoptera	femoralis	0.5	NA	NA	breeding	NA
248	Stagmatoptera_femoralis	317	8.8	7.18	4.03	6.07	40.93	74.61	3.61688	4.58479	3.97133	4.3065	8.95	7.14	4.425	5.535	42.515	80.255	4.2975	8.94874	7.13989	4.40733	5.50908	42.4854	80.0562	Hemimetabola	Neoptera	Polyneoptera	Mantodea	-	-	Mantidae	Stagmatopterinae	Stagmatopterini	Stagmatoptera	femoralis	0.5	NA	NA	breeding	NA
249	Stagmatoptera_femoralis	316	9.1	7.1	4.82	5	44.1	85.9	3.50411	4.02822	3.7362	4.3065	8.95	7.14	4.425	5.535	42.515	80.255	4.2975	8.94874	7.13989	4.40733	5.50908	42.4854	80.0562	Hemimetabola	Neoptera	Polyneoptera	Mantodea	-	-	Mantidae	Stagmatopterinae	Stagmatopterini	Stagmatoptera	femoralis	0.5	NA	NA	breeding	NA
254	Stagmatoptera_femoralis	316	9.1	7.1	4.82	5	44.1	85.9	3.67625	4.02822	3.7362	4.3065	8.95	7.14	4.425	5.535	42.515	80.255	4.2975	8.94874	7.13989	4.40733	5.50908	42.4854	80.0562	Hemimetabola	Neoptera	Polyneoptera	Mantodea	-	-	Mantidae	Stagmatopterinae	Stagmatopterini	Stagmatoptera	femoralis	0.5	NA	NA	breeding	NA
255	Stagmatoptera_femoralis	317	8.8	7.18	4.03	6.07	40.93	74.61	3.71232	4.58479	3.97133	4.3065	8.95	7.14	4.425	5.535	42.515	80.255	4.2975	8.94874	7.13989	4.40733	5.50908	42.4854	80.0562	Hemimetabola	Neoptera	Polyneoptera	Mantodea	-	-	Mantidae	Stagmatopterinae	Stagmatopterini	Stagmatoptera	femoralis	0.5	NA	NA	breeding	NA
1447	Stagmatoptera_septentrionalis	1496	7.91	5.85	3.38	4.3	53.8	73.44	1.09521	1.13665	1.02432	1.20282	7.80286	5.60857	3.16143	4.66286	54.9557	73.2486	1.19714	7.80036	5.60032	3.15186	4.65187	54.9378	73.2045	Hemimetabola	Neoptera	Polyneoptera	Mantodea	-	-	Mantidae	Stagmatopterinae	Stagmatopterini	Stagmatoptera	septentrionalis	2	NA	NA	breeding	NA
1451	Stagmatoptera_septentrionalis	1496	7.91	5.85	3.38	4.3	53.8	73.44	0.8411	1.13665	1.02432	1.20282	7.80286	5.60857	3.16143	4.66286	54.9557	73.2486	1.19714	7.80036	5.60032	3.15186	4.65187	54.9378	73.2045	Hemimetabola	Neoptera	Polyneoptera	Mantodea	-	-	Mantidae	Stagmatopterinae	Stagmatopterini	Stagmatoptera	septentrionalis	2	NA	NA	breeding	NA
1452	Stagmatoptera_septentrionalis	1496	7.91	5.85	3.38	4.3	53.8	73.44	1.13665	1.13665	1.02432	1.20282	7.80286	5.60857	3.16143	4.66286	54.9557	73.2486	1.19714	7.80036	5.60032	3.15186	4.65187	54.9378	73.2045	Hemimetabola	Neoptera	Polyneoptera	Mantodea	-	-	Mantidae	Stagmatopterinae	Stagmatopterini	Stagmatoptera	septentrionalis	2	NA	NA	breeding	NA
1454	Stagmatoptera_septentrionalis	1499	7.6	5.88	3.18	4.82	53.58	67.48	1.06727	1.06727	1.06727	1.20282	7.80286	5.60857	3.16143	4.66286	54.9557	73.2486	1.19714	7.80036	5.60032	3.15186	4.65187	54.9378	73.2045	Hemimetabola	Neoptera	Polyneoptera	Mantodea	-	-	Mantidae	Stagmatopterinae	Stagmatopterini	Stagmatoptera	septentrionalis	2	NA	NA	breeding	NA
1636	Stagmatoptera_septentrionalis	1642	7.94	5.18	3.07	4.97	56.44	74.54	1.23924	1.23924	1.2172	1.20282	7.80286	5.60857	3.16143	4.66286	54.9557	73.2486	1.19714	7.80036	5.60032	3.15186	4.65187	54.9378	73.2045	Hemimetabola	Neoptera	Polyneoptera	Mantodea	-	-	Mantidae	Stagmatopterinae	Stagmatopterini	Stagmatoptera	septentrionalis	2	NA	NA	breeding	NA
1637	Stagmatoptera_septentrionalis	1642	7.94	5.18	3.07	4.97	56.44	74.54	1.19516	1.23924	1.2172	1.20282	7.80286	5.60857	3.16143	4.66286	54.9557	73.2486	1.19714	7.80036	5.60032	3.15186	4.65187	54.9378	73.2045	Hemimetabola	Neoptera	Polyneoptera	Mantodea	-	-	Mantidae	Stagmatopterinae	Stagmatopterini	Stagmatoptera	septentrionalis	2	NA	NA	breeding	NA
1641	Stagmatoptera_septentrionalis	1646	7.41	5.47	2.67	4.98	56.83	75.86	1.46403	1.46403	1.46403	1.20282	7.80286	5.60857	3.16143	4.66286	54.9557	73.2486	1.19714	7.80036	5.60032	3.15186	4.65187	54.9378	73.2045	Hemimetabola	Neoptera	Polyneoptera	Mantodea	-	-	Mantidae	Stagmatopterinae	Stagmatopterini	Stagmatoptera	septentrionalis	2	NA	NA	breeding	NA
563	Stagmomantis_carolina	606	6.9	5.5	2.6	4	25.6	54.8	0.856193	0.90567	0.880932	0.732241	6.76667	4.96667	2.4	3.6	29.9667	54.9767	0.681205	6.764	4.90452	2.38228	3.55162	29.3808	54.9761	Hemimetabola	Neoptera	Polyneoptera	Mantodea	-	-	Mantidae	Stagmomantinae	Stagmomantini	Stagmomantis	carolina	2	NA	NA	breeding	NA
564	Stagmomantis_carolina	607	6.5	3.9	2	2.8	38.7	55.33	0.385384	0.385384	0.385384	0.732241	6.76667	4.96667	2.4	3.6	29.9667	54.9767	0.681205	6.764	4.90452	2.38228	3.55162	29.3808	54.9761	Hemimetabola	Neoptera	Polyneoptera	Mantodea	-	-	Mantidae	Stagmomantinae	Stagmomantini	Stagmomantis	carolina	2	NA	NA	breeding	NA
2231	Stagmomantis_carolina	606	6.9	5.5	2.6	4	25.6	54.8	0.90567	0.90567	0.880932	0.732241	6.76667	4.96667	2.4	3.6	29.9667	54.9767	0.681205	6.764	4.90452	2.38228	3.55162	29.3808	54.9761	Hemimetabola	Neoptera	Polyneoptera	Mantodea	-	-	Mantidae	Stagmomantinae	Stagmomantini	Stagmomantis	carolina	2	NA	NA	breeding	NA
189	Stagmomantis_parvidentata	314	10	12.1	3.2	10.9	39.8	83.8	0.613877	5.2179	3.29335	1.94182	8.265	6.809	2.655	6.147	39.425	69.75	0.708888	8.10508	5.80285	2.6133	5.38932	39.4135	68.622	Hemimetabola	Neoptera	Polyneoptera	Mantodea	-	-	Mantidae	Stagmomantinae	Stagmomantini	Stagmomantis	parvidentata	2	NA	NA	breeding	NA
229	Stagmomantis_parvidentata	368	6.58	2.71	2.19	3.42	38.33	52.73	0.0531623	0.0532643	0.0532133	1.94182	8.265	6.809	2.655	6.147	39.425	69.75	0.708888	8.10508	5.80285	2.6133	5.38932	39.4135	68.622	Hemimetabola	Neoptera	Polyneoptera	Mantodea	-	-	Mantidae	Stagmomantinae	Stagmomantini	Stagmomantis	parvidentata	2	NA	NA	breeding	NA
250	Stagmomantis_parvidentata	314	10	12.1	3.2	10.9	39.8	83.8	4.04826	5.2179	3.29335	1.94182	8.265	6.809	2.655	6.147	39.425	69.75	0.708888	8.10508	5.80285	2.6133	5.38932	39.4135	68.622	Hemimetabola	Neoptera	Polyneoptera	Mantodea	-	-	Mantidae	Stagmomantinae	Stagmomantini	Stagmomantis	parvidentata	0.5	NA	NA	breeding	NA
256	Stagmomantis_parvidentata	314	10	12.1	3.2	10.9	39.8	83.8	5.2179	5.2179	3.29335	1.94182	8.265	6.809	2.655	6.147	39.425	69.75	0.708888	8.10508	5.80285	2.6133	5.38932	39.4135	68.622	Hemimetabola	Neoptera	Polyneoptera	Mantodea	-	-	Mantidae	Stagmomantinae	Stagmomantini	Stagmomantis	parvidentata	0.5	NA	NA	breeding	NA
351	Stagmomantis_parvidentata	344	6.69	3.57	2.17	3.13	40.39	59.24	0.256005	0.256005	0.256005	1.94182	8.265	6.809	2.655	6.147	39.425	69.75	0.708888	8.10508	5.80285	2.6133	5.38932	39.4135	68.622	Hemimetabola	Neoptera	Polyneoptera	Mantodea	-	-	Mantidae	Stagmomantinae	Stagmomantini	Stagmomantis	parvidentata	2	NA	NA	breeding	NA
567	Stagmomantis_parvidentata	610	6.7	4.3	2.2	3.6	40.6	62.5	0.443	0.443	0.399353	1.94182	8.265	6.809	2.655	6.147	39.425	69.75	0.708888	8.10508	5.80285	2.6133	5.38932	39.4135	68.622	Hemimetabola	Neoptera	Polyneoptera	Mantodea	-	-	Mantidae	Stagmomantinae	Stagmomantini	Stagmomantis	parvidentata	2	NA	NA	breeding	NA
568	Stagmomantis_parvidentata	611	9.7	7.1	3	5.8	38.3	78.2	0.879585	1.258	1.06879	1.94182	8.265	6.809	2.655	6.147	39.425	69.75	0.708888	8.10508	5.80285	2.6133	5.38932	39.4135	68.622	Hemimetabola	Neoptera	Polyneoptera	Mantodea	-	-	Mantidae	Stagmomantinae	Stagmomantini	Stagmomantis	parvidentata	0.5	NA	NA	breeding	NA
1976	Stagmomantis_parvidentata	368	6.58	2.71	2.19	3.42	38.33	52.73	0.0532643	0.0532643	0.0532133	1.94182	8.265	6.809	2.655	6.147	39.425	69.75	0.708888	8.10508	5.80285	2.6133	5.38932	39.4135	68.622	Hemimetabola	Neoptera	Polyneoptera	Mantodea	-	-	Mantidae	Stagmomantinae	Stagmomantini	Stagmomantis	parvidentata	2	NA	NA	breeding	NA
2233	Stagmomantis_parvidentata	611	9.7	7.1	3	5.8	38.3	78.2	1.258	1.258	1.06879	1.94182	8.265	6.809	2.655	6.147	39.425	69.75	0.708888	8.10508	5.80285	2.6133	5.38932	39.4135	68.622	Hemimetabola	Neoptera	Polyneoptera	Mantodea	-	-	Mantidae	Stagmomantinae	Stagmomantini	Stagmomantis	parvidentata	0.5	NA	NA	breeding	NA
2376	Stagmomantis_parvidentata	610	6.7	4.3	2.2	3.6	40.6	62.5	0.355706	0.443	0.399353	1.94182	8.265	6.809	2.655	6.147	39.425	69.75	0.708888	8.10508	5.80285	2.6133	5.38932	39.4135	68.622	Hemimetabola	Neoptera	Polyneoptera	Mantodea	-	-	Mantidae	Stagmomantinae	Stagmomantini	Stagmomantis	parvidentata	2	NA	NA	breeding	NA
337	Pseudoxyops_perpulchra	436	8.9	6.3	3.2	5.4	32.7	62.7	0.93087	0.93087	0.93087	0.93087	8.9	6.3	3.2	5.4	32.7	62.7	0.93087	8.9	6.3	3.2	5.4	32.7	62.7	Hemimetabola	Neoptera	Polyneoptera	Mantodea	-	-	Mantidae	Vatinae	Pseudoxyopsidini	Pseudoxyops	perpulchra	2	NA	NA	breeding	NA
1456	Vates_sp_PAN1	1501	6.46	5.1	3.09	4.78	39.33	56.33	0.946105	0.946105	0.946105	0.946105	6.46	5.1	3.09	4.78	39.33	56.33	0.946105	6.46	5.1	3.09	4.78	39.33	56.33	Hemimetabola	Neoptera	Polyneoptera	Mantodea	-	-	Mantidae	Vatinae	Vatini	Vates	sp_PAN1	2	9.15588	-79.8488	Panama	Am
7	Metallyticus_splendidus	2198	5.6	4.06	2.36	3.94	18.96	24.95	0.164756	0.383715	0.242802	0.593867	5.61667	4	2.36667	3.96667	19.1667	25.4583	0.489049	5.61654	3.99766	2.36662	3.96623	19.1613	25.4342	Hemimetabola	Neoptera	Polyneoptera	Mantodea	-	-	Metallyticidae	-	-	Metallyticus	splendidus	0.5	NA	NA	breeding	NA
8	Metallyticus_splendidus	2198	5.6	4.06	2.36	3.94	18.96	24.95	0.383715	0.383715	0.242802	0.593867	5.61667	4	2.36667	3.96667	19.1667	25.4583	0.489049	5.61654	3.99766	2.36662	3.96623	19.1613	25.4342	Hemimetabola	Neoptera	Polyneoptera	Mantodea	-	-	Metallyticidae	-	-	Metallyticus	splendidus	0.5	NA	NA	breeding	NA
9	Metallyticus_splendidus	2198	5.6	4.06	2.36	3.94	18.96	24.95	0.329621	0.383715	0.242802	0.593867	5.61667	4	2.36667	3.96667	19.1667	25.4583	0.489049	5.61654	3.99766	2.36662	3.96623	19.1613	25.4342	Hemimetabola	Neoptera	Polyneoptera	Mantodea	-	-	Metallyticidae	-	-	Metallyticus	splendidus	0.5	NA	NA	breeding	NA
11	Metallyticus_splendidus	2198	5.6	4.06	2.36	3.94	18.96	24.95	0.185723	0.383715	0.242802	0.593867	5.61667	4	2.36667	3.96667	19.1667	25.4583	0.489049	5.61654	3.99766	2.36662	3.96623	19.1613	25.4342	Hemimetabola	Neoptera	Polyneoptera	Mantodea	-	-	Metallyticidae	-	-	Metallyticus	splendidus	0.5	NA	NA	breeding	NA
12	Metallyticus_splendidus	2198	5.6	4.06	2.36	3.94	18.96	24.95	0.150194	0.383715	0.242802	0.593867	5.61667	4	2.36667	3.96667	19.1667	25.4583	0.489049	5.61654	3.99766	2.36662	3.96623	19.1613	25.4342	Hemimetabola	Neoptera	Polyneoptera	Mantodea	-	-	Metallyticidae	-	-	Metallyticus	splendidus	0.5	NA	NA	breeding	NA
338	Metallyticus_splendidus	437	5.7	3.7	2.4	4.1	20.2	28	1.64462	1.64462	1.64462	0.593867	5.61667	4	2.36667	3.96667	19.1667	25.4583	0.489049	5.61654	3.99766	2.36662	3.96623	19.1613	25.4342	Hemimetabola	Neoptera	Polyneoptera	Mantodea	-	-	Metallyticidae	-	-	Metallyticus	splendidus	2	NA	NA	breeding	NA
246	Metallyticus_violaceus	347	5.76	3.25	2.51	3.74	20.29	27.21	0.539546	0.55594	0.547743	0.615369	5.785	3.26	2.52	3.755	20.375	27.305	0.612493	5.78495	3.25998	2.51998	3.75497	20.3748	27.3048	Hemimetabola	Neoptera	Polyneoptera	Mantodea	-	-	Metallyticidae	-	-	Metallyticus	violaceus	2	NA	NA	breeding	NA
247	Metallyticus_violaceus	348	5.81	3.27	2.53	3.77	20.46	27.4	0.674799	0.674799	0.607148	0.615369	5.785	3.26	2.52	3.755	20.375	27.305	0.612493	5.78495	3.25998	2.51998	3.75497	20.3748	27.3048	Hemimetabola	Neoptera	Polyneoptera	Mantodea	-	-	Metallyticidae	-	-	Metallyticus	violaceus	2	NA	NA	breeding	NA
259	Metallyticus_violaceus	347	5.76	3.25	2.51	3.74	20.29	27.21	0.55594	0.55594	0.547743	0.615369	5.785	3.26	2.52	3.755	20.375	27.305	0.612493	5.78495	3.25998	2.51998	3.75497	20.3748	27.3048	Hemimetabola	Neoptera	Polyneoptera	Mantodea	-	-	Metallyticidae	-	-	Metallyticus	violaceus	2	NA	NA	breeding	NA
260	Metallyticus_violaceus	348	5.81	3.27	2.53	3.77	20.46	27.4	0.539496	0.674799	0.607148	0.615369	5.785	3.26	2.52	3.755	20.375	27.305	0.612493	5.78495	3.25998	2.51998	3.75497	20.3748	27.3048	Hemimetabola	Neoptera	Polyneoptera	Mantodea	-	-	Metallyticidae	-	-	Metallyticus	violaceus	2	NA	NA	breeding	NA
438	Sibylla_pretiosa	539	4.1	4.1	2	2.5	30.2	42.6	0.123916	0.123916	0.123916	0.123916	4.1	4.1	2	2.5	30.2	42.6	0.123916	4.1	4.1	2	2.5	30.2	42.6	Hemimetabola	Neoptera	Polyneoptera	Mantodea	-	-	Sibyllidae	Sibyllinae	-	Sibylla	pretiosa	2	NA	NA	breeding	NA
470	Tarachodula_pantherina	550	7.69	7.19	3.54	5.08	7.9	41.01	1.21671	1.46554	0.598739	0.812715	3.41	2.958	1.612	3.496	8.332	16.17	0.484072	2.96864	2.47941	1.41992	3.42186	8.32912	13.2186	Hemimetabola	Neoptera	Polyneoptera	Mantodea	-	-	Tarachodidae	Tarachodinae	Tarachodini	Tarachodula	pantherina	2	NA	NA	breeding	NA
508	Tarachodula_pantherina	550	2.34	1.9	1.13	3.1	8.44	9.96	0.111597	1.46554	0.598739	0.812715	3.41	2.958	1.612	3.496	8.332	16.17	0.484072	2.96864	2.47941	1.41992	3.42186	8.32912	13.2186	Hemimetabola	Neoptera	Polyneoptera	Mantodea	-	-	Tarachodidae	Tarachodinae	Tarachodini	Tarachodula	pantherina	2	NA	NA	breeding	NA
509	Tarachodula_pantherina	550	2.34	1.9	1.13	3.1	8.44	9.96	0.117103	1.46554	0.598739	0.812715	3.41	2.958	1.612	3.496	8.332	16.17	0.484072	2.96864	2.47941	1.41992	3.42186	8.32912	13.2186	Hemimetabola	Neoptera	Polyneoptera	Mantodea	-	-	Tarachodidae	Tarachodinae	Tarachodini	Tarachodula	pantherina	2	NA	NA	breeding	NA
510	Tarachodula_pantherina	550	2.34	1.9	1.13	3.1	8.44	9.96	0.0827485	1.46554	0.598739	0.812715	3.41	2.958	1.612	3.496	8.332	16.17	0.484072	2.96864	2.47941	1.41992	3.42186	8.32912	13.2186	Hemimetabola	Neoptera	Polyneoptera	Mantodea	-	-	Tarachodidae	Tarachodinae	Tarachodini	Tarachodula	pantherina	2	NA	NA	breeding	NA
2207	Tarachodula_pantherina	550	7.69	7.19	3.54	5.08	7.9	41.01	1.46554	1.46554	0.598739	0.812715	3.41	2.958	1.612	3.496	8.332	16.17	0.484072	2.96864	2.47941	1.41992	3.42186	8.32912	13.2186	Hemimetabola	Neoptera	Polyneoptera	Mantodea	-	-	Tarachodidae	Tarachodinae	Tarachodini	Tarachodula	pantherina	2	NA	NA	breeding	NA
2214	Tarachodula_pantherina	560	2.34	1.9	1.13	3.1	8.44	9.96	0.15989	0.15989	0.0966137	0.812715	3.41	2.958	1.612	3.496	8.332	16.17	0.484072	2.96864	2.47941	1.41992	3.42186	8.32912	13.2186	Hemimetabola	Neoptera	Polyneoptera	Mantodea	-	-	Tarachodidae	Tarachodinae	Tarachodini	Tarachodula	pantherina	2	NA	NA	breeding	NA
2215	Tarachodula_pantherina	560	2.34	1.9	1.13	3.1	8.44	9.96	0.0925001	0.15989	0.0966137	0.812715	3.41	2.958	1.612	3.496	8.332	16.17	0.484072	2.96864	2.47941	1.41992	3.42186	8.32912	13.2186	Hemimetabola	Neoptera	Polyneoptera	Mantodea	-	-	Tarachodidae	Tarachodinae	Tarachodini	Tarachodula	pantherina	2	NA	NA	breeding	NA
2216	Tarachodula_pantherina	560	2.34	1.9	1.13	3.1	8.44	9.96	0.0668909	0.15989	0.0966137	0.812715	3.41	2.958	1.612	3.496	8.332	16.17	0.484072	2.96864	2.47941	1.41992	3.42186	8.32912	13.2186	Hemimetabola	Neoptera	Polyneoptera	Mantodea	-	-	Tarachodidae	Tarachodinae	Tarachodini	Tarachodula	pantherina	2	NA	NA	breeding	NA
2217	Tarachodula_pantherina	560	2.34	1.9	1.13	3.1	8.44	9.96	0.0746004	0.15989	0.0966137	0.812715	3.41	2.958	1.612	3.496	8.332	16.17	0.484072	2.96864	2.47941	1.41992	3.42186	8.32912	13.2186	Hemimetabola	Neoptera	Polyneoptera	Mantodea	-	-	Tarachodidae	Tarachodinae	Tarachodini	Tarachodula	pantherina	2	NA	NA	breeding	NA
2218	Tarachodula_pantherina	560	2.34	1.9	1.13	3.1	8.44	9.96	0.0891867	0.15989	0.0966137	0.812715	3.41	2.958	1.612	3.496	8.332	16.17	0.484072	2.96864	2.47941	1.41992	3.42186	8.32912	13.2186	Hemimetabola	Neoptera	Polyneoptera	Mantodea	-	-	Tarachodidae	Tarachodinae	Tarachodini	Tarachodula	pantherina	2	NA	NA	breeding	NA
279	Haania_orlovi	2166	3.07	3.18	1.69	2.75	16.98	22.6	0.0481646	0.064925	0.0565448	0.0706338	3.12	3.1575	1.695	2.735	17.2725	22.93	0.0671577	3.11957	3.15732	1.69446	2.73488	17.2684	22.9251	Hemimetabola	Neoptera	Polyneoptera	Mantodea	-	-	Thespidae	Haaniinae	Haaniini	Haania	orlovi	2	NA	NA	breeding	NA
280	Haania_orlovi	2166	3.07	3.18	1.69	2.75	16.98	22.6	0.064925	0.064925	0.0565448	0.0706338	3.12	3.1575	1.695	2.735	17.2725	22.93	0.0671577	3.11957	3.15732	1.69446	2.73488	17.2684	22.9251	Hemimetabola	Neoptera	Polyneoptera	Mantodea	-	-	Thespidae	Haaniinae	Haaniini	Haania	orlovi	2	NA	NA	breeding	NA
284	Haania_orlovi	2170	3.15	3.17	1.64	2.75	17.91	23.75	0.108005	0.108005	0.108005	0.0706338	3.12	3.1575	1.695	2.735	17.2725	22.93	0.0671577	3.11957	3.15732	1.69446	2.73488	17.2684	22.9251	Hemimetabola	Neoptera	Polyneoptera	Mantodea	-	-	Thespidae	Haaniinae	Haaniini	Haania	orlovi	2	NA	NA	breeding	NA
288	Haania_orlovi	2173	3.19	3.1	1.76	2.69	17.22	22.77	0.0446805	0.0446805	0.0446805	0.0706338	3.12	3.1575	1.695	2.735	17.2725	22.93	0.0671577	3.11957	3.15732	1.69446	2.73488	17.2684	22.9251	Hemimetabola	Neoptera	Polyneoptera	Mantodea	-	-	Thespidae	Haaniinae	Haaniini	Haania	orlovi	2	NA	NA	breeding	NA
1631	Musonia_surinama	1638	3.25	1.81	1.17	1.13	16.71	29.89	0.0624621	0.0657238	0.064093	0.0657238	3.25	1.81	1.17	1.13	16.71	29.89	0.0657238	3.25	1.81	1.17	1.13	16.71	29.89	Hemimetabola	Neoptera	Polyneoptera	Mantodea	-	-	Thespidae	Thespinae	Thespini	Musonia	surinama	20	9.15588	-79.8488	Panama	Am
2189	Musonia_surinama	1638	3.25	1.81	1.17	1.13	16.71	29.89	0.0657238	0.0657238	0.064093	0.0657238	3.25	1.81	1.17	1.13	16.71	29.89	0.0657238	3.25	1.81	1.17	1.13	16.71	29.89	Hemimetabola	Neoptera	Polyneoptera	Mantodea	-	-	Thespidae	Thespinae	Thespini	Musonia	surinama	20	9.15588	-79.8488	Panama	Am
2493	Blaberus_craniifer	2246	6.21	7.59	3.21	8.42	48.4	48.82	0.525018	0.714468	0.619743	1.09345	6.54	7.77143	3.26	8.96857	20.7986	45.0829	1.05117	6.53385	7.76984	3.2531	8.95464	0	44.9775	Hemimetabola	Neoptera	Polyneoptera	Blattodea	-	Blaberoidea	Blaberidae	Blaberinae	-	Blaberus	craniifer	2	NA	NA	breeding	NA
2495	Blaberus_craniifer	2247	6.88	7.98	3.51	9.56	0	45.67	1.42841	1.42841	1.29868	1.09345	6.54	7.77143	3.26	8.96857	20.7986	45.0829	1.05117	6.53385	7.76984	3.2531	8.95464	0	44.9775	Hemimetabola	Neoptera	Polyneoptera	Blattodea	-	Blaberoidea	Blaberidae	Blaberinae	-	Blaberus	craniifer	2	NA	NA	breeding	NA
2497	Blaberus_craniifer	2247	6.88	7.98	3.51	9.56	0	45.67	1.16895	1.42841	1.29868	1.09345	6.54	7.77143	3.26	8.96857	20.7986	45.0829	1.05117	6.53385	7.76984	3.2531	8.95464	0	44.9775	Hemimetabola	Neoptera	Polyneoptera	Blattodea	-	Blaberoidea	Blaberidae	Blaberinae	-	Blaberus	craniifer	2	NA	NA	breeding	NA
2499	Blaberus_craniifer	2248	6.26	7.64	3.42	8.4	48.79	45.02	0.878545	0.878545	0.878545	1.09345	6.54	7.77143	3.26	8.96857	20.7986	45.0829	1.05117	6.53385	7.76984	3.2531	8.95464	0	44.9775	Hemimetabola	Neoptera	Polyneoptera	Blattodea	-	Blaberoidea	Blaberidae	Blaberinae	-	Blaberus	craniifer	2	NA	NA	breeding	NA
2500	Blaberus_craniifer	2246	6.21	7.59	3.21	8.42	48.4	48.82	0.714468	0.714468	0.619743	1.09345	6.54	7.77143	3.26	8.96857	20.7986	45.0829	1.05117	6.53385	7.76984	3.2531	8.95464	0	44.9775	Hemimetabola	Neoptera	Polyneoptera	Blattodea	-	Blaberoidea	Blaberidae	Blaberinae	-	Blaberus	craniifer	2	NA	NA	breeding	NA
2501	Blaberus_craniifer	2249	6.67	7.81	2.98	9.21	0	40.79	0.512398	1.24492	0.878658	1.09345	6.54	7.77143	3.26	8.96857	20.7986	45.0829	1.05117	6.53385	7.76984	3.2531	8.95464	0	44.9775	Hemimetabola	Neoptera	Polyneoptera	Blattodea	-	Blaberoidea	Blaberidae	Blaberinae	-	Blaberus	craniifer	2	NA	NA	breeding	NA
2502	Blaberus_craniifer	2249	6.67	7.81	2.98	9.21	0	40.79	1.24492	1.24492	0.878658	1.09345	6.54	7.77143	3.26	8.96857	20.7986	45.0829	1.05117	6.53385	7.76984	3.2531	8.95464	0	44.9775	Hemimetabola	Neoptera	Polyneoptera	Blattodea	-	Blaberoidea	Blaberidae	Blaberinae	-	Blaberus	craniifer	2	NA	NA	breeding	NA
2515	Eublaberus_serranus	2259	6.51	7.2	2.71	8.94	41.62	39.3	0.85686	0.85686	0.85686	1.04155	6.52	7.255	2.7	9.105	42.665	40.465	1.02505	6.51999	7.25479	2.69998	9.1035	42.6522	40.4482	Hemimetabola	Neoptera	Polyneoptera	Blattodea	-	Blaberoidea	Blaberidae	Blaberinae	-	Eublaberus	serranus	2	NA	NA	breeding	NA
2516	Eublaberus_serranus	2260	6.53	7.31	2.69	9.27	43.71	41.63	1.22625	1.22625	1.22625	1.04155	6.52	7.255	2.7	9.105	42.665	40.465	1.02505	6.51999	7.25479	2.69998	9.1035	42.6522	40.4482	Hemimetabola	Neoptera	Polyneoptera	Blattodea	-	Blaberoidea	Blaberidae	Blaberinae	-	Eublaberus	serranus	2	NA	NA	breeding	NA
2503	Lucihormetica_verrucosa	2250	5.86	6.26	2.63	8.93	25.23	32.22	0.617241	0.825236	0.721238	0.825236	5.86	6.26	2.63	8.93	25.23	32.22	0.825236	5.86	6.26	2.63	8.93	25.23	32.22	Hemimetabola	Neoptera	Polyneoptera	Blattodea	-	Blaberoidea	Blaberidae	Blaberinae	-	Lucihormetica	verrucosa	2	NA	NA	breeding	NA
2505	Lucihormetica_verrucosa	2250	5.86	6.26	2.63	8.93	25.23	32.22	0.825236	0.825236	0.721238	0.825236	5.86	6.26	2.63	8.93	25.23	32.22	0.825236	5.86	6.26	2.63	8.93	25.23	32.22	Hemimetabola	Neoptera	Polyneoptera	Blattodea	-	Blaberoidea	Blaberidae	Blaberinae	-	Lucihormetica	verrucosa	2	NA	NA	breeding	NA
1125	Calolampra_sp_AUS1	1198	3.21	3.25	1.63	3	23.02	21.6	0.200994	0.290392	0.245693	0.290392	3.21	3.25	1.63	3	23.02	21.6	0.290392	3.21	3.25	1.63	3	23.02	21.6	Hemimetabola	Neoptera	Polyneoptera	Blattodea	-	Blaberoidea	Blaberidae	Diplopterinae	-	Calolampra	sp_AUS1	2	-16.1019	145.452	Australia	Am
2332	Calolampra_sp_AUS1	1198	3.21	3.25	1.63	3	23.02	21.6	0.290392	0.290392	0.245693	0.290392	3.21	3.25	1.63	3	23.02	21.6	0.290392	3.21	3.25	1.63	3	23.02	21.6	Hemimetabola	Neoptera	Polyneoptera	Blattodea	-	Blaberoidea	Blaberidae	Diplopterinae	-	Calolampra	sp_AUS1	2	-16.1019	145.452	Australia	Am
1140	Rhabdoblatta_sp_AUS2	1213	3.47	3.42	1.68	3.33	24.32	25.83	0.314575	0.314575	0.314575	0.314575	3.47	3.42	1.68	3.33	24.32	25.83	0.314575	3.47	3.42	1.68	3.33	24.32	25.83	Hemimetabola	Neoptera	Polyneoptera	Blattodea	-	Blaberoidea	Blaberidae	Epilamprinae	-	Rhabdoblatta	sp_AUS2	2	-16.1019	145.452	Australia	Am
1267	Rhabdoblatta_sp_AUS1	1340	3.36	3.66	1.7	3.79	23.36	20.33	0.268971	0.268971	0.268971	0.268971	3.36	3.66	1.7	3.79	23.36	20.33	0.268971	3.36	3.66	1.7	3.79	23.36	20.33	Hemimetabola	Neoptera	Polyneoptera	Blattodea	-	Blaberoidea	Blaberidae	Epilamprinae	Morphnini	Rhabdoblatta	sp_AUS1	2	-21.1699	148.5	Australia	Cwa
2506	Gyna_centurio	2251	3.46	3.6	1.52	4.49	20.02	17.72	0.060434	0.0725734	0.0608658	0.0936033	3.43	3.574	1.414	4.546	19.724	17.978	0.0902476	3.4298	3.57354	1.40733	4.54395	19.7144	17.9741	Hemimetabola	Neoptera	Polyneoptera	Blattodea	-	Blaberoidea	Blaberidae	Gyninae	-	Gyna	centurio	20	NA	NA	breeding	NA
2507	Gyna_centurio	2251	3.46	3.6	1.52	4.49	20.02	17.72	0.0725734	0.0725734	0.0608658	0.0936033	3.43	3.574	1.414	4.546	19.724	17.978	0.0902476	3.4298	3.57354	1.40733	4.54395	19.7144	17.9741	Hemimetabola	Neoptera	Polyneoptera	Blattodea	-	Blaberoidea	Blaberidae	Gyninae	-	Gyna	centurio	20	NA	NA	breeding	NA
2508	Gyna_centurio	2252	3.39	3.61	1.2	4.44	20.05	18.69	0.124856	0.124856	0.124856	0.0936033	3.43	3.574	1.414	4.546	19.724	17.978	0.0902476	3.4298	3.57354	1.40733	4.54395	19.7144	17.9741	Hemimetabola	Neoptera	Polyneoptera	Blattodea	-	Blaberoidea	Blaberidae	Gyninae	-	Gyna	centurio	20	NA	NA	breeding	NA
2509	Gyna_centurio	2253	3.38	3.46	1.31	4.82	18.51	18.04	0.12544	0.12544	0.12544	0.0936033	3.43	3.574	1.414	4.546	19.724	17.978	0.0902476	3.4298	3.57354	1.40733	4.54395	19.7144	17.9741	Hemimetabola	Neoptera	Polyneoptera	Blattodea	-	Blaberoidea	Blaberidae	Gyninae	-	Gyna	centurio	20	NA	NA	breeding	NA
2598	Gyna_centurio	2251	3.46	3.6	1.52	4.49	20.02	17.72	0.0495901	0.0725734	0.0608658	0.0936033	3.43	3.574	1.414	4.546	19.724	17.978	0.0902476	3.4298	3.57354	1.40733	4.54395	19.7144	17.9741	Hemimetabola	Neoptera	Polyneoptera	Blattodea	-	Blaberoidea	Blaberidae	Gyninae	-	Gyna	centurio	20	NA	NA	breeding	NA
1965	Gromphadorhina_oblongonota	2023	8.62	9.75	3.22	21.37	0	74.3	3.90999	3.90999	3.90999	4.7795	9.58	10.455	3.515	23.72	0	83.425	4.69974	9.53178	10.4312	3.5026	23.6033	0	82.9245	Hemimetabola	Neoptera	Polyneoptera	Blattodea	-	Blaberoidea	Blaberidae	Oxyhaloinae	Gromphadorhini	Gromphadorhina	oblongonota	0.5	NA	NA	breeding	NA
1966	Gromphadorhina_oblongonota	2024	10.54	11.16	3.81	26.07	0	92.55	5.64901	5.64901	5.64901	4.7795	9.58	10.455	3.515	23.72	0	83.425	4.69974	9.53178	10.4312	3.5026	23.6033	0	82.9245	Hemimetabola	Neoptera	Polyneoptera	Blattodea	-	Blaberoidea	Blaberidae	Oxyhaloinae	Gromphadorhini	Gromphadorhina	oblongonota	0.5	NA	NA	breeding	NA
2517	Gromphadorhina_portentosa	2263	8.03	7.72	3.03	11.45	0	61.95	1.15021	1.7477	1.28561	1.7477	8.03	7.72	3.03	11.45	0	61.95	1.7477	8.03	7.72	3.03	11.45	0	61.95	Hemimetabola	Neoptera	Polyneoptera	Blattodea	-	Blaberoidea	Blaberidae	Oxyhaloinae	Gromphadorhini	Gromphadorhina	portentosa	0.5	NA	NA	breeding	NA
2518	Gromphadorhina_portentosa	2263	8.03	7.72	3.03	11.45	0	61.95	1.7477	1.7477	1.28561	1.7477	8.03	7.72	3.03	11.45	0	61.95	1.7477	8.03	7.72	3.03	11.45	0	61.95	Hemimetabola	Neoptera	Polyneoptera	Blattodea	-	Blaberoidea	Blaberidae	Oxyhaloinae	Gromphadorhini	Gromphadorhina	portentosa	0.5	NA	NA	breeding	NA
2519	Gromphadorhina_portentosa	2263	8.03	7.72	3.03	11.45	0	61.95	0.958917	1.7477	1.28561	1.7477	8.03	7.72	3.03	11.45	0	61.95	1.7477	8.03	7.72	3.03	11.45	0	61.95	Hemimetabola	Neoptera	Polyneoptera	Blattodea	-	Blaberoidea	Blaberidae	Oxyhaloinae	Gromphadorhini	Gromphadorhina	portentosa	0.5	NA	NA	breeding	NA
1963	Rhyparobia_maderae	2021	5.86	6.86	3.12	8.69	40.38	54.41	0.965886	0.965886	0.965886	0.691961	5.735	6.655	2.985	8.285	37.005	49.865	0.635433	5.73364	6.65184	2.98195	8.2751	36.8508	49.6574	Hemimetabola	Neoptera	Polyneoptera	Blattodea	-	Blaberoidea	Blaberidae	Oxyhaloinae	Nauphoetini	Rhyparobia	maderae	2	NA	NA	breeding	NA
1964	Rhyparobia_maderae	2022	5.61	6.45	2.85	7.88	33.63	45.32	0.418037	0.418037	0.418037	0.691961	5.735	6.655	2.985	8.285	37.005	49.865	0.635433	5.73364	6.65184	2.98195	8.2751	36.8508	49.6574	Hemimetabola	Neoptera	Polyneoptera	Blattodea	-	Blaberoidea	Blaberidae	Oxyhaloinae	Nauphoetini	Rhyparobia	maderae	2	NA	NA	breeding	NA
2510	Paranauphoeta_formosana	2255	4.19	4.45	1.84	5.19	21.13	26	0.315124	0.315124	0.315124	0.359094	3.99	4.27	1.75	4.99	20.3475	25.4325	0.343699	3.98749	4.26513	1.74761	4.98481	20.325	25.3883	Hemimetabola	Neoptera	Polyneoptera	Blattodea	-	Blaberoidea	Blaberidae	Paranauphoetinae	-	Paranauphoeta	formosana	20	NA	NA	breeding	NA
2512	Paranauphoeta_formosana	2256	3.99	4.35	1.78	5.08	20.76	26.41	0.262761	0.452484	0.357622	0.359094	3.99	4.27	1.75	4.99	20.3475	25.4325	0.343699	3.98749	4.26513	1.74761	4.98481	20.325	25.3883	Hemimetabola	Neoptera	Polyneoptera	Blattodea	-	Blaberoidea	Blaberidae	Paranauphoetinae	-	Paranauphoeta	formosana	2	NA	NA	breeding	NA
2513	Paranauphoeta_formosana	2256	3.99	4.35	1.78	5.08	20.76	26.41	0.452484	0.452484	0.357622	0.359094	3.99	4.27	1.75	4.99	20.3475	25.4325	0.343699	3.98749	4.26513	1.74761	4.98481	20.325	25.3883	Hemimetabola	Neoptera	Polyneoptera	Blattodea	-	Blaberoidea	Blaberidae	Paranauphoetinae	-	Paranauphoeta	formosana	2	NA	NA	breeding	NA
2514	Paranauphoeta_formosana	2257	3.79	3.93	1.6	4.61	18.74	22.91	0.216285	0.216285	0.216285	0.359094	3.99	4.27	1.75	4.99	20.3475	25.4325	0.343699	3.98749	4.26513	1.74761	4.98481	20.325	25.3883	Hemimetabola	Neoptera	Polyneoptera	Blattodea	-	Blaberoidea	Blaberidae	Paranauphoetinae	-	Paranauphoeta	formosana	2	NA	NA	breeding	NA
1675	Pycnoscelus_surinamensis	1731	3.24	3.39	1.3	4.54	0	16.56	0.0812034	0.0812034	0.0812034	0.169303	3.476	3.512	1.42	4.75	4.074	18.958	0.142414	3.46563	3.50962	1.40787	4.74775	0	18.8466	Hemimetabola	Neoptera	Polyneoptera	Blattodea	-	Blaberoidea	Blaberidae	Pycnoscelinae	-	Pycnoscelus	surinamensis	2	50.7243	7.09124	Germany	Cfb
1676	Pycnoscelus_surinamensis	1732	3.1	3.36	1.23	4.99	0	16.46	0.109863	0.109863	0.109863	0.169303	3.476	3.512	1.42	4.75	4.074	18.958	0.142414	3.46563	3.50962	1.40787	4.74775	0	18.8466	Hemimetabola	Neoptera	Polyneoptera	Blattodea	-	Blaberoidea	Blaberidae	Pycnoscelinae	-	Pycnoscelus	surinamensis	2	50.7243	7.09124	Germany	Cfb
1677	Pycnoscelus_surinamensis	1733	3.83	3.69	1.73	4.8	0	20.67	0.398106	0.398106	0.398106	0.169303	3.476	3.512	1.42	4.75	4.074	18.958	0.142414	3.46563	3.50962	1.40787	4.74775	0	18.8466	Hemimetabola	Neoptera	Polyneoptera	Blattodea	-	Blaberoidea	Blaberidae	Pycnoscelinae	-	Pycnoscelus	surinamensis	2	50.7243	7.09124	Germany	Cfb
1678	Pycnoscelus_surinamensis	1734	3.59	3.63	1.55	4.7	0	20.02	0.120813	0.120813	0.120813	0.169303	3.476	3.512	1.42	4.75	4.074	18.958	0.142414	3.46563	3.50962	1.40787	4.74775	0	18.8466	Hemimetabola	Neoptera	Polyneoptera	Blattodea	-	Blaberoidea	Blaberidae	Pycnoscelinae	-	Pycnoscelus	surinamensis	2	50.7243	7.09124	Germany	Cfb
1679	Pycnoscelus_surinamensis	1735	3.62	3.49	1.29	4.72	20.37	21.08	0.136528	0.136528	0.136528	0.169303	3.476	3.512	1.42	4.75	4.074	18.958	0.142414	3.46563	3.50962	1.40787	4.74775	0	18.8466	Hemimetabola	Neoptera	Polyneoptera	Blattodea	-	Blaberoidea	Blaberidae	Pycnoscelinae	-	Pycnoscelus	surinamensis	2	50.7243	7.09124	Germany	Cfb
1970	Paratemnopteryx_couloniana	2028	3.09	3.25	1.51	3.63	8.86	19.85	0.134442	0.134442	0.134442	0.10269	3.16333	3.51667	1.53667	4.07667	7.09333	18.55	0.100439	3.1629	3.51148	1.53655	4.06395	6.99099	18.5277	Hemimetabola	Neoptera	Polyneoptera	Blattodea	-	Blaberoidea	Ectobiidae	Blattellinae	-	Paratemnopteryx	couloniana	2	NA	NA	breeding	NA
1971	Paratemnopteryx_couloniana	2029	3.2	3.65	1.55	4.3	6.21	17.9	0.0868136	0.0868136	0.0844485	0.10269	3.16333	3.51667	1.53667	4.07667	7.09333	18.55	0.100439	3.1629	3.51148	1.53655	4.06395	6.99099	18.5277	Hemimetabola	Neoptera	Polyneoptera	Blattodea	-	Blaberoidea	Ectobiidae	Blattellinae	-	Paratemnopteryx	couloniana	2	NA	NA	breeding	NA
1972	Paratemnopteryx_couloniana	2029	3.2	3.65	1.55	4.3	6.21	17.9	0.0820835	0.0868136	0.0844485	0.10269	3.16333	3.51667	1.53667	4.07667	7.09333	18.55	0.100439	3.1629	3.51148	1.53655	4.06395	6.99099	18.5277	Hemimetabola	Neoptera	Polyneoptera	Blattodea	-	Blaberoidea	Ectobiidae	Blattellinae	-	Paratemnopteryx	couloniana	2	NA	NA	breeding	NA
1967	Deropeltis_paulinoi	2025	5.51	6.01	2.02	6.19	0	36.92	0.154222	0.154222	0.154222	0.17146	5.29333	5.52333	2	5.70667	10.4267	35.07	0.165916	5.28333	5.48404	1.99988	5.67013	0	34.9855	Hemimetabola	Neoptera	Polyneoptera	Blattodea	-	Blattoidea	Blattidae	Blattinae	-	Deropeltis	paulinoi	2	NA	NA	breeding	NA
1968	Deropeltis_paulinoi	2026	4.84	4.62	1.97	4.82	31.28	31.69	0.127041	0.127041	0.127041	0.17146	5.29333	5.52333	2	5.70667	10.4267	35.07	0.165916	5.28333	5.48404	1.99988	5.67013	0	34.9855	Hemimetabola	Neoptera	Polyneoptera	Blattodea	-	Blattoidea	Blattidae	Blattinae	-	Deropeltis	paulinoi	2	NA	NA	breeding	NA
1969	Deropeltis_paulinoi	2027	5.53	5.94	2.01	6.11	0	36.6	0.233117	0.233117	0.233117	0.17146	5.29333	5.52333	2	5.70667	10.4267	35.07	0.165916	5.28333	5.48404	1.99988	5.67013	0	34.9855	Hemimetabola	Neoptera	Polyneoptera	Blattodea	-	Blattoidea	Blattidae	Blattinae	-	Deropeltis	paulinoi	2	NA	NA	breeding	NA
2545	Periplaneta_americana	2277	4.9	5.92	2.61	5.94	28.96	33.32	0.585247	0.585247	0.565752	0.719322	5.055	6.28	2.605	6.2225	27.79	33.4075	0.705897	5.05233	6.26887	2.60499	6.21289	27.7651	33.4074	Hemimetabola	Neoptera	Polyneoptera	Blattodea	-	Blattoidea	Blattidae	Blattinae	-	Periplaneta	americana	2	NA	NA	breeding	NA
2546	Periplaneta_americana	2277	4.9	5.92	2.61	5.94	28.96	33.32	0.546257	0.585247	0.565752	0.719322	5.055	6.28	2.605	6.2225	27.79	33.4075	0.705897	5.05233	6.26887	2.60499	6.21289	27.7651	33.4074	Hemimetabola	Neoptera	Polyneoptera	Blattodea	-	Blattoidea	Blattidae	Blattinae	-	Periplaneta	americana	2	NA	NA	breeding	NA
2547	Periplaneta_americana	2278	5.13	6.49	2.59	6.21	26.77	33.56	0.795339	0.795339	0.795339	0.719322	5.055	6.28	2.605	6.2225	27.79	33.4075	0.705897	5.05233	6.26887	2.60499	6.21289	27.7651	33.4074	Hemimetabola	Neoptera	Polyneoptera	Blattodea	-	Blattoidea	Blattidae	Blattinae	-	Periplaneta	americana	2	NA	NA	breeding	NA
2548	Periplaneta_americana	2279	5.29	6.79	2.61	6.8	26.47	33.43	0.911454	0.911454	0.911454	0.719322	5.055	6.28	2.605	6.2225	27.79	33.4075	0.705897	5.05233	6.26887	2.60499	6.21289	27.7651	33.4074	Hemimetabola	Neoptera	Polyneoptera	Blattodea	-	Blattoidea	Blattidae	Blattinae	-	Periplaneta	americana	2	NA	NA	breeding	NA
1099	Celatoblatta_sp_AUS1	1172	5.4	5.52	2.52	6.21	3.38	32.78	0.0519336	0.0519336	0.0519336	0.571662	5.52667	5.89333	2.59333	6.65	4.86667	32.8133	0.329914	5.52594	5.88729	2.59281	6.64255	4.73821	32.8133	Hemimetabola	Neoptera	Polyneoptera	Blattodea	-	Blattoidea	Blattidae	Polyzosteriinae	-	Celatoblatta	sp_AUS1	2	-16.1023	145.448	Australia	Am
1135	Celatoblatta_sp_AUS1	1208	5.59	6.08	2.63	6.87	5.61	32.83	0.57932	0.831527	0.705424	0.571662	5.52667	5.89333	2.59333	6.65	4.86667	32.8133	0.329914	5.52594	5.88729	2.59281	6.64255	4.73821	32.8133	Hemimetabola	Neoptera	Polyneoptera	Blattodea	-	Blattoidea	Blattidae	Polyzosteriinae	-	Celatoblatta	sp_AUS1	2	-16.1019	145.452	Australia	Am
2334	Celatoblatta_sp_AUS1	1208	5.59	6.08	2.63	6.87	5.61	32.83	0.831527	0.831527	0.705424	0.571662	5.52667	5.89333	2.59333	6.65	4.86667	32.8133	0.329914	5.52594	5.88729	2.59281	6.64255	4.73821	32.8133	Hemimetabola	Neoptera	Polyneoptera	Blattodea	-	Blattoidea	Blattidae	Polyzosteriinae	-	Celatoblatta	sp_AUS1	2	-16.1019	145.452	Australia	Am
1148	Methana_convexa	1221	6.09	5.36	2.03	6.04	26.96	31.69	0.259043	0.259043	0.259043	0.259043	6.09	5.36	2.03	6.04	26.96	31.69	0.259043	6.09	5.36	2.03	6.04	26.96	31.69	Hemimetabola	Neoptera	Polyneoptera	Blattodea	-	Blattoidea	Blattidae	Polyzosteriinae	-	Methana	convexa	2	-16.1037	145.454	Australia	Am
1072	Methana_marginalis	1145	5.73	7.25	3.03	6.84	30.48	40.88	0.474143	0.474143	0.474143	0.474143	5.73	7.25	3.03	6.84	30.48	40.88	0.474143	5.73	7.25	3.03	6.84	30.48	40.88	Hemimetabola	Neoptera	Polyneoptera	Blattodea	-	Blattoidea	Blattidae	Polyzosteriinae	-	Methana	marginalis	2	-16.1043	145.45	Australia	Am
1758	Incisitermes_marginipennis	1810	2.27	1.69	3.23	1.79	0	9.29	0.298663	0.298663	0.298663	0.242769	1.89333	1.32667	2.28667	1.55333	0	8.02	0.233669	1.87567	1.30366	2.19947	1.54442	0	7.97203	Hemimetabola	Neoptera	Polyneoptera	Blattodea	-	Blattoidea	Kalotermitidae	Incisitermitinae	-	Incisitermes	marginipennis	2	NA	NA	breeding	NA
1770	Incisitermes_marginipennis	1821	1.71	1.15	1.81	1.4	0	7.42	0.273386	0.273386	0.273386	0.242769	1.89333	1.32667	2.28667	1.55333	0	8.02	0.233669	1.87567	1.30366	2.19947	1.54442	0	7.97203	Hemimetabola	Neoptera	Polyneoptera	Blattodea	-	Blattoidea	Kalotermitidae	Incisitermitinae	-	Incisitermes	marginipennis	2	NA	NA	breeding	NA
1773	Incisitermes_marginipennis	1824	1.7	1.14	1.82	1.47	0	7.35	0.156259	0.156259	0.156259	0.242769	1.89333	1.32667	2.28667	1.55333	0	8.02	0.233669	1.87567	1.30366	2.19947	1.54442	0	7.97203	Hemimetabola	Neoptera	Polyneoptera	Blattodea	-	Blattoidea	Kalotermitidae	Incisitermitinae	-	Incisitermes	marginipennis	2	NA	NA	breeding	NA
1810	Kalotermes_flavicollis	1861	1.47	1.11	2.24	1.69	0	7.56	0.146991	0.146991	0.146991	0.0753065	1.27167	1.015	1.53833	1.31667	2.45667	6.11333	0.0599184	1.26704	1.01124	1.4651	1.30476	0	6.01467	Hemimetabola	Neoptera	Polyneoptera	Blattodea	-	Blattoidea	Kalotermitidae	Kalotermitinae	-	Kalotermes	flavicollis	20	NA	NA	breeding	NA
1816	Kalotermes_flavicollis	1864	1.32	1.11	2.23	1.24	0	5.28	0.130933	0.130933	0.130933	0.0753065	1.27167	1.015	1.53833	1.31667	2.45667	6.11333	0.0599184	1.26704	1.01124	1.4651	1.30476	0	6.01467	Hemimetabola	Neoptera	Polyneoptera	Blattodea	-	Blattoidea	Kalotermitidae	Kalotermitinae	-	Kalotermes	flavicollis	20	NA	NA	breeding	NA
1817	Kalotermes_flavicollis	1865	1.26	0.98	1.13	1.33	0	7.7	0.0726911	0.0726911	0.0726911	0.0753065	1.27167	1.015	1.53833	1.31667	2.45667	6.11333	0.0599184	1.26704	1.01124	1.4651	1.30476	0	6.01467	Hemimetabola	Neoptera	Polyneoptera	Blattodea	-	Blattoidea	Kalotermitidae	Kalotermitinae	-	Kalotermes	flavicollis	20	NA	NA	breeding	NA
1820	Kalotermes_flavicollis	1868	1.26	1.07	1.31	1.1	0	6.01	0.0316827	0.0316827	0.0316827	0.0753065	1.27167	1.015	1.53833	1.31667	2.45667	6.11333	0.0599184	1.26704	1.01124	1.4651	1.30476	0	6.01467	Hemimetabola	Neoptera	Polyneoptera	Blattodea	-	Blattoidea	Kalotermitidae	Kalotermitinae	-	Kalotermes	flavicollis	20	NA	NA	breeding	NA
1889	Kalotermes_flavicollis	1938	1.21	0.89	1.07	1.21	7.65	5.22	0.021927	0.021927	0.021927	0.0753065	1.27167	1.015	1.53833	1.31667	2.45667	6.11333	0.0599184	1.26704	1.01124	1.4651	1.30476	0	6.01467	Hemimetabola	Neoptera	Polyneoptera	Blattodea	-	Blattoidea	Kalotermitidae	Kalotermitinae	-	Kalotermes	flavicollis	20	NA	NA	breeding	NA
1892	Kalotermes_flavicollis	1941	1.11	0.93	1.25	1.33	7.09	4.91	0.0476143	0.0476143	0.0476143	0.0753065	1.27167	1.015	1.53833	1.31667	2.45667	6.11333	0.0599184	1.26704	1.01124	1.4651	1.30476	0	6.01467	Hemimetabola	Neoptera	Polyneoptera	Blattodea	-	Blattoidea	Kalotermitidae	Kalotermitinae	-	Kalotermes	flavicollis	20	NA	NA	breeding	NA
1729	Neotermes_castaneus	1781	2.24	1.52	3.44	1.59	0	9.86	0.408293	0.408293	0.408293	0.202682	1.79222	1.23556	2.36111	1.57111	5.22889	8.18	0.153885	1.77256	1.21759	2.28561	1.56343	0	8.08645	Hemimetabola	Neoptera	Polyneoptera	Blattodea	-	Blattoidea	Kalotermitidae	Neotermitinae	-	Neotermes	castaneus	2	NA	NA	breeding	NA
1731	Neotermes_castaneus	1783	1.94	1.47	2.79	1.53	0	6.17	0.323839	0.323839	0.323839	0.202682	1.79222	1.23556	2.36111	1.57111	5.22889	8.18	0.153885	1.77256	1.21759	2.28561	1.56343	0	8.08645	Hemimetabola	Neoptera	Polyneoptera	Blattodea	-	Blattoidea	Kalotermitidae	Neotermitinae	-	Neotermes	castaneus	2	NA	NA	breeding	NA
1734	Neotermes_castaneus	1786	2.24	1.58	3.41	1.78	0	8.13	0.367655	0.367655	0.367655	0.202682	1.79222	1.23556	2.36111	1.57111	5.22889	8.18	0.153885	1.77256	1.21759	2.28561	1.56343	0	8.08645	Hemimetabola	Neoptera	Polyneoptera	Blattodea	-	Blattoidea	Kalotermitidae	Neotermitinae	-	Neotermes	castaneus	2	NA	NA	breeding	NA
1735	Neotermes_castaneus	1787	1.79	1.24	2.06	1.9	0	8.48	0.184814	0.184814	0.184814	0.202682	1.79222	1.23556	2.36111	1.57111	5.22889	8.18	0.153885	1.77256	1.21759	2.28561	1.56343	0	8.08645	Hemimetabola	Neoptera	Polyneoptera	Blattodea	-	Blattoidea	Kalotermitidae	Neotermitinae	-	Neotermes	castaneus	2	NA	NA	breeding	NA
1741	Neotermes_castaneus	1793	1.66	1.14	1.92	1.53	0	6.09	0.17035	0.17035	0.17035	0.202682	1.79222	1.23556	2.36111	1.57111	5.22889	8.18	0.153885	1.77256	1.21759	2.28561	1.56343	0	8.08645	Hemimetabola	Neoptera	Polyneoptera	Blattodea	-	Blattoidea	Kalotermitidae	Neotermitinae	-	Neotermes	castaneus	2	NA	NA	breeding	NA
1885	Neotermes_castaneus	1934	1.5	1.01	1.97	1.4	11.22	8.7	0.0365927	0.0431178	0.0398552	0.202682	1.79222	1.23556	2.36111	1.57111	5.22889	8.18	0.153885	1.77256	1.21759	2.28561	1.56343	0	8.08645	Hemimetabola	Neoptera	Polyneoptera	Blattodea	-	Blattoidea	Kalotermitidae	Neotermitinae	-	Neotermes	castaneus	20	NA	NA	breeding	NA
1886	Neotermes_castaneus	1934	1.5	1.01	1.97	1.4	11.22	8.7	0.0431178	0.0431178	0.0398552	0.202682	1.79222	1.23556	2.36111	1.57111	5.22889	8.18	0.153885	1.77256	1.21759	2.28561	1.56343	0	8.08645	Hemimetabola	Neoptera	Polyneoptera	Blattodea	-	Blattoidea	Kalotermitidae	Neotermitinae	-	Neotermes	castaneus	20	NA	NA	breeding	NA
1887	Neotermes_castaneus	1935	1.68	1.09	1.72	1.45	12.37	8.73	0.0866299	0.0866299	0.0866299	0.202682	1.79222	1.23556	2.36111	1.57111	5.22889	8.18	0.153885	1.77256	1.21759	2.28561	1.56343	0	8.08645	Hemimetabola	Neoptera	Polyneoptera	Blattodea	-	Blattoidea	Kalotermitidae	Neotermitinae	-	Neotermes	castaneus	20	NA	NA	breeding	NA
1888	Neotermes_castaneus	1936	1.58	1.06	1.97	1.56	12.25	8.76	0.196322	0.196322	0.196322	0.202682	1.79222	1.23556	2.36111	1.57111	5.22889	8.18	0.153885	1.77256	1.21759	2.28561	1.56343	0	8.08645	Hemimetabola	Neoptera	Polyneoptera	Blattodea	-	Blattoidea	Kalotermitidae	Neotermitinae	-	Neotermes	castaneus	20	NA	NA	breeding	NA
1242	Neotermes_sp_AUS1	1315	2.38	1.58	2.19	2.43	17.71	11.87	0.574612	0.574612	0.574612	0.574612	2.38	1.58	2.19	2.43	17.71	11.87	0.574612	2.38	1.58	2.19	2.43	17.71	11.87	Hemimetabola	Neoptera	Polyneoptera	Blattodea	-	Blattoidea	Kalotermitidae	Neotermitinae	-	Neotermes	sp_AUS1	2	-21.1699	148.5	Australia	Cwa
1711	Mastotermes_darwiniensis	1764	2.72	1.79	3.29	2.24	0	10.33	0.281728	0.281728	0.281728	0.414461	2.70167	1.86833	3.3	2.26167	0	10.5067	0.407957	2.69365	1.86653	3.27661	2.24798	0	10.4754	Hemimetabola	Neoptera	Polyneoptera	Blattodea	-	Blattoidea	Mastotermitidae	-	-	Mastotermes	darwiniensis	2	NA	NA	breeding	NA
1716	Mastotermes_darwiniensis	1769	3.1	1.99	4.05	2.74	0	12.06	0.412613	0.412613	0.412613	0.414461	2.70167	1.86833	3.3	2.26167	0	10.5067	0.407957	2.69365	1.86653	3.27661	2.24798	0	10.4754	Hemimetabola	Neoptera	Polyneoptera	Blattodea	-	Blattoidea	Mastotermitidae	-	-	Mastotermes	darwiniensis	2	NA	NA	breeding	NA
1720	Mastotermes_darwiniensis	1773	2.49	1.89	2.79	1.95	0	9.96	0.479108	0.479108	0.479108	0.414461	2.70167	1.86833	3.3	2.26167	0	10.5067	0.407957	2.69365	1.86653	3.27661	2.24798	0	10.4754	Hemimetabola	Neoptera	Polyneoptera	Blattodea	-	Blattoidea	Mastotermitidae	-	-	Mastotermes	darwiniensis	2	NA	NA	breeding	NA
1724	Mastotermes_darwiniensis	1777	2.54	1.74	3.03	2.05	0	9.43	0.489732	0.489732	0.489732	0.414461	2.70167	1.86833	3.3	2.26167	0	10.5067	0.407957	2.69365	1.86653	3.27661	2.24798	0	10.4754	Hemimetabola	Neoptera	Polyneoptera	Blattodea	-	Blattoidea	Mastotermitidae	-	-	Mastotermes	darwiniensis	2	NA	NA	breeding	NA
1869	Mastotermes_darwiniensis	1918	2.54	1.91	3.13	2.21	0	10.89	0.435482	0.435482	0.435482	0.414461	2.70167	1.86833	3.3	2.26167	0	10.5067	0.407957	2.69365	1.86653	3.27661	2.24798	0	10.4754	Hemimetabola	Neoptera	Polyneoptera	Blattodea	-	Blattoidea	Mastotermitidae	-	-	Mastotermes	darwiniensis	2	NA	NA	breeding	NA
1874	Mastotermes_darwiniensis	1923	2.82	1.89	3.51	2.38	0	10.37	0.388104	0.388104	0.388104	0.414461	2.70167	1.86833	3.3	2.26167	0	10.5067	0.407957	2.69365	1.86653	3.27661	2.24798	0	10.4754	Hemimetabola	Neoptera	Polyneoptera	Blattodea	-	Blattoidea	Mastotermitidae	-	-	Mastotermes	darwiniensis	2	NA	NA	breeding	NA
1857	Coptotermes_formosanus	1904	1.14	0.92	1.22	1	0	5.47	0.0556872	0.0556872	0.0556872	0.040286	1.1175	0.88	1.46	0.9025	0	5.2875	0.0392072	1.11634	0.879577	1.44971	0.900247	0	5.28428	Hemimetabola	Neoptera	Polyneoptera	Blattodea	-	Blattoidea	Rhinotermitidae	Coptotermitinae	-	Coptotermes	formosanus	20	NA	NA	breeding	NA
1859	Coptotermes_formosanus	1908	1.19	0.89	1.38	0.9	0	5	0.0385903	0.0385903	0.0385903	0.040286	1.1175	0.88	1.46	0.9025	0	5.2875	0.0392072	1.11634	0.879577	1.44971	0.900247	0	5.28428	Hemimetabola	Neoptera	Polyneoptera	Blattodea	-	Blattoidea	Rhinotermitidae	Coptotermitinae	-	Coptotermes	formosanus	20	NA	NA	breeding	NA
1864	Coptotermes_formosanus	1913	1.06	0.86	1.65	0.89	0	5.42	0.0376986	0.0376986	0.0376986	0.040286	1.1175	0.88	1.46	0.9025	0	5.2875	0.0392072	1.11634	0.879577	1.44971	0.900247	0	5.28428	Hemimetabola	Neoptera	Polyneoptera	Blattodea	-	Blattoidea	Rhinotermitidae	Coptotermitinae	-	Coptotermes	formosanus	20	NA	NA	breeding	NA
1866	Coptotermes_formosanus	1915	1.08	0.85	1.59	0.82	0	5.26	0.0291679	0.0291679	0.0291679	0.040286	1.1175	0.88	1.46	0.9025	0	5.2875	0.0392072	1.11634	0.879577	1.44971	0.900247	0	5.28428	Hemimetabola	Neoptera	Polyneoptera	Blattodea	-	Blattoidea	Rhinotermitidae	Coptotermitinae	-	Coptotermes	formosanus	20	NA	NA	breeding	NA
1744	Coptotermes_gestroi	1796	0.95	0.76	1.47	0.94	0	4.89	0.0164371	0.0164371	0.0164371	0.0212993	1.106	0.756	1.286	0.98	0	4.528	0.020256	1.10172	0.755957	1.26713	0.964816	0	4.50454	Hemimetabola	Neoptera	Polyneoptera	Blattodea	-	Blattoidea	Rhinotermitidae	Coptotermitinae	-	Coptotermes	gestroi	20	NA	NA	breeding	NA
1749	Coptotermes_gestroi	1801	1.12	0.76	1.48	0.81	0	3.76	0.0253436	0.0253436	0.0253436	0.0212993	1.106	0.756	1.286	0.98	0	4.528	0.020256	1.10172	0.755957	1.26713	0.964816	0	4.50454	Hemimetabola	Neoptera	Polyneoptera	Blattodea	-	Blattoidea	Rhinotermitidae	Coptotermitinae	-	Coptotermes	gestroi	20	NA	NA	breeding	NA
1752	Coptotermes_gestroi	1804	1.08	0.76	0.91	0.79	0	4.29	0.0236634	0.0236634	0.0236634	0.0212993	1.106	0.756	1.286	0.98	0	4.528	0.020256	1.10172	0.755957	1.26713	0.964816	0	4.50454	Hemimetabola	Neoptera	Polyneoptera	Blattodea	-	Blattoidea	Rhinotermitidae	Coptotermitinae	-	Coptotermes	gestroi	20	NA	NA	breeding	NA
1754	Coptotermes_gestroi	1806	1.25	0.74	1.32	1.23	0	4.95	0.0118436	0.0118436	0.0118436	0.0212993	1.106	0.756	1.286	0.98	0	4.528	0.020256	1.10172	0.755957	1.26713	0.964816	0	4.50454	Hemimetabola	Neoptera	Polyneoptera	Blattodea	-	Blattoidea	Rhinotermitidae	Coptotermitinae	-	Coptotermes	gestroi	20	NA	NA	breeding	NA
1756	Coptotermes_gestroi	1808	1.13	0.76	1.25	1.13	0	4.75	0.029209	0.029209	0.029209	0.0212993	1.106	0.756	1.286	0.98	0	4.528	0.020256	1.10172	0.755957	1.26713	0.964816	0	4.50454	Hemimetabola	Neoptera	Polyneoptera	Blattodea	-	Blattoidea	Rhinotermitidae	Coptotermitinae	-	Coptotermes	gestroi	20	NA	NA	breeding	NA
1847	Coptotermes_niger	1894	0.98	0.62	1.12	0.71	0	4.22	0.0236832	0.0236832	0.0236832	0.0337966	1.025	0.7575	1.2175	0.7625	0	4.52	0.0322736	1.0202	0.750943	1.21085	0.761228	0	4.51541	Hemimetabola	Neoptera	Polyneoptera	Blattodea	-	Blattoidea	Rhinotermitidae	Coptotermitinae	-	Coptotermes	niger	20	NA	NA	breeding	NA
1849	Coptotermes_niger	1896	1.15	0.71	1.42	0.77	0	4.72	0.0255554	0.0255554	0.0255554	0.0337966	1.025	0.7575	1.2175	0.7625	0	4.52	0.0322736	1.0202	0.750943	1.21085	0.761228	0	4.51541	Hemimetabola	Neoptera	Polyneoptera	Blattodea	-	Blattoidea	Rhinotermitidae	Coptotermitinae	-	Coptotermes	niger	20	NA	NA	breeding	NA
1852	Coptotermes_niger	1899	0.89	0.84	1.09	0.74	0	4.69	0.0356101	0.0356101	0.0356101	0.0337966	1.025	0.7575	1.2175	0.7625	0	4.52	0.0322736	1.0202	0.750943	1.21085	0.761228	0	4.51541	Hemimetabola	Neoptera	Polyneoptera	Blattodea	-	Blattoidea	Rhinotermitidae	Coptotermitinae	-	Coptotermes	niger	20	NA	NA	breeding	NA
1854	Coptotermes_niger	1901	1.08	0.86	1.24	0.83	0	4.45	0.0503377	0.0503377	0.0503377	0.0337966	1.025	0.7575	1.2175	0.7625	0	4.52	0.0322736	1.0202	0.750943	1.21085	0.761228	0	4.51541	Hemimetabola	Neoptera	Polyneoptera	Blattodea	-	Blattoidea	Rhinotermitidae	Coptotermitinae	-	Coptotermes	niger	20	NA	NA	breeding	NA
1828	Reticulitermes_santonensis	1876	0.93	0.9	2	0.8	0	5.27	0.0608538	0.0608538	0.0608538	0.0517312	1.025	0.9475	1.6675	0.855	0	5.275	0.0499231	1.02334	0.945445	1.63666	0.852817	0	5.27278	Hemimetabola	Neoptera	Polyneoptera	Blattodea	-	Blattoidea	Rhinotermitidae	Heterotermitinae	-	Reticulitermes	santonensis	20	NA	NA	breeding	NA
1832	Reticulitermes_santonensis	1880	1.03	0.95	1.96	0.87	0	5.1	0.0684515	0.0684515	0.0684515	0.0517312	1.025	0.9475	1.6675	0.855	0	5.275	0.0499231	1.02334	0.945445	1.63666	0.852817	0	5.27278	Hemimetabola	Neoptera	Polyneoptera	Blattodea	-	Blattoidea	Rhinotermitidae	Heterotermitinae	-	Reticulitermes	santonensis	20	NA	NA	breeding	NA
1841	Reticulitermes_santonensis	1888	1.07	0.89	1.28	0.8	0	5.21	0.0349375	0.0349375	0.0349375	0.0517312	1.025	0.9475	1.6675	0.855	0	5.275	0.0499231	1.02334	0.945445	1.63666	0.852817	0	5.27278	Hemimetabola	Neoptera	Polyneoptera	Blattodea	-	Blattoidea	Rhinotermitidae	Heterotermitinae	-	Reticulitermes	santonensis	20	NA	NA	breeding	NA
1843	Reticulitermes_santonensis	1890	1.07	1.05	1.43	0.95	0	5.52	0.0426818	0.0426818	0.0426818	0.0517312	1.025	0.9475	1.6675	0.855	0	5.275	0.0499231	1.02334	0.945445	1.63666	0.852817	0	5.27278	Hemimetabola	Neoptera	Polyneoptera	Blattodea	-	Blattoidea	Rhinotermitidae	Heterotermitinae	-	Reticulitermes	santonensis	20	NA	NA	breeding	NA
1106	Schedorhinotermes_seclusus	1179	1.89	1.39	1.89	1.22	0	4.5	0.0746665	0.0746665	0.0746665	0.0746665	1.89	1.39	1.89	1.22	0	4.5	0.0746665	1.89	1.39	1.89	1.22	0	4.5	Hemimetabola	Neoptera	Polyneoptera	Blattodea	-	Blattoidea	Rhinotermitidae	Rhinotermitinae	-	Schedorhinotermes	seclusus	2	-16.1033	145.45	Australia	Am
1246	Schedorhinotermes_sp_AUS2	1319	1.5	1.09	1.64	0.87	0	4.56	0.0499539	0.0499539	0.0499539	0.0703285	1.465	1.11	1.58	0.89	0	4.615	0.0673125	1.46458	1.10982	1.57886	0.889775	0	4.61467	Hemimetabola	Neoptera	Polyneoptera	Blattodea	-	Blattoidea	Rhinotermitidae	Rhinotermitinae	-	Schedorhinotermes	sp_AUS2	2	-21.1447	148.5	Australia	Cwa
1247	Schedorhinotermes_sp_AUS2	1320	1.43	1.13	1.52	0.91	0	4.67	0.090703	0.090703	0.090703	0.0703285	1.465	1.11	1.58	0.89	0	4.615	0.0673125	1.46458	1.10982	1.57886	0.889775	0	4.61467	Hemimetabola	Neoptera	Polyneoptera	Blattodea	-	Blattoidea	Rhinotermitidae	Rhinotermitinae	-	Schedorhinotermes	sp_AUS2	2	-21.1447	148.5	Australia	Cwa
1534	Cornitermes_walkeri	1562	2.61	1.99	4.22	0.95	0	5.76	0.491786	0.491786	0.491786	0.62028	2.7	2	4.335	1.035	0	6.75	0.606825	2.6985	1.99997	4.33347	1.0315	0	6.67701	Hemimetabola	Neoptera	Polyneoptera	Blattodea	-	Blattoidea	Termitidae	Syntermitinae	-	Cornitermes	walkeri	2	9.15588	-79.8488	Panama	Am
1535	Cornitermes_walkeri	1563	2.79	2.01	4.45	1.12	0	7.74	0.748774	0.748774	0.748774	0.62028	2.7	2	4.335	1.035	0	6.75	0.606825	2.6985	1.99997	4.33347	1.0315	0	6.67701	Hemimetabola	Neoptera	Polyneoptera	Blattodea	-	Blattoidea	Termitidae	Syntermitinae	-	Cornitermes	walkeri	2	9.15588	-79.8488	Panama	Am
371	Ampulex_compressa	450	3.7	3.9	2.2	2.5	10.4	15.5	0.307983	0.307983	0.307983	0.36055	3.87143	4.3	2.42857	3.52857	10.8857	20.2143	0.339846	3.82984	4.2792	2.41934	3.41727	10.8552	20.0056	Holometabola	Neoptera	Endopterygota	Hymenoptera	Apocrita	Apoidea	Ampulicidae	-	Ampulicini	Ampulex	compressa	2	NA	NA	breeding	NA
378	Ampulex_compressa	456	3.8	4.5	2.5	2.7	10.8	21	0.230014	0.230014	0.223324	0.36055	3.87143	4.3	2.42857	3.52857	10.8857	20.2143	0.339846	3.82984	4.2792	2.41934	3.41727	10.8552	20.0056	Holometabola	Neoptera	Endopterygota	Hymenoptera	Apocrita	Apoidea	Ampulicidae	-	Ampulicini	Ampulex	compressa	2	NA	NA	breeding	NA
392	Ampulex_compressa	467	3.2	3.8	2.2	3.6	10	18.2	0.29727	0.323069	0.310169	0.36055	3.87143	4.3	2.42857	3.52857	10.8857	20.2143	0.339846	3.82984	4.2792	2.41934	3.41727	10.8552	20.0056	Holometabola	Neoptera	Endopterygota	Hymenoptera	Apocrita	Apoidea	Ampulicidae	-	Ampulicini	Ampulex	compressa	2	NA	NA	breeding	NA
393	Ampulex_compressa	468	4.7	4.8	2.7	4.8	12.1	23.8	0.554849	0.554849	0.506669	0.36055	3.87143	4.3	2.42857	3.52857	10.8857	20.2143	0.339846	3.82984	4.2792	2.41934	3.41727	10.8552	20.0056	Holometabola	Neoptera	Endopterygota	Hymenoptera	Apocrita	Apoidea	Ampulicidae	-	Ampulicini	Ampulex	compressa	2	NA	NA	breeding	NA
394	Ampulex_compressa	468	4.7	4.8	2.7	4.8	12.1	23.8	0.458489	0.554849	0.506669	0.36055	3.87143	4.3	2.42857	3.52857	10.8857	20.2143	0.339846	3.82984	4.2792	2.41934	3.41727	10.8552	20.0056	Holometabola	Neoptera	Endopterygota	Hymenoptera	Apocrita	Apoidea	Ampulicidae	-	Ampulicini	Ampulex	compressa	2	NA	NA	breeding	NA
2370	Ampulex_compressa	456	3.8	4.5	2.5	2.7	10.8	21	0.216633	0.230014	0.223324	0.36055	3.87143	4.3	2.42857	3.52857	10.8857	20.2143	0.339846	3.82984	4.2792	2.41934	3.41727	10.8552	20.0056	Holometabola	Neoptera	Endopterygota	Hymenoptera	Apocrita	Apoidea	Ampulicidae	-	Ampulicini	Ampulex	compressa	2	NA	NA	breeding	NA
2373	Ampulex_compressa	467	3.2	3.8	2.2	3.6	10	18.2	0.323069	0.323069	0.310169	0.36055	3.87143	4.3	2.42857	3.52857	10.8857	20.2143	0.339846	3.82984	4.2792	2.41934	3.41727	10.8552	20.0056	Holometabola	Neoptera	Endopterygota	Hymenoptera	Apocrita	Apoidea	Ampulicidae	-	Ampulicini	Ampulex	compressa	2	NA	NA	breeding	NA
658	Andrena_distinguenda	700	2.13	1.75	0.91	2	4.55	6.74	0.044236	0.044236	0.0348906	0.044236	2.13	1.75	0.91	2	4.55	6.74	0.044236	2.13	1.75	0.91	2	4.55	6.74	Holometabola	Neoptera	Endopterygota	Hymenoptera	Apocrita	Apoidea	Andrenidae	Andreninae	-	Andrena	distinguenda	20	50.8194	7.19343	Germany	Cfb
2382	Andrena_distinguenda	700	2.13	1.75	0.91	2	4.55	6.74	0.0255451	0.044236	0.0348906	0.044236	2.13	1.75	0.91	2	4.55	6.74	0.044236	2.13	1.75	0.91	2	4.55	6.74	Holometabola	Neoptera	Endopterygota	Hymenoptera	Apocrita	Apoidea	Andrenidae	Andreninae	-	Andrena	distinguenda	20	50.8194	7.19343	Germany	Cfb
1690	Andrena_sp_GER1	1743	3.09	2.79	1.49	3.35	9.68	10.92	0.200251	0.236918	0.218585	0.236918	3.09	2.79	1.49	3.35	9.68	10.92	0.236918	3.09	2.79	1.49	3.35	9.68	10.92	Holometabola	Neoptera	Endopterygota	Hymenoptera	Apocrita	Apoidea	Andrenidae	Andreninae	-	Andrena	sp_GER1	20	50.6191	6.99182	Germany	Cfb
1691	Andrena_sp_GER1	1743	3.09	2.79	1.49	3.35	9.68	10.92	0.236918	0.236918	0.218585	0.236918	3.09	2.79	1.49	3.35	9.68	10.92	0.236918	3.09	2.79	1.49	3.35	9.68	10.92	Holometabola	Neoptera	Endopterygota	Hymenoptera	Apocrita	Apoidea	Andrenidae	Andreninae	-	Andrena	sp_GER1	20	50.6191	6.99182	Germany	Cfb
1190	Amegilla_aeruginosa	1263	4.71	3.51	2.6	4.13	9.01	11.92	0.329866	0.329866	0.329866	0.329866	4.71	3.51	2.6	4.13	9.01	11.92	0.329866	4.71	3.51	2.6	4.13	9.01	11.92	Holometabola	Neoptera	Endopterygota	Hymenoptera	Apocrita	Apoidea	Apidae	Apinae	Anthophorini	Amegilla	aeruginosa	2	-15.5776	144.456	Australia	Aw
1261	Amegilla_sp_AUS1	1334	4.08	3.5	2.2	3.95	7.43	10.54	0.220811	0.220811	0.220811	0.220811	4.08	3.5	2.2	3.95	7.43	10.54	0.220811	4.08	3.5	2.2	3.95	7.43	10.54	Holometabola	Neoptera	Endopterygota	Hymenoptera	Apocrita	Apoidea	Apidae	Apinae	Anthophorini	Amegilla	sp_AUS1	2	-21.1321	148.491	Australia	Cwa
1255	Apis_mellifera	1328	3.79	3.34	1.9	3.95	9.9	11.59	0.0861351	0.0861351	0.0861351	0.0796054	3.83667	3.77667	2.15667	4.13333	10.03	12.0233	0.0782783	3.83484	3.72403	2.14655	4.12833	10.0215	12.0191	Holometabola	Neoptera	Endopterygota	Hymenoptera	Apocrita	Apoidea	Apidae	Apinae	Apini	Apis	mellifera	2	-21.1447	148.5	Australia	Cwa
1256	Apis_mellifera	1329	3.72	3.29	2.16	4.03	10.59	12.35	0.060238	0.060238	0.060238	0.0796054	3.83667	3.77667	2.15667	4.13333	10.03	12.0233	0.0782783	3.83484	3.72403	2.14655	4.12833	10.0215	12.0191	Holometabola	Neoptera	Endopterygota	Hymenoptera	Apocrita	Apoidea	Apidae	Apinae	Apini	Apis	mellifera	2	-21.1447	148.5	Australia	Cwa
1389	Apis_mellifera	1462	4	4.7	2.41	4.42	9.6	12.13	0.092443	0.092443	0.092443	0.0796054	3.83667	3.77667	2.15667	4.13333	10.03	12.0233	0.0782783	3.83484	3.72403	2.14655	4.12833	10.0215	12.0191	Holometabola	Neoptera	Endopterygota	Hymenoptera	Apocrita	Apoidea	Apidae	Apinae	Apini	Apis	mellifera	20	9.15588	-79.8488	Panama	Am
819	Bombus_argillaceus	841	5	6.54	3.62	7.55	17.81	22.52	0.304046	0.304046	0.304046	0.304046	5	6.54	3.62	7.55	17.81	22.52	0.304046	5	6.54	3.62	7.55	17.81	22.52	Holometabola	Neoptera	Endopterygota	Hymenoptera	Apocrita	Apoidea	Apidae	Apinae	Bombini	Bombus	argillaceus	2	35.1818	24.9816	Greece:Crete	Csa
1688	Bombus_sp_GER1	1742	4.3	4.61	2.5	5.36	11.95	15.28	0.306924	0.327931	0.317427	0.327931	4.3	4.61	2.5	5.36	11.95	15.28	0.327931	4.3	4.61	2.5	5.36	11.95	15.28	Holometabola	Neoptera	Endopterygota	Hymenoptera	Apocrita	Apoidea	Apidae	Apinae	Bombini	Bombus	sp_GER1	2	50.6191	6.99182	Germany	Cfb
1689	Bombus_sp_GER1	1742	4.3	4.61	2.5	5.36	11.95	15.28	0.327931	0.327931	0.317427	0.327931	4.3	4.61	2.5	5.36	11.95	15.28	0.327931	4.3	4.61	2.5	5.36	11.95	15.28	Holometabola	Neoptera	Endopterygota	Hymenoptera	Apocrita	Apoidea	Apidae	Apinae	Bombini	Bombus	sp_GER1	2	50.6191	6.99182	Germany	Cfb
930	Bombus_sp_SLO1	938	4.01	3.56	3.34	4.85	14.17	13.86	0.150125	0.150125	0.139914	0.150125	4.01	3.56	3.34	4.85	14.17	13.86	0.150125	4.01	3.56	3.34	4.85	14.17	13.86	Holometabola	Neoptera	Endopterygota	Hymenoptera	Apocrita	Apoidea	Apidae	Apinae	Bombini	Bombus	sp_SLO1	2	45.7433	14.9504	Slovenia	Cfb
931	Bombus_sp_SLO1	938	4.01	3.56	3.34	4.85	14.17	13.86	0.131203	0.150125	0.139914	0.150125	4.01	3.56	3.34	4.85	14.17	13.86	0.150125	4.01	3.56	3.34	4.85	14.17	13.86	Holometabola	Neoptera	Endopterygota	Hymenoptera	Apocrita	Apoidea	Apidae	Apinae	Bombini	Bombus	sp_SLO1	2	45.7433	14.9504	Slovenia	Cfb
2427	Bombus_sp_SLO1	938	4.01	3.56	3.34	4.85	14.17	13.86	0.138413	0.150125	0.139914	0.150125	4.01	3.56	3.34	4.85	14.17	13.86	0.150125	4.01	3.56	3.34	4.85	14.17	13.86	Holometabola	Neoptera	Endopterygota	Hymenoptera	Apocrita	Apoidea	Apidae	Apinae	Bombini	Bombus	sp_SLO1	2	45.7433	14.9504	Slovenia	Cfb
1414	Euglossa_sp_PAN1	1479	5.35	5.16	3.7	5.77	11.4	15.55	0.0826542	0.172123	0.127389	0.221276	5.165	4.71	3.015	5.335	10.11	14.405	0.215748	5.16169	4.68845	2.93615	5.31724	10.0274	14.3594	Holometabola	Neoptera	Endopterygota	Hymenoptera	Apocrita	Apoidea	Apidae	Apinae	Euglossini	Euglossa	sp_PAN1	20	9.15588	-79.8488	Panama	Am
1415	Euglossa_sp_PAN1	1479	5.35	5.16	3.7	5.77	11.4	15.55	0.172123	0.172123	0.127389	0.221276	5.165	4.71	3.015	5.335	10.11	14.405	0.215748	5.16169	4.68845	2.93615	5.31724	10.0274	14.3594	Holometabola	Neoptera	Endopterygota	Hymenoptera	Apocrita	Apoidea	Apidae	Apinae	Euglossini	Euglossa	sp_PAN1	20	9.15588	-79.8488	Panama	Am
1600	Euglossa_sp_PAN1	1610	4.98	4.26	2.33	4.9	8.82	13.26	0.207097	0.270429	0.238763	0.221276	5.165	4.71	3.015	5.335	10.11	14.405	0.215748	5.16169	4.68845	2.93615	5.31724	10.0274	14.3594	Holometabola	Neoptera	Endopterygota	Hymenoptera	Apocrita	Apoidea	Apidae	Apinae	Euglossini	Euglossa	sp_PAN1	20	8.99258	-79.5457	Panama	Am
1601	Euglossa_sp_PAN1	1610	4.98	4.26	2.33	4.9	8.82	13.26	0.270429	0.270429	0.238763	0.221276	5.165	4.71	3.015	5.335	10.11	14.405	0.215748	5.16169	4.68845	2.93615	5.31724	10.0274	14.3594	Holometabola	Neoptera	Endopterygota	Hymenoptera	Apocrita	Apoidea	Apidae	Apinae	Euglossini	Euglossa	sp_PAN1	20	8.99258	-79.5457	Panama	Am
1260	Thyreus_nitidulus	1333	3.48	2.92	1.72	4.62	8.98	10.03	0.070661	0.070661	0.070661	0.070661	3.48	2.92	1.72	4.62	8.98	10.03	0.070661	3.48	2.92	1.72	4.62	8.98	10.03	Holometabola	Neoptera	Endopterygota	Hymenoptera	Apocrita	Apoidea	Apidae	Apinae	Melectini	Thyreus	nitidulus	2	-21.1321	148.491	Australia	Cwa
1503	Meliponini_sp_PAN1	1536	2.3	2.41	1.76	2.85	6.68	7.46	0.105887	0.105887	0.102114	0.105887	2.3	2.41	1.76	2.85	6.68	7.46	0.105887	2.3	2.41	1.76	2.85	6.68	7.46	Holometabola	Neoptera	Endopterygota	Hymenoptera	Apocrita	Apoidea	Apidae	Apinae	Meliponini	Meliponini	sp_PAN1	2	9.15588	-79.8488	Panama	Am
1504	Meliponini_sp_PAN1	1536	2.3	2.41	1.76	2.85	6.68	7.46	0.0983405	0.105887	0.102114	0.105887	2.3	2.41	1.76	2.85	6.68	7.46	0.105887	2.3	2.41	1.76	2.85	6.68	7.46	Holometabola	Neoptera	Endopterygota	Hymenoptera	Apocrita	Apoidea	Apidae	Apinae	Meliponini	Meliponini	sp_PAN1	20	9.15588	-79.8488	Panama	Am
1172	Tetragonula_sp_AUS1	1245	1.91	1.75	0.93	2.25	3.53	4.51	0.0819139	0.0819139	0.0819139	0.0819139	1.91	1.75	0.93	2.25	3.53	4.51	0.0819139	1.91	1.75	0.93	2.25	3.53	4.51	Holometabola	Neoptera	Endopterygota	Hymenoptera	Apocrita	Apoidea	Apidae	Apinae	Meliponini	Tetragonula	sp_AUS1	20	-15.5776	144.456	Australia	Aw
1604	Trigona_sp_PAN1	1612	2.5	2.44	1.82	2.8	7.87	6.34	0.0877762	0.112664	0.0923705	0.103131	2.642	2.458	1.726	2.716	7.826	6.362	0.100928	2.62817	2.45774	1.71445	2.71045	7.8255	6.36185	Holometabola	Neoptera	Endopterygota	Hymenoptera	Apocrita	Apoidea	Apidae	Apinae	Meliponini	Trigona	sp_PAN1	20	8.99258	-79.5457	Panama	Am
1605	Trigona_sp_PAN1	1613	3.21	2.53	1.35	2.38	7.65	6.45	0.0650004	0.0650004	0.0650004	0.103131	2.642	2.458	1.726	2.716	7.826	6.362	0.100928	2.62817	2.45774	1.71445	2.71045	7.8255	6.36185	Holometabola	Neoptera	Endopterygota	Hymenoptera	Apocrita	Apoidea	Apidae	Apinae	Meliponini	Trigona	sp_PAN1	20	8.99258	-79.5457	Panama	Am
2176	Trigona_sp_PAN1	1612	2.5	2.44	1.82	2.8	7.87	6.34	0.0643485	0.112664	0.0923705	0.103131	2.642	2.458	1.726	2.716	7.826	6.362	0.100928	2.62817	2.45774	1.71445	2.71045	7.8255	6.36185	Holometabola	Neoptera	Endopterygota	Hymenoptera	Apocrita	Apoidea	Apidae	Apinae	Meliponini	Trigona	sp_PAN1	20	8.99258	-79.5457	Panama	Am
2177	Trigona_sp_PAN1	1612	2.5	2.44	1.82	2.8	7.87	6.34	0.112664	0.112664	0.0923705	0.103131	2.642	2.458	1.726	2.716	7.826	6.362	0.100928	2.62817	2.45774	1.71445	2.71045	7.8255	6.36185	Holometabola	Neoptera	Endopterygota	Hymenoptera	Apocrita	Apoidea	Apidae	Apinae	Meliponini	Trigona	sp_PAN1	20	8.99258	-79.5457	Panama	Am
2178	Trigona_sp_PAN1	1612	2.5	2.44	1.82	2.8	7.87	6.34	0.104694	0.112664	0.0923705	0.103131	2.642	2.458	1.726	2.716	7.826	6.362	0.100928	2.62817	2.45774	1.71445	2.71045	7.8255	6.36185	Holometabola	Neoptera	Endopterygota	Hymenoptera	Apocrita	Apoidea	Apidae	Apinae	Meliponini	Trigona	sp_PAN1	20	8.99258	-79.5457	Panama	Am
1505	Paratetrapedia_sp_PAN1	1537	2.36	2.49	1.07	2.22	6.97	8.28	0.0365089	0.0365089	0.0365089	0.0365089	2.36	2.49	1.07	2.22	6.97	8.28	0.0365089	2.36	2.49	1.07	2.22	6.97	8.28	Holometabola	Neoptera	Endopterygota	Hymenoptera	Apocrita	Apoidea	Apidae	Apinae	Tapinotaspidini	Paratetrapedia	sp_PAN1	20	9.15588	-79.8488	Panama	Am
1694	Nomada_sp_GER1	1746	2.36	1.69	0.94	2.3	6.32	8.14	0.0134292	0.0148621	0.0106588	0.0165059	2.34833	1.69667	0.955	2.29667	6.30833	8.12	0.0161779	2.34819	1.6966	0.954434	2.29665	6.30828	8.11988	Holometabola	Neoptera	Endopterygota	Hymenoptera	Apocrita	Apoidea	Apidae	Nomadinae	Nomadini	Nomada	sp_GER1	20	50.6191	6.99182	Germany	Cfb
1695	Nomada_sp_GER1	1746	2.36	1.69	0.94	2.3	6.32	8.14	0.0104995	0.0148621	0.0106588	0.0165059	2.34833	1.69667	0.955	2.29667	6.30833	8.12	0.0161779	2.34819	1.6966	0.954434	2.29665	6.30828	8.11988	Holometabola	Neoptera	Endopterygota	Hymenoptera	Apocrita	Apoidea	Apidae	Nomadinae	Nomadini	Nomada	sp_GER1	20	50.6191	6.99182	Germany	Cfb
1696	Nomada_sp_GER1	1747	2.29	1.73	1.03	2.28	6.25	8.02	0.0247249	0.0247249	0.0247249	0.0165059	2.34833	1.69667	0.955	2.29667	6.30833	8.12	0.0161779	2.34819	1.6966	0.954434	2.29665	6.30828	8.11988	Holometabola	Neoptera	Endopterygota	Hymenoptera	Apocrita	Apoidea	Apidae	Nomadinae	Nomadini	Nomada	sp_GER1	20	50.6191	6.99182	Germany	Cfb
2406	Nomada_sp_GER1	1746	2.36	1.69	0.94	2.3	6.32	8.14	0.0148621	0.0148621	0.0106588	0.0165059	2.34833	1.69667	0.955	2.29667	6.30833	8.12	0.0161779	2.34819	1.6966	0.954434	2.29665	6.30828	8.11988	Holometabola	Neoptera	Endopterygota	Hymenoptera	Apocrita	Apoidea	Apidae	Nomadinae	Nomadini	Nomada	sp_GER1	20	50.6191	6.99182	Germany	Cfb
2407	Nomada_sp_GER1	1746	2.36	1.69	0.94	2.3	6.32	8.14	0.0058991	0.0148621	0.0106588	0.0165059	2.34833	1.69667	0.955	2.29667	6.30833	8.12	0.0161779	2.34819	1.6966	0.954434	2.29665	6.30828	8.11988	Holometabola	Neoptera	Endopterygota	Hymenoptera	Apocrita	Apoidea	Apidae	Nomadinae	Nomadini	Nomada	sp_GER1	20	50.6191	6.99182	Germany	Cfb
2408	Nomada_sp_GER1	1746	2.36	1.69	0.94	2.3	6.32	8.14	0.00860432	0.0148621	0.0106588	0.0165059	2.34833	1.69667	0.955	2.29667	6.30833	8.12	0.0161779	2.34819	1.6966	0.954434	2.29665	6.30828	8.11988	Holometabola	Neoptera	Endopterygota	Hymenoptera	Apocrita	Apoidea	Apidae	Nomadinae	Nomadini	Nomada	sp_GER1	20	50.6191	6.99182	Germany	Cfb
818	Xylocopa_violacea	840	7.95	8.21	3.07	9.91	19.47	24.92	0.491807	0.609559	0.531166	1.30961	7.45167	7.70667	3.29167	8.57167	18.96	23.9117	1.02335	7.3318	7.60718	3.23944	8.36559	18.7802	23.6976	Holometabola	Neoptera	Endopterygota	Hymenoptera	Apocrita	Apoidea	Apidae	Xylocopinae	Xylocopini	Xylocopa	violacea	2	35.1818	24.9816	Greece:Crete	Csa
828	Xylocopa_violacea	850	8.5	8.81	4.29	8.75	20.74	26	3.45239	3.45239	3.45239	1.30961	7.45167	7.70667	3.29167	8.57167	18.96	23.9117	1.02335	7.3318	7.60718	3.23944	8.36559	18.7802	23.6976	Holometabola	Neoptera	Endopterygota	Hymenoptera	Apocrita	Apoidea	Apidae	Xylocopinae	Xylocopini	Xylocopa	violacea	0.5	35.1818	24.9816	Greece:Crete	Csa
841	Xylocopa_violacea	863	7.53	7.5	3.8	7.77	20.89	25.34	1.72519	1.72519	1.72519	1.30961	7.45167	7.70667	3.29167	8.57167	18.96	23.9117	1.02335	7.3318	7.60718	3.23944	8.36559	18.7802	23.6976	Holometabola	Neoptera	Endopterygota	Hymenoptera	Apocrita	Apoidea	Apidae	Xylocopinae	Xylocopini	Xylocopa	violacea	2	35.1818	24.9816	Greece:Crete	Csa
2389	Xylocopa_violacea	840	7.95	8.21	3.07	9.91	19.47	24.92	0.492132	0.609559	0.531166	1.30961	7.45167	7.70667	3.29167	8.57167	18.96	23.9117	1.02335	7.3318	7.60718	3.23944	8.36559	18.7802	23.6976	Holometabola	Neoptera	Endopterygota	Hymenoptera	Apocrita	Apoidea	Apidae	Xylocopinae	Xylocopini	Xylocopa	violacea	2	35.1818	24.9816	Greece:Crete	Csa
2390	Xylocopa_violacea	840	7.95	8.21	3.07	9.91	19.47	24.92	0.609559	0.609559	0.531166	1.30961	7.45167	7.70667	3.29167	8.57167	18.96	23.9117	1.02335	7.3318	7.60718	3.23944	8.36559	18.7802	23.6976	Holometabola	Neoptera	Endopterygota	Hymenoptera	Apocrita	Apoidea	Apidae	Xylocopinae	Xylocopini	Xylocopa	violacea	2	35.1818	24.9816	Greece:Crete	Csa
2613	Xylocopa_violacea	2347	4.83	5.3	2.45	5.18	13.72	17.37	0.851395	0.851395	0.851395	1.30961	7.45167	7.70667	3.29167	8.57167	18.96	23.9117	1.02335	7.3318	7.60718	3.23944	8.36559	18.7802	23.6976	Holometabola	Neoptera	Endopterygota	Hymenoptera	Apocrita	Apoidea	Apidae	Xylocopinae	Xylocopini	Xylocopa	violacea	2	42.0713	9.02261	France:Corsica	Csb
1196	Meroglossa_sp_AUS1	1269	2.13	2.24	1.22	2.54	6.17	9.2	0.0444322	0.0444322	0.0444322	0.0854844	2.065	2.41	1.07167	2.39	6.51	8.13	0.0794507	2.0648	2.40461	1.06952	2.38798	6.49889	8.10968	Holometabola	Neoptera	Endopterygota	Hymenoptera	Apocrita	Apoidea	Colletidae	Hylaeinae	-	Meroglossa	sp_AUS1	2	-17.2677	145.493	Australia	Cwa
1197	Meroglossa_sp_AUS1	1270	2.06	2.14	1.09	2.52	7.37	8.66	0.0451098	0.0451098	0.0451098	0.0854844	2.065	2.41	1.07167	2.39	6.51	8.13	0.0794507	2.0648	2.40461	1.06952	2.38798	6.49889	8.10968	Holometabola	Neoptera	Endopterygota	Hymenoptera	Apocrita	Apoidea	Colletidae	Hylaeinae	-	Meroglossa	sp_AUS1	2	-17.2677	145.493	Australia	Cwa
1311	Meroglossa_sp_AUS1	1384	2.05	2.52	1.03	2.32	6.38	7.73	0.105841	0.105841	0.0858206	0.0854844	2.065	2.41	1.07167	2.39	6.51	8.13	0.0794507	2.0648	2.40461	1.06952	2.38798	6.49889	8.10968	Holometabola	Neoptera	Endopterygota	Hymenoptera	Apocrita	Apoidea	Colletidae	Hylaeinae	-	Meroglossa	sp_AUS1	2	-26.4321	150.066	Australia	BSh
2349	Meroglossa_sp_AUS1	1384	2.05	2.52	1.03	2.32	6.38	7.73	0.0676187	0.105841	0.0858206	0.0854844	2.065	2.41	1.07167	2.39	6.51	8.13	0.0794507	2.0648	2.40461	1.06952	2.38798	6.49889	8.10968	Holometabola	Neoptera	Endopterygota	Hymenoptera	Apocrita	Apoidea	Colletidae	Hylaeinae	-	Meroglossa	sp_AUS1	2	-26.4321	150.066	Australia	BSh
2350	Meroglossa_sp_AUS1	1384	2.05	2.52	1.03	2.32	6.38	7.73	0.0873561	0.105841	0.0858206	0.0854844	2.065	2.41	1.07167	2.39	6.51	8.13	0.0794507	2.0648	2.40461	1.06952	2.38798	6.49889	8.10968	Holometabola	Neoptera	Endopterygota	Hymenoptera	Apocrita	Apoidea	Colletidae	Hylaeinae	-	Meroglossa	sp_AUS1	2	-26.4321	150.066	Australia	BSh
2351	Meroglossa_sp_AUS1	1384	2.05	2.52	1.03	2.32	6.38	7.73	0.0824665	0.105841	0.0858206	0.0854844	2.065	2.41	1.07167	2.39	6.51	8.13	0.0794507	2.0648	2.40461	1.06952	2.38798	6.49889	8.10968	Holometabola	Neoptera	Endopterygota	Hymenoptera	Apocrita	Apoidea	Colletidae	Hylaeinae	-	Meroglossa	sp_AUS1	2	-26.4321	150.066	Australia	BSh
1189	Leioproctus_sp_AUS1	1262	3.48	3.23	1.48	3.59	7.76	10.69	0.153313	0.153313	0.153313	0.159458	3.28	3.115	1.465	3.5	7.835	10.99	0.15934	3.2739	3.11288	1.46492	3.49884	7.83464	10.9859	Holometabola	Neoptera	Endopterygota	Hymenoptera	Apocrita	Apoidea	Colletidae	Paracolletinae	-	Leioproctus	sp_AUS1	2	-15.5776	144.456	Australia	Aw
1334	Leioproctus_sp_AUS1	1407	3.08	3	1.45	3.41	7.91	11.29	0.165603	0.165603	0.165603	0.159458	3.28	3.115	1.465	3.5	7.835	10.99	0.15934	3.2739	3.11288	1.46492	3.49884	7.83464	10.9859	Holometabola	Neoptera	Endopterygota	Hymenoptera	Apocrita	Apoidea	Colletidae	Paracolletinae	-	Leioproctus	sp_AUS1	20	-28.6537	151.947	Australia	Cfb
1416	Larrini_sp_PAN1	1480	4.86	4.28	2.21	8.81	11.6	16.1	0.24867	0.868145	0.467964	0.868145	4.86	4.28	2.21	8.81	11.6	16.1	0.868145	4.86	4.28	2.21	8.81	11.6	16.1	Holometabola	Neoptera	Endopterygota	Hymenoptera	Apocrita	Apoidea	Crabronidae	Crabroninae	Larrini	Larrini	sp_PAN1	2	9.15588	-79.8488	Panama	Am
1417	Larrini_sp_PAN1	1480	4.86	4.28	2.21	8.81	11.6	16.1	0.868145	0.868145	0.467964	0.868145	4.86	4.28	2.21	8.81	11.6	16.1	0.868145	4.86	4.28	2.21	8.81	11.6	16.1	Holometabola	Neoptera	Endopterygota	Hymenoptera	Apocrita	Apoidea	Crabronidae	Crabroninae	Larrini	Larrini	sp_PAN1	2	9.15588	-79.8488	Panama	Am
2142	Larrini_sp_PAN1	1480	4.86	4.28	2.21	8.81	11.6	16.1	0.287077	0.868145	0.467964	0.868145	4.86	4.28	2.21	8.81	11.6	16.1	0.868145	4.86	4.28	2.21	8.81	11.6	16.1	Holometabola	Neoptera	Endopterygota	Hymenoptera	Apocrita	Apoidea	Crabronidae	Crabroninae	Larrini	Larrini	sp_PAN1	2	9.15588	-79.8488	Panama	Am
1571	Trypoxylon_sp_PAN1	1588	3.49	2.89	1.67	3.3	9.52	16.5	0.0719882	0.0939594	0.0829738	0.0939594	3.49	2.89	1.67	3.3	9.52	16.5	0.0939594	3.49	2.89	1.67	3.3	9.52	16.5	Holometabola	Neoptera	Endopterygota	Hymenoptera	Apocrita	Apoidea	Crabronidae	Crabroninae	Trypoxylini	Trypoxylon	sp_PAN1	2	9.15588	-79.8488	Panama	Am
1581	Trypoxylon_sp_PAN1	1588	3.49	2.89	1.67	3.3	9.52	16.5	0.0939594	0.0939594	0.0829738	0.0939594	3.49	2.89	1.67	3.3	9.52	16.5	0.0939594	3.49	2.89	1.67	3.3	9.52	16.5	Holometabola	Neoptera	Endopterygota	Hymenoptera	Apocrita	Apoidea	Crabronidae	Crabroninae	Trypoxylini	Trypoxylon	sp_PAN1	20	9.15588	-79.8488	Panama	Am
1313	Cerceris_sp_AUS1	1386	2.06	1.26	1.08	1.32	5.08	5.81	0.103915	0.103915	0.0964009	0.103915	2.06	1.26	1.08	1.32	5.08	5.81	0.103915	2.06	1.26	1.08	1.32	5.08	5.81	Holometabola	Neoptera	Endopterygota	Hymenoptera	Apocrita	Apoidea	Crabronidae	Philanthinae	Cercerini	Cerceris	sp_AUS1	2	-27.6022	151.943	Australia	Cfa
2114	Cerceris_sp_AUS1	1386	2.06	1.26	1.08	1.32	5.08	5.81	0.0888873	0.103915	0.0964009	0.103915	2.06	1.26	1.08	1.32	5.08	5.81	0.103915	2.06	1.26	1.08	1.32	5.08	5.81	Holometabola	Neoptera	Endopterygota	Hymenoptera	Apocrita	Apoidea	Crabronidae	Philanthinae	Cercerini	Cerceris	sp_AUS1	2	-27.6022	151.943	Australia	Cfa
1438	Cerceris_sp_PAN1	1490	3.2	3.14	1.85	2.86	8	10.59	0.365084	0.365084	0.365084	0.365084	3.2	3.14	1.85	2.86	8	10.59	0.365084	3.2	3.14	1.85	2.86	8	10.59	Holometabola	Neoptera	Endopterygota	Hymenoptera	Apocrita	Apoidea	Crabronidae	Philanthinae	Cercerini	Cerceris	sp_PAN1	2	9.15588	-79.8488	Panama	Am
1455	Megalopta_sp_PAN1	1500	4.03	4.52	1.9	3.37	11.41	13.73	0.630765	0.630765	0.630765	0.630765	4.03	4.52	1.9	3.37	11.41	13.73	0.630765	4.03	4.52	1.9	3.37	11.41	13.73	Holometabola	Neoptera	Endopterygota	Hymenoptera	Apocrita	Apoidea	Halictidae	Halictinae	Augochlorini	Megalopta	sp_PAN1	2	9.15588	-79.8488	Panama	Am
1669	Sphecodes_albilabris	1727	3.64	2.91	1.74	3.56	10.27	11.82	0.184228	0.184228	0.183498	0.178419	3.72	2.92	1.86333	3.63333	10.38	12.0867	0.178225	3.7183	2.91997	1.8555	3.63187	10.3788	12.0809	Holometabola	Neoptera	Endopterygota	Hymenoptera	Apocrita	Apoidea	Halictidae	Halictinae	Sphecodini	Sphecodes	albilabris	2	50.8375	7.1627	Germany	Cfb
1670	Sphecodes_albilabris	1727	3.64	2.91	1.74	3.56	10.27	11.82	0.182769	0.184228	0.183498	0.178419	3.72	2.92	1.86333	3.63333	10.38	12.0867	0.178225	3.7183	2.91997	1.8555	3.63187	10.3788	12.0809	Holometabola	Neoptera	Endopterygota	Hymenoptera	Apocrita	Apoidea	Halictidae	Halictinae	Sphecodini	Sphecodes	albilabris	2	50.8375	7.1627	Germany	Cfb
1671	Sphecodes_albilabris	1728	3.88	2.94	2.11	3.78	10.6	12.62	0.166801	0.166801	0.166801	0.178419	3.72	2.92	1.86333	3.63333	10.38	12.0867	0.178225	3.7183	2.91997	1.8555	3.63187	10.3788	12.0809	Holometabola	Neoptera	Endopterygota	Hymenoptera	Apocrita	Apoidea	Halictidae	Halictinae	Sphecodini	Sphecodes	albilabris	20	50.8375	7.1627	Germany	Cfb
1672	Sphecodes_sp_GER1	1729	2.47	2.09	1.29	2.42	6.41	8.32	0.0473679	0.0473679	0.0473679	0.0473679	2.47	2.09	1.29	2.42	6.41	8.32	0.0473679	2.47	2.09	1.29	2.42	6.41	8.32	Holometabola	Neoptera	Endopterygota	Hymenoptera	Apocrita	Apoidea	Halictidae	Halictinae	Sphecodini	Sphecodes	sp_GER1	20	50.8375	7.1627	Germany	Cfb
1211	Lipotriches_sp_AUS_1	1284	2.51	2.04	1.19	1.97	5.92	7.52	0.0262326	0.0262326	0.0262326	0.0370493	2.42	2.075	1.235	2.035	5.66	7.055	0.0354352	2.41833	2.0747	1.23418	2.03396	5.65403	7.03966	Holometabola	Neoptera	Endopterygota	Hymenoptera	Apocrita	Apoidea	Halictidae	Nomiinae	-	Lipotriches	sp_AUS_1	2	-17.268	145.492	Australia	Cwa
1212	Lipotriches_sp_AUS_1	1285	2.33	2.11	1.28	2.1	5.4	6.59	0.047866	0.047866	0.047866	0.0370493	2.42	2.075	1.235	2.035	5.66	7.055	0.0354352	2.41833	2.0747	1.23418	2.03396	5.65403	7.03966	Holometabola	Neoptera	Endopterygota	Hymenoptera	Apocrita	Apoidea	Halictidae	Nomiinae	-	Lipotriches	sp_AUS_1	2	-17.268	145.492	Australia	Cwa
1133	Reepenia_bituberculata	1206	3.06	2.61	1.62	3.57	9.86	10.26	0.0480394	0.0480394	0.0480394	0.0925865	3.16	3.13667	1.94	3.66333	8.99333	10.5133	0.0858971	3.1592	3.11315	1.92598	3.66273	8.97308	10.5118	Holometabola	Neoptera	Endopterygota	Hymenoptera	Apocrita	Apoidea	Halictidae	Nomiinae	-	Reepenia	bituberculata	2	-16.1019	145.452	Australia	Am
1134	Reepenia_bituberculata	1207	3.21	3.4	2.1	3.71	8.56	10.64	0.100832	0.11486	0.107846	0.0925865	3.16	3.13667	1.94	3.66333	8.99333	10.5133	0.0858971	3.1592	3.11315	1.92598	3.66273	8.97308	10.5118	Holometabola	Neoptera	Endopterygota	Hymenoptera	Apocrita	Apoidea	Halictidae	Nomiinae	-	Reepenia	bituberculata	2	-16.1019	145.452	Australia	Am
2333	Reepenia_bituberculata	1207	3.21	3.4	2.1	3.71	8.56	10.64	0.11486	0.11486	0.107846	0.0925865	3.16	3.13667	1.94	3.66333	8.99333	10.5133	0.0858971	3.1592	3.11315	1.92598	3.66273	8.97308	10.5118	Holometabola	Neoptera	Endopterygota	Hymenoptera	Apocrita	Apoidea	Halictidae	Nomiinae	-	Reepenia	bituberculata	2	-16.1019	145.452	Australia	Am
1164	Reepenia_sp_AUS1	1237	3.32	2.97	1.83	3.58	8.99	12.45	0.126654	0.126654	0.126654	0.134618	3.29	3.065	1.88	3.66	8.72	12.12	0.134382	3.28986	3.06353	1.87933	3.65913	8.71582	12.1155	Holometabola	Neoptera	Endopterygota	Hymenoptera	Apocrita	Apoidea	Halictidae	Nomiinae	-	Reepenia	sp_AUS1	2	-16.1921	145.415	Australia	Am
1165	Reepenia_sp_AUS1	1238	3.26	3.16	1.93	3.74	8.45	11.79	0.142582	0.142582	0.142582	0.134618	3.29	3.065	1.88	3.66	8.72	12.12	0.134382	3.28986	3.06353	1.87933	3.65913	8.71582	12.1155	Holometabola	Neoptera	Endopterygota	Hymenoptera	Apocrita	Apoidea	Halictidae	Nomiinae	-	Reepenia	sp_AUS1	2	-16.1921	145.415	Australia	Am
854	Anthidiellum_strigatum	876	4.88	4.44	2.19	5.32	10.96	13.13	0.669973	0.669973	0.669973	0.87664	4.88	4.66	2.57667	5.22	11.3467	14.0033	0.863301	4.88	4.65736	2.56134	5.21952	11.3433	13.9894	Holometabola	Neoptera	Endopterygota	Hymenoptera	Apocrita	Apoidea	Megachilidae	Megachilinae	Anthidiini	Anthidiellum	strigatum	2	35.1818	24.9816	Greece:Crete	Csa
857	Anthidiellum_strigatum	879	4.88	4.77	2.77	5.17	11.54	14.44	0.979974	0.979974	0.826795	0.87664	4.88	4.66	2.57667	5.22	11.3467	14.0033	0.863301	4.88	4.65736	2.56134	5.21952	11.3433	13.9894	Holometabola	Neoptera	Endopterygota	Hymenoptera	Apocrita	Apoidea	Megachilidae	Megachilinae	Anthidiini	Anthidiellum	strigatum	2	35.1818	24.9816	Greece:Crete	Csa
2395	Anthidiellum_strigatum	879	4.88	4.77	2.77	5.17	11.54	14.44	0.673617	0.979974	0.826795	0.87664	4.88	4.66	2.57667	5.22	11.3467	14.0033	0.863301	4.88	4.65736	2.56134	5.21952	11.3433	13.9894	Holometabola	Neoptera	Endopterygota	Hymenoptera	Apocrita	Apoidea	Megachilidae	Megachilinae	Anthidiini	Anthidiellum	strigatum	2	35.1818	24.9816	Greece:Crete	Csa
852	Anthidium_manicatum	874	5.23	5.56	2.66	6.75	13.69	19.25	0.815405	0.815405	0.815405	0.796185	5.425	5.825	2.76	6.825	14.015	20.58	0.795953	5.42149	5.81897	2.75819	6.82459	14.0112	20.537	Holometabola	Neoptera	Endopterygota	Hymenoptera	Apocrita	Apoidea	Megachilidae	Megachilinae	Anthidiini	Anthidium	manicatum	2	35.1818	24.9816	Greece:Crete	Csa
855	Anthidium_manicatum	877	5.62	6.09	2.86	6.9	14.34	21.91	0.776965	0.776965	0.776965	0.796185	5.425	5.825	2.76	6.825	14.015	20.58	0.795953	5.42149	5.81897	2.75819	6.82459	14.0112	20.537	Holometabola	Neoptera	Endopterygota	Hymenoptera	Apocrita	Apoidea	Megachilidae	Megachilinae	Anthidiini	Anthidium	manicatum	2	35.1818	24.9816	Greece:Crete	Csa
1323	Megachile_monstrosa	1396	4.02	4.11	2.5	4.27	8.68	12.93	0.588392	0.588392	0.588392	0.819359	3.90667	3.94333	2.32667	3.96333	8.96667	12.6767	0.801151	3.90585	3.9416	2.32351	3.95755	8.96435	12.6754	Holometabola	Neoptera	Endopterygota	Hymenoptera	Apocrita	Apoidea	Megachilidae	Megachilinae	Megachilini	Megachile	monstrosa	2	-28.8434	151.919	Australia	Cfb
1326	Megachile_monstrosa	1399	3.85	3.86	2.24	3.81	9.11	12.55	0.934843	0.934843	0.879047	0.819359	3.90667	3.94333	2.32667	3.96333	8.96667	12.6767	0.801151	3.90585	3.9416	2.32351	3.95755	8.96435	12.6754	Holometabola	Neoptera	Endopterygota	Hymenoptera	Apocrita	Apoidea	Megachilidae	Megachilinae	Megachilini	Megachile	monstrosa	2	-28.8434	151.919	Australia	Cfb
2123	Megachile_monstrosa	1399	3.85	3.86	2.24	3.81	9.11	12.55	0.823252	0.934843	0.879047	0.819359	3.90667	3.94333	2.32667	3.96333	8.96667	12.6767	0.801151	3.90585	3.9416	2.32351	3.95755	8.96435	12.6754	Holometabola	Neoptera	Endopterygota	Hymenoptera	Apocrita	Apoidea	Megachilidae	Megachilinae	Megachilini	Megachile	monstrosa	2	-28.8434	151.919	Australia	Cfb
1191	Megachile_sp_AUS1	1264	2.72	2.45	1.77	2.7	5.03	7.06	0.322634	0.322634	0.322634	0.322634	2.72	2.45	1.77	2.7	5.03	7.06	0.322634	2.72	2.45	1.77	2.7	5.03	7.06	Holometabola	Neoptera	Endopterygota	Hymenoptera	Apocrita	Apoidea	Megachilidae	Megachilinae	Megachilini	Megachile	sp_AUS1	2	-15.6553	144.544	Australia	Aw
1339	Megachile_sp_AUS2	1412	4.72	4.4	3.26	5.08	9.65	15.57	1.05404	1.05404	1.05404	1.05404	4.72	4.4	3.26	5.08	9.65	15.57	1.05404	4.72	4.4	3.26	5.08	9.65	15.57	Holometabola	Neoptera	Endopterygota	Hymenoptera	Apocrita	Apoidea	Megachilidae	Megachilinae	Megachilini	Megachile	sp_AUS2	2	-28.7356	153.548	Australia	Cfa
1257	Megachile_sp_AUS3	1330	3.42	2.91	1.6	3.37	5.64	9.67	0.322563	0.322563	0.322563	0.322563	3.42	2.91	1.6	3.37	5.64	9.67	0.322563	3.42	2.91	1.6	3.37	5.64	9.67	Holometabola	Neoptera	Endopterygota	Hymenoptera	Apocrita	Apoidea	Megachilidae	Megachilinae	Megachilini	Megachile	sp_AUS3	2	-21.1321	148.491	Australia	Cwa
1116	Sceliphron_laetum	1189	4.05	3.45	2.02	3.71	14.84	23.34	0.125996	0.172334	0.149165	0.172334	4.05	3.45	2.02	3.71	14.84	23.34	0.172334	4.05	3.45	2.02	3.71	14.84	23.34	Holometabola	Neoptera	Endopterygota	Hymenoptera	Apocrita	Apoidea	Sphecidae	Sceliphrinae	-	Sceliphron	laetum	2	-16.1038	145.451	Australia	Am
2399	Sceliphron_laetum	1189	4.05	3.45	2.02	3.71	14.84	23.34	0.172334	0.172334	0.149165	0.172334	4.05	3.45	2.02	3.71	14.84	23.34	0.172334	4.05	3.45	2.02	3.71	14.84	23.34	Holometabola	Neoptera	Endopterygota	Hymenoptera	Apocrita	Apoidea	Sphecidae	Sceliphrinae	-	Sceliphron	laetum	2	-16.1038	145.451	Australia	Am
882	Podium_sp_GRE1	904	3.63	4.17	2.23	3.38	12.06	19.43	0.186261	0.186261	0.186261	0.186261	3.63	4.17	2.23	3.38	12.06	19.43	0.186261	3.63	4.17	2.23	3.38	12.06	19.43	Holometabola	Neoptera	Endopterygota	Hymenoptera	Apocrita	Apoidea	Sphecidae	Sceliphrinae	Sceliphrini	Podium	sp_GRE1	2	35.1818	24.9816	Greece:Crete	Csa
2615	Sceliphron_caementarium	2349	3.98	3.64	1.93	3.6	13.43	17.61	0.136644	0.136644	0.136644	0.136644	3.98	3.64	1.93	3.6	13.43	17.61	0.136644	3.98	3.64	1.93	3.6	13.43	17.61	Holometabola	Neoptera	Endopterygota	Hymenoptera	Apocrita	Apoidea	Sphecidae	Sceliphrinae	Sceliphrini	Sceliphron	caementarium	2	42.0713	9.02261	France:Corsica	Csb
773	Sceliphron_curvatum	775	3.83	3.08	1.45	3.67	11.09	16.69	0.0440996	0.0686649	0.0563822	0.0686649	3.83	3.08	1.45	3.67	11.09	16.69	0.0686649	3.83	3.08	1.45	3.67	11.09	16.69	Holometabola	Neoptera	Endopterygota	Hymenoptera	Apocrita	Apoidea	Sphecidae	Sceliphrinae	Sceliphrini	Sceliphron	curvatum	20	50.21	7.2806	Germany	Cfb
2308	Sceliphron_curvatum	775	3.83	3.08	1.45	3.67	11.09	16.69	0.0686649	0.0686649	0.0563822	0.0686649	3.83	3.08	1.45	3.67	11.09	16.69	0.0686649	3.83	3.08	1.45	3.67	11.09	16.69	Holometabola	Neoptera	Endopterygota	Hymenoptera	Apocrita	Apoidea	Sphecidae	Sceliphrinae	Sceliphrini	Sceliphron	curvatum	20	50.21	7.2806	Germany	Cfb
861	Sceliphron_destillatorium	883	3.99	3.52	1.74	3.33	13	20.55	0.255259	0.255259	0.255259	0.255259	3.99	3.52	1.74	3.33	13	20.55	0.255259	3.99	3.52	1.74	3.33	13	20.55	Holometabola	Neoptera	Endopterygota	Hymenoptera	Apocrita	Apoidea	Sphecidae	Sceliphrinae	Sceliphrini	Sceliphron	destillatorium	2	35.1818	24.9816	Greece:Crete	Csa
1122	Sceliphron_sp_AUS2	1195	4.9	4.32	2.31	4.57	16.43	27.73	0.122131	0.122131	0.122131	0.122131	4.9	4.32	2.31	4.57	16.43	27.73	0.122131	4.9	4.32	2.31	4.57	16.43	27.73	Holometabola	Neoptera	Endopterygota	Hymenoptera	Apocrita	Apoidea	Sphecidae	Sceliphrinae	Sceliphrini	Sceliphron	sp_AUS2	2	-16.1043	145.45	Australia	Am
872	Sphex_funerarius	894	5	5.19	3.2	5.37	15.83	22.75	0.292042	0.292042	0.292042	0.292042	5	5.19	3.2	5.37	15.83	22.75	0.292042	5	5.19	3.2	5.37	15.83	22.75	Holometabola	Neoptera	Endopterygota	Hymenoptera	Apocrita	Apoidea	Sphecidae	Sphecinae	Sphecini	Sphex	funerarius	2	35.1818	24.9816	Greece:Crete	Csa
1319	Thynnidae_sp_AUS2	1392	2.34	2.64	1.54	1.76	8.43	10.73	0.212191	0.212191	0.212191	0.212191	2.34	2.64	1.54	1.76	8.43	10.73	0.212191	2.34	2.64	1.54	1.76	8.43	10.73	Holometabola	Neoptera	Endopterygota	Hymenoptera	Apocrita	Apoidea	Thynnidae	-	-	Thynnidae	sp_AUS2	2	-28.6537	151.947	Australia	Cfb
789	Hedychrum_rutilans	814	2.03	0.98	0.92	2.11	5.16	5.75	0.016413	0.0187121	0.0123377	0.0187121	2.03	0.98	0.92	2.11	5.16	5.75	0.0187121	2.03	0.98	0.92	2.11	5.16	5.75	Holometabola	Neoptera	Endopterygota	Hymenoptera	Apocrita	Chrysidoidea	Chrysididae	Chrysidinae	Elampini	Hedychrum	rutilans	20	50.9838	7.05138	Germany	Cfb
790	Hedychrum_rutilans	814	2.03	0.98	0.92	2.11	5.16	5.75	0.0136898	0.0187121	0.0123377	0.0187121	2.03	0.98	0.92	2.11	5.16	5.75	0.0187121	2.03	0.98	0.92	2.11	5.16	5.75	Holometabola	Neoptera	Endopterygota	Hymenoptera	Apocrita	Chrysidoidea	Chrysididae	Chrysidinae	Elampini	Hedychrum	rutilans	20	50.9838	7.05138	Germany	Cfb
791	Hedychrum_rutilans	814	2.03	0.98	0.92	2.11	5.16	5.75	0.0187121	0.0187121	0.0123377	0.0187121	2.03	0.98	0.92	2.11	5.16	5.75	0.0187121	2.03	0.98	0.92	2.11	5.16	5.75	Holometabola	Neoptera	Endopterygota	Hymenoptera	Apocrita	Chrysidoidea	Chrysididae	Chrysidinae	Elampini	Hedychrum	rutilans	20	50.9838	7.05138	Germany	Cfb
2313	Hedychrum_rutilans	814	2.03	0.98	0.92	2.11	5.16	5.75	0.0125995	0.0187121	0.0123377	0.0187121	2.03	0.98	0.92	2.11	5.16	5.75	0.0187121	2.03	0.98	0.92	2.11	5.16	5.75	Holometabola	Neoptera	Endopterygota	Hymenoptera	Apocrita	Chrysidoidea	Chrysididae	Chrysidinae	Elampini	Hedychrum	rutilans	20	50.9838	7.05138	Germany	Cfb
2314	Hedychrum_rutilans	814	2.03	0.98	0.92	2.11	5.16	5.75	0.00592348	0.0187121	0.0123377	0.0187121	2.03	0.98	0.92	2.11	5.16	5.75	0.0187121	2.03	0.98	0.92	2.11	5.16	5.75	Holometabola	Neoptera	Endopterygota	Hymenoptera	Apocrita	Chrysidoidea	Chrysididae	Chrysidinae	Elampini	Hedychrum	rutilans	20	50.9838	7.05138	Germany	Cfb
2315	Hedychrum_rutilans	814	2.03	0.98	0.92	2.11	5.16	5.75	0.0118472	0.0187121	0.0123377	0.0187121	2.03	0.98	0.92	2.11	5.16	5.75	0.0187121	2.03	0.98	0.92	2.11	5.16	5.75	Holometabola	Neoptera	Endopterygota	Hymenoptera	Apocrita	Chrysidoidea	Chrysididae	Chrysidinae	Elampini	Hedychrum	rutilans	20	50.9838	7.05138	Germany	Cfb
2383	Hedychrum_rutilans	814	2.03	0.98	0.92	2.11	5.16	5.75	0.00590628	0.0187121	0.0123377	0.0187121	2.03	0.98	0.92	2.11	5.16	5.75	0.0187121	2.03	0.98	0.92	2.11	5.16	5.75	Holometabola	Neoptera	Endopterygota	Hymenoptera	Apocrita	Chrysidoidea	Chrysididae	Chrysidinae	Elampini	Hedychrum	rutilans	20	50.9838	7.05138	Germany	Cfb
2384	Hedychrum_rutilans	814	2.03	0.98	0.92	2.11	5.16	5.75	0.0119848	0.0187121	0.0123377	0.0187121	2.03	0.98	0.92	2.11	5.16	5.75	0.0187121	2.03	0.98	0.92	2.11	5.16	5.75	Holometabola	Neoptera	Endopterygota	Hymenoptera	Apocrita	Chrysidoidea	Chrysididae	Chrysidinae	Elampini	Hedychrum	rutilans	20	50.9838	7.05138	Germany	Cfb
2385	Hedychrum_rutilans	814	2.03	0.98	0.92	2.11	5.16	5.75	0.0060508	0.0187121	0.0123377	0.0187121	2.03	0.98	0.92	2.11	5.16	5.75	0.0187121	2.03	0.98	0.92	2.11	5.16	5.75	Holometabola	Neoptera	Endopterygota	Hymenoptera	Apocrita	Chrysidoidea	Chrysididae	Chrysidinae	Elampini	Hedychrum	rutilans	20	50.9838	7.05138	Germany	Cfb
2386	Hedychrum_rutilans	814	2.03	0.98	0.92	2.11	5.16	5.75	0.0139355	0.0187121	0.0123377	0.0187121	2.03	0.98	0.92	2.11	5.16	5.75	0.0187121	2.03	0.98	0.92	2.11	5.16	5.75	Holometabola	Neoptera	Endopterygota	Hymenoptera	Apocrita	Chrysidoidea	Chrysididae	Chrysidinae	Elampini	Hedychrum	rutilans	20	50.9838	7.05138	Germany	Cfb
2387	Hedychrum_rutilans	814	2.03	0.98	0.92	2.11	5.16	5.75	0.0186522	0.0187121	0.0123377	0.0187121	2.03	0.98	0.92	2.11	5.16	5.75	0.0187121	2.03	0.98	0.92	2.11	5.16	5.75	Holometabola	Neoptera	Endopterygota	Hymenoptera	Apocrita	Chrysidoidea	Chrysididae	Chrysidinae	Elampini	Hedychrum	rutilans	20	50.9838	7.05138	Germany	Cfb
1375	Dryinidae_sp_AUS1	1448	1.43	0.86	0.77	1.33	3.35	4.53	0.0271941	0.0271941	0.0271941	0.0271941	1.43	0.86	0.77	1.33	3.35	4.53	0.0271941	1.43	0.86	0.77	1.33	3.35	4.53	Holometabola	Neoptera	Endopterygota	Hymenoptera	Apocrita	Chrysidoidea	Dryinidae	x	x	Dryinidae	sp_AUS1	20	-26.0003	153.148	Australia	Cfa
1349	Szepligetella_sp_AUS1	1422	2.39	2.47	1.45	2.47	7.11	9.02	0.274176	0.274176	0.274176	0.274176	2.39	2.47	1.45	2.47	7.11	9.02	0.274176	2.39	2.47	1.45	2.47	7.11	9.02	Holometabola	Neoptera	Endopterygota	Hymenoptera	Apocrita	Evanioidea	Evaniidae	-	-	Szepligetella	sp_AUS1	20	-28.8434	151.919	Australia	Cfb
1332	Pseudofoenus_sp_AUS1	1405	2.47	2.29	1.68	2.04	8.1	11.72	0.15762	0.15762	0.157455	0.15762	2.47	2.29	1.68	2.04	8.1	11.72	0.15762	2.47	2.29	1.68	2.04	8.1	11.72	Holometabola	Neoptera	Endopterygota	Hymenoptera	Apocrita	Evanioidea	Gasteruptiidae	Hyptiogastrinae	-	Pseudofoenus	sp_AUS1	20	-28.8434	151.919	Australia	Cfb
2127	Pseudofoenus_sp_AUS1	1405	2.47	2.29	1.68	2.04	8.1	11.72	0.157289	0.15762	0.157455	0.15762	2.47	2.29	1.68	2.04	8.1	11.72	0.15762	2.47	2.29	1.68	2.04	8.1	11.72	Holometabola	Neoptera	Endopterygota	Hymenoptera	Apocrita	Evanioidea	Gasteruptiidae	Hyptiogastrinae	-	Pseudofoenus	sp_AUS1	20	-28.8434	151.919	Australia	Cfb
1533	Dolichoderus_bispinosus_sl	1561	1.58	1.03	1.95	0.86	0	5.81	0.0422419	0.0422419	0.0422419	0.0422419	1.58	1.03	1.95	0.86	0	5.81	0.0422419	1.58	1.03	1.95	0.86	0	5.81	Holometabola	Neoptera	Endopterygota	Hymenoptera	Apocrita	Formicoidea	Formicidae	Dolichoderinae	Dolichoderini	Dolichoderus	bispinosus_sl	20	9.15588	-79.8488	Panama	Am
1594	Azteca_sp_PAN1	1604	2.47	1.48	3.18	2.26	11.4	13.27	0.291636	0.291636	0.291636	0.291636	2.47	1.48	3.18	2.26	11.4	13.27	0.291636	2.47	1.48	3.18	2.26	11.4	13.27	Holometabola	Neoptera	Endopterygota	Hymenoptera	Apocrita	Formicoidea	Formicidae	Dolichoderinae	Leptomyrmecini	Azteca	sp_PAN1	20	9.12447	-79.859	Panama	Am
1262	Leptomyrmex_rufipes	1335	1.45	1.32	2.28	1.09	0	11.11	0.0334884	0.0334884	0.0334884	0.0334884	1.45	1.32	2.28	1.09	0	11.11	0.0334884	1.45	1.32	2.28	1.09	0	11.11	Holometabola	Neoptera	Endopterygota	Hymenoptera	Apocrita	Formicoidea	Formicidae	Dolichoderinae	Leptomyrmecini	Leptomyrmex	rufipes	2	-21.1448	148.498	Australia	Cwa
1085	Leptomyrmex_unicolor	1158	1.5	1.33	2.15	1.1	0	8.72	0.056647	0.056647	0.056647	0.056647	1.5	1.33	2.15	1.1	0	8.72	0.056647	1.5	1.33	2.15	1.1	0	8.72	Holometabola	Neoptera	Endopterygota	Hymenoptera	Apocrita	Formicoidea	Formicidae	Dolichoderinae	Leptomyrmecini	Leptomyrmex	unicolor	2	-16.1023	145.448	Australia	Am
1382	Ectatomma_ruidum	1455	1.8	1.19	2.91	1.53	0	11.79	0.144337	0.144337	0.144337	0.0823955	1.65667	1.09333	2.73833	1.20167	0	9.63333	0.076424	1.6499	1.08784	2.71609	1.17378	0	9.54972	Holometabola	Neoptera	Endopterygota	Hymenoptera	Apocrita	Formicoidea	Formicidae	Ectatomminae	Ectatommini	Ectatomma	ruidum	20	9.15588	-79.8488	Panama	Am
1383	Ectatomma_ruidum	1456	1.6	1.2	2.52	1.33	0	10.87	0.0982164	0.0982164	0.0982164	0.0823955	1.65667	1.09333	2.73833	1.20167	0	9.63333	0.076424	1.6499	1.08784	2.71609	1.17378	0	9.54972	Holometabola	Neoptera	Endopterygota	Hymenoptera	Apocrita	Formicoidea	Formicidae	Ectatomminae	Ectatommini	Ectatomma	ruidum	20	9.15588	-79.8488	Panama	Am
1509	Ectatomma_ruidum	1541	1.37	0.95	3.39	0.84	0	9	0.066665	0.066665	0.066665	0.0823955	1.65667	1.09333	2.73833	1.20167	0	9.63333	0.076424	1.6499	1.08784	2.71609	1.17378	0	9.54972	Holometabola	Neoptera	Endopterygota	Hymenoptera	Apocrita	Formicoidea	Formicidae	Ectatomminae	Ectatommini	Ectatomma	ruidum	20	9.15588	-79.8488	Panama	Am
1511	Ectatomma_ruidum	1543	1.77	0.94	2.27	0.9	0	8.18	0.0858229	0.0858229	0.0858229	0.0823955	1.65667	1.09333	2.73833	1.20167	0	9.63333	0.076424	1.6499	1.08784	2.71609	1.17378	0	9.54972	Holometabola	Neoptera	Endopterygota	Hymenoptera	Apocrita	Formicoidea	Formicidae	Ectatomminae	Ectatommini	Ectatomma	ruidum	20	9.15588	-79.8488	Panama	Am
1622	Ectatomma_ruidum	1629	1.66	1.14	2.55	1.36	0	8.48	0.0464698	0.0464698	0.0464698	0.0823955	1.65667	1.09333	2.73833	1.20167	0	9.63333	0.076424	1.6499	1.08784	2.71609	1.17378	0	9.54972	Holometabola	Neoptera	Endopterygota	Hymenoptera	Apocrita	Formicoidea	Formicidae	Ectatomminae	Ectatommini	Ectatomma	ruidum	20	8.99258	-79.5457	Panama	Am
1623	Ectatomma_ruidum	1630	1.74	1.14	2.79	1.25	0	9.48	0.0528621	0.0528621	0.0528621	0.0823955	1.65667	1.09333	2.73833	1.20167	0	9.63333	0.076424	1.6499	1.08784	2.71609	1.17378	0	9.54972	Holometabola	Neoptera	Endopterygota	Hymenoptera	Apocrita	Formicoidea	Formicidae	Ectatomminae	Ectatommini	Ectatomma	ruidum	20	8.99258	-79.5457	Panama	Am
1412	Ectatomma_tuberculatum	1477	2.19	1.55	3.42	1.26	0	10.3	0.0692302	0.0771612	0.0731957	0.15423	2.08111	1.60333	3.61667	1.58333	0	10.6478	0.133528	2.07616	1.59985	3.61068	1.56601	0	10.6218	Holometabola	Neoptera	Endopterygota	Hymenoptera	Apocrita	Formicoidea	Formicidae	Ectatomminae	Ectatommini	Ectatomma	tuberculatum	20	9.15588	-79.8488	Panama	Am
1421	Ectatomma_tuberculatum	1483	2.41	1.75	4.13	1.8	0	12.3	0.132859	0.132859	0.132859	0.15423	2.08111	1.60333	3.61667	1.58333	0	10.6478	0.133528	2.07616	1.59985	3.61068	1.56601	0	10.6218	Holometabola	Neoptera	Endopterygota	Hymenoptera	Apocrita	Formicoidea	Formicidae	Ectatomminae	Ectatommini	Ectatomma	tuberculatum	2	9.15588	-79.8488	Panama	Am
1477	Ectatomma_tuberculatum	1515	1.96	1.64	3.62	1.64	0	10.07	0.227161	0.227161	0.175676	0.15423	2.08111	1.60333	3.61667	1.58333	0	10.6478	0.133528	2.07616	1.59985	3.61068	1.56601	0	10.6218	Holometabola	Neoptera	Endopterygota	Hymenoptera	Apocrita	Formicoidea	Formicidae	Ectatomminae	Ectatommini	Ectatomma	tuberculatum	2	9.15588	-79.8488	Panama	Am
1478	Ectatomma_tuberculatum	1515	1.96	1.64	3.62	1.64	0	10.07	0.22153	0.227161	0.175676	0.15423	2.08111	1.60333	3.61667	1.58333	0	10.6478	0.133528	2.07616	1.59985	3.61068	1.56601	0	10.6218	Holometabola	Neoptera	Endopterygota	Hymenoptera	Apocrita	Formicoidea	Formicidae	Ectatomminae	Ectatommini	Ectatomma	tuberculatum	20	9.15588	-79.8488	Panama	Am
1508	Ectatomma_tuberculatum	1540	2.08	1.36	3.38	1.37	0	11.32	0.149346	0.149346	0.149346	0.15423	2.08111	1.60333	3.61667	1.58333	0	10.6478	0.133528	2.07616	1.59985	3.61068	1.56601	0	10.6218	Holometabola	Neoptera	Endopterygota	Hymenoptera	Apocrita	Formicoidea	Formicidae	Ectatomminae	Ectatommini	Ectatomma	tuberculatum	20	9.15588	-79.8488	Panama	Am
1660	Ectatomma_tuberculatum	1661	2.02	1.66	3.72	2	0	11.33	0.0428973	0.0428973	0.0428973	0.15423	2.08111	1.60333	3.61667	1.58333	0	10.6478	0.133528	2.07616	1.59985	3.61068	1.56601	0	10.6218	Holometabola	Neoptera	Endopterygota	Hymenoptera	Apocrita	Formicoidea	Formicidae	Ectatomminae	Ectatommini	Ectatomma	tuberculatum	20	9.12447	-79.859	Panama	Am
2141	Ectatomma_tuberculatum	1477	2.19	1.55	3.42	1.26	0	10.3	0.0771612	0.0771612	0.0731957	0.15423	2.08111	1.60333	3.61667	1.58333	0	10.6478	0.133528	2.07616	1.59985	3.61068	1.56601	0	10.6218	Holometabola	Neoptera	Endopterygota	Hymenoptera	Apocrita	Formicoidea	Formicidae	Ectatomminae	Ectatommini	Ectatomma	tuberculatum	20	9.15588	-79.8488	Panama	Am
2146	Ectatomma_tuberculatum	1515	1.96	1.64	3.62	1.64	0	10.07	0.138215	0.227161	0.175676	0.15423	2.08111	1.60333	3.61667	1.58333	0	10.6478	0.133528	2.07616	1.59985	3.61068	1.56601	0	10.6218	Holometabola	Neoptera	Endopterygota	Hymenoptera	Apocrita	Formicoidea	Formicidae	Ectatomminae	Ectatommini	Ectatomma	tuberculatum	2	9.15588	-79.8488	Panama	Am
2147	Ectatomma_tuberculatum	1515	1.96	1.64	3.62	1.64	0	10.07	0.115797	0.227161	0.175676	0.15423	2.08111	1.60333	3.61667	1.58333	0	10.6478	0.133528	2.07616	1.59985	3.61068	1.56601	0	10.6218	Holometabola	Neoptera	Endopterygota	Hymenoptera	Apocrita	Formicoidea	Formicidae	Ectatomminae	Ectatommini	Ectatomma	tuberculatum	2	9.15588	-79.8488	Panama	Am
1204	Rhytidoponera_metallica	1277	1.53	1.17	1.6	1.13	0	7.98	0.0886321	0.0886321	0.0886321	0.112793	1.56333	1.13	1.70667	1.15	0	7.39	0.108384	1.56263	1.12889	1.70083	1.1492	0	7.33828	Holometabola	Neoptera	Endopterygota	Hymenoptera	Apocrita	Formicoidea	Formicidae	Ectatomminae	Ectatommini	Rhytidoponera	metallica	2	-17.2677	145.493	Australia	Cwa
1205	Rhytidoponera_metallica	1278	1.53	1.16	1.61	1.11	0	8	0.0898258	0.0898258	0.0898258	0.112793	1.56333	1.13	1.70667	1.15	0	7.39	0.108384	1.56263	1.12889	1.70083	1.1492	0	7.33828	Holometabola	Neoptera	Endopterygota	Hymenoptera	Apocrita	Formicoidea	Formicidae	Ectatomminae	Ectatommini	Rhytidoponera	metallica	2	-17.2677	145.493	Australia	Cwa
1373	Rhytidoponera_metallica	1446	1.63	1.06	1.91	1.21	0	6.19	0.159922	0.159922	0.159922	0.112793	1.56333	1.13	1.70667	1.15	0	7.39	0.108384	1.56263	1.12889	1.70083	1.1492	0	7.33828	Holometabola	Neoptera	Endopterygota	Hymenoptera	Apocrita	Formicoidea	Formicidae	Ectatomminae	Ectatommini	Rhytidoponera	metallica	20	-26.0003	153.148	Australia	Cfa
1290	Calomyrmex_sp_AUS1	1363	1.77	1.27	1.81	1.52	0	7.67	0.100886	0.100886	0.100886	0.103164	1.87	1.325	1.845	1.545	0	7.825	0.103139	1.86732	1.32386	1.84467	1.5448	0	7.82346	Holometabola	Neoptera	Endopterygota	Hymenoptera	Apocrita	Formicoidea	Formicidae	Formicinae	Camponotini	Calomyrmex	sp_AUS1	2	-24.4523	150.138	Australia	BSh
1291	Calomyrmex_sp_AUS1	1364	1.97	1.38	1.88	1.57	0	7.98	0.105442	0.105442	0.105442	0.103164	1.87	1.325	1.845	1.545	0	7.825	0.103139	1.86732	1.32386	1.84467	1.5448	0	7.82346	Holometabola	Neoptera	Endopterygota	Hymenoptera	Apocrita	Formicoidea	Formicidae	Formicinae	Camponotini	Calomyrmex	sp_AUS1	2	-24.4523	150.138	Australia	BSh
751	Camponotus_atriceps	777	2.52	2.5	3.5	3.5	0	12.2	1.08189	1.08189	1.08189	0.602615	2.37333	1.92333	3.19333	2.48667	0	10.36	0.347777	2.17054	1.7837	2.92744	2.39397	0	10.2615	Holometabola	Neoptera	Endopterygota	Hymenoptera	Apocrita	Formicoidea	Formicidae	Formicinae	Camponotini	Camponotus	atriceps	2	NA	NA	breeding	NA
752	Camponotus_atriceps	778	1.19	1	1.6	2	0	8.7	0.0582265	0.0582265	0.0582265	0.602615	2.37333	1.92333	3.19333	2.48667	0	10.36	0.347777	2.17054	1.7837	2.92744	2.39397	0	10.2615	Holometabola	Neoptera	Endopterygota	Hymenoptera	Apocrita	Formicoidea	Formicidae	Formicinae	Camponotini	Camponotus	atriceps	20	NA	NA	breeding	NA
1501	Camponotus_atriceps	1534	3.41	2.27	4.48	1.96	0	10.18	0.66773	0.66773	0.66773	0.602615	2.37333	1.92333	3.19333	2.48667	0	10.36	0.347777	2.17054	1.7837	2.92744	2.39397	0	10.2615	Holometabola	Neoptera	Endopterygota	Hymenoptera	Apocrita	Formicoidea	Formicidae	Formicinae	Camponotini	Camponotus	atriceps	2	9.15588	-79.8488	Panama	Am
1302	Camponotus_claripes	1375	3.41	2.39	3.98	2.16	0	12.9	0.339518	0.339518	0.339518	0.339518	3.41	2.39	3.98	2.16	0	12.9	0.339518	3.41	2.39	3.98	2.16	0	12.9	Holometabola	Neoptera	Endopterygota	Hymenoptera	Apocrita	Formicoidea	Formicidae	Formicinae	Camponotini	Camponotus	claripes	2	-25.6259	149.793	Australia	BSh
1057	Camponotus_confusus	1130	1.96	1.86	2.59	1.46	0	11.75	0.127748	0.127748	0.127748	0.291289	2.39	1.85	2.925	1.55	0	10.945	0.241047	2.351	1.84997	2.90575	1.54738	0	10.9154	Holometabola	Neoptera	Endopterygota	Hymenoptera	Apocrita	Formicoidea	Formicidae	Formicinae	Camponotini	Camponotus	confusus	2	-16.1023	145.448	Australia	Am
1228	Camponotus_confusus	1301	2.82	1.84	3.26	1.64	0	10.14	0.454831	0.454831	0.454831	0.291289	2.39	1.85	2.925	1.55	0	10.945	0.241047	2.351	1.84997	2.90575	1.54738	0	10.9154	Holometabola	Neoptera	Endopterygota	Hymenoptera	Apocrita	Formicoidea	Formicidae	Formicinae	Camponotini	Camponotus	confusus	2	-19.0477	146.395	Australia	Cwa
1044	Camponotus_crozieri	1117	4.25	2.89	5	2.51	0	16.09	1.77423	1.77423	1.77423	0.947992	3.28	2.3425	4.02	2.055	0	13.5075	0.650762	3.1174	2.25328	3.88329	1.9892	0	13.2814	Holometabola	Neoptera	Endopterygota	Hymenoptera	Apocrita	Formicoidea	Formicidae	Formicinae	Camponotini	Camponotus	crozieri	2	-16.1023	145.448	Australia	Am
1045	Camponotus_crozieri	1118	4.14	2.96	5.01	2.53	0	15.82	1.19413	1.19413	1.19413	0.947992	3.28	2.3425	4.02	2.055	0	13.5075	0.650762	3.1174	2.25328	3.88329	1.9892	0	13.2814	Holometabola	Neoptera	Endopterygota	Hymenoptera	Apocrita	Formicoidea	Formicidae	Formicinae	Camponotini	Camponotus	crozieri	2	-16.1023	145.448	Australia	Am
1292	Camponotus_crozieri	1365	1.89	1.47	2.67	1.34	0	10.77	0.120372	0.120372	0.120372	0.947992	3.28	2.3425	4.02	2.055	0	13.5075	0.650762	3.1174	2.25328	3.88329	1.9892	0	13.2814	Holometabola	Neoptera	Endopterygota	Hymenoptera	Apocrita	Formicoidea	Formicidae	Formicinae	Camponotini	Camponotus	crozieri	2	-25.6259	149.793	Australia	BSh
1293	Camponotus_crozieri	1366	2.84	2.05	3.4	1.84	0	11.35	0.703235	0.703235	0.703235	0.947992	3.28	2.3425	4.02	2.055	0	13.5075	0.650762	3.1174	2.25328	3.88329	1.9892	0	13.2814	Holometabola	Neoptera	Endopterygota	Hymenoptera	Apocrita	Formicoidea	Formicidae	Formicinae	Camponotini	Camponotus	crozieri	2	-25.6259	149.793	Australia	BSh
767	Camponotus_fulvopilosus	793	2.04	1.6	3.2	3.18	0	12.99	0.487265	0.487265	0.487265	0.395678	2.195	1.85	3.36	3.265	0	13.35	0.384932	2.18952	1.83303	3.35619	3.26389	0	13.3451	Holometabola	Neoptera	Endopterygota	Hymenoptera	Apocrita	Formicoidea	Formicidae	Formicinae	Camponotini	Camponotus	fulvopilosus	2	NA	NA	breeding	NA
768	Camponotus_fulvopilosus	794	2.35	2.1	3.52	3.35	0	13.71	0.30409	0.30409	0.30409	0.395678	2.195	1.85	3.36	3.265	0	13.35	0.384932	2.18952	1.83303	3.35619	3.26389	0	13.3451	Holometabola	Neoptera	Endopterygota	Hymenoptera	Apocrita	Formicoidea	Formicidae	Formicinae	Camponotini	Camponotus	fulvopilosus	2	NA	NA	breeding	NA
953	Camponotus_herculeanus	956	3.09	2.49	2.66	2.02	0	10.61	0.657359	0.731921	0.69464	0.731921	3.09	2.49	2.66	2.02	0	10.61	0.731921	3.09	2.49	2.66	2.02	0	10.61	Holometabola	Neoptera	Endopterygota	Hymenoptera	Apocrita	Formicoidea	Formicidae	Formicinae	Camponotini	Camponotus	herculeanus	2	46.3816	14.4648	Slovenia	Cfb
2439	Camponotus_herculeanus	956	3.09	2.49	2.66	2.02	0	10.61	0.731921	0.731921	0.69464	0.731921	3.09	2.49	2.66	2.02	0	10.61	0.731921	3.09	2.49	2.66	2.02	0	10.61	Holometabola	Neoptera	Endopterygota	Hymenoptera	Apocrita	Formicoidea	Formicidae	Formicinae	Camponotini	Camponotus	herculeanus	2	46.3816	14.4648	Slovenia	Cfb
898	Camponotus_ligniperda	916	3.49	2.38	2.89	3.22	0	16.57	0.840282	0.840282	0.692774	0.840282	3.49	2.38	2.89	3.22	0	16.57	0.840282	3.49	2.38	2.89	3.22	0	16.57	Holometabola	Neoptera	Endopterygota	Hymenoptera	Apocrita	Formicoidea	Formicidae	Formicinae	Camponotini	Camponotus	ligniperda	2	46.3817	14.4687	Slovenia	Cfb
2416	Camponotus_ligniperda	916	3.49	2.38	2.89	3.22	0	16.57	0.743865	0.840282	0.692774	0.840282	3.49	2.38	2.89	3.22	0	16.57	0.840282	3.49	2.38	2.89	3.22	0	16.57	Holometabola	Neoptera	Endopterygota	Hymenoptera	Apocrita	Formicoidea	Formicidae	Formicinae	Camponotini	Camponotus	ligniperda	2	46.3817	14.4687	Slovenia	Cfb
2417	Camponotus_ligniperda	916	3.49	2.38	2.89	3.22	0	16.57	0.494174	0.840282	0.692774	0.840282	3.49	2.38	2.89	3.22	0	16.57	0.840282	3.49	2.38	2.89	3.22	0	16.57	Holometabola	Neoptera	Endopterygota	Hymenoptera	Apocrita	Formicoidea	Formicidae	Formicinae	Camponotini	Camponotus	ligniperda	2	46.3817	14.4687	Slovenia	Cfb
1502	Camponotus_sericeiventris	1535	2.01	1.42	3.09	1.85	0	10.96	0.178778	0.178778	0.178778	0.149713	2.12	1.44	2.895	1.99	0	11.225	0.146865	2.11714	1.43986	2.88843	1.98507	0	11.2219	Holometabola	Neoptera	Endopterygota	Hymenoptera	Apocrita	Formicoidea	Formicidae	Formicinae	Camponotini	Camponotus	sericeiventris	2	9.15588	-79.8488	Panama	Am
1582	Camponotus_sericeiventris	1596	2.23	1.46	2.7	2.13	0	11.49	0.120648	0.120648	0.120648	0.149713	2.12	1.44	2.895	1.99	0	11.225	0.146865	2.11714	1.43986	2.88843	1.98507	0	11.2219	Holometabola	Neoptera	Endopterygota	Hymenoptera	Apocrita	Formicoidea	Formicidae	Formicinae	Camponotini	Camponotus	sericeiventris	20	9.12447	-79.859	Panama	Am
1244	Camponotus_sp_AUS1	1317	2.75	1.95	3.07	2.68	0	13.91	0.540579	0.540579	0.540579	0.540579	2.75	1.95	3.07	2.68	0	13.91	0.540579	2.75	1.95	3.07	2.68	0	13.91	Holometabola	Neoptera	Endopterygota	Hymenoptera	Apocrita	Formicoidea	Formicidae	Formicinae	Camponotini	Camponotus	sp_AUS1	2	-21.1447	148.5	Australia	Cwa
1566	Camponotus_sp_PAN1	1586	3.13	2.26	4.25	2.65	0	13.81	0.44959	0.44959	0.44959	0.44959	3.13	2.26	4.25	2.65	0	13.81	0.44959	3.13	2.26	4.25	2.65	0	13.81	Holometabola	Neoptera	Endopterygota	Hymenoptera	Apocrita	Formicoidea	Formicidae	Formicinae	Camponotini	Camponotus	sp_PAN1	2	9.15588	-79.8488	Panama	Am
669	Camponotus_vagus	720	2.94	1.74	2.92	2.04	0	7.72	0.622864	0.622864	0.51548	0.622864	2.94	1.74	2.92	2.04	0	7.72	0.622864	2.94	1.74	2.92	2.04	0	7.72	Holometabola	Neoptera	Endopterygota	Hymenoptera	Apocrita	Formicoidea	Formicidae	Formicinae	Camponotini	Camponotus	vagus	2	49.0457	8.2581	Germany	Cfb
2290	Camponotus_vagus	720	2.94	1.74	2.92	2.04	0	7.72	0.535816	0.622864	0.51548	0.622864	2.94	1.74	2.92	2.04	0	7.72	0.622864	2.94	1.74	2.92	2.04	0	7.72	Holometabola	Neoptera	Endopterygota	Hymenoptera	Apocrita	Formicoidea	Formicidae	Formicinae	Camponotini	Camponotus	vagus	2	49.0457	8.2581	Germany	Cfb
2291	Camponotus_vagus	720	2.94	1.74	2.92	2.04	0	7.72	0.387762	0.622864	0.51548	0.622864	2.94	1.74	2.92	2.04	0	7.72	0.622864	2.94	1.74	2.92	2.04	0	7.72	Holometabola	Neoptera	Endopterygota	Hymenoptera	Apocrita	Formicoidea	Formicidae	Formicinae	Camponotini	Camponotus	vagus	2	49.0457	8.2581	Germany	Cfb
1294	Opisthopsis_sp_AUS1	1367	1.05	0.73	1.3	1.01	0	5.27	0.0176877	0.0176877	0.0176877	0.0176877	1.05	0.73	1.3	1.01	0	5.27	0.0176877	1.05	0.73	1.3	1.01	0	5.27	Holometabola	Neoptera	Endopterygota	Hymenoptera	Apocrita	Formicoidea	Formicidae	Formicinae	Camponotini	Opisthopsis	sp_AUS1	20	-25.6259	149.793	Australia	BSh
1036	Polyrhachis_sp_AUS1	1109	1.77	1.18	1.53	1.36	0	6.3	0.0835455	0.0835455	0.0835455	0.0723236	1.775	1.2	1.65	1.38	0	6.325	0.0714477	1.77499	1.19983	1.64563	1.37986	0	6.32495	Holometabola	Neoptera	Endopterygota	Hymenoptera	Apocrita	Formicoidea	Formicidae	Formicinae	Camponotini	Polyrhachis	sp_AUS1	2	-16.1023	145.448	Australia	Am
1037	Polyrhachis_sp_AUS1	1110	1.78	1.22	1.77	1.4	0	6.35	0.0611018	0.0611018	0.0611018	0.0723236	1.775	1.2	1.65	1.38	0	6.325	0.0714477	1.77499	1.19983	1.64563	1.37986	0	6.32495	Holometabola	Neoptera	Endopterygota	Hymenoptera	Apocrita	Formicoidea	Formicidae	Formicinae	Camponotini	Polyrhachis	sp_AUS1	2	-16.1023	145.448	Australia	Am
1182	Polyrhachis_sp_AUS2	1255	1.64	1.16	2.11	1.3	0	6.77	0.169091	0.169091	0.169091	0.124114	1.6775	1.0175	2.005	1.2025	0	6.59	0.121748	1.67736	1.01436	2.0041	1.20123	0	6.58919	Holometabola	Neoptera	Endopterygota	Hymenoptera	Apocrita	Formicoidea	Formicidae	Formicinae	Camponotini	Polyrhachis	sp_AUS2	2	-15.4605	145.254	Australia	As
1185	Polyrhachis_sp_AUS2	1258	1.69	0.97	1.97	1.17	0	6.53	0.10384	0.109121	0.0906774	0.124114	1.6775	1.0175	2.005	1.2025	0	6.59	0.121748	1.67736	1.01436	2.0041	1.20123	0	6.58919	Holometabola	Neoptera	Endopterygota	Hymenoptera	Apocrita	Formicoidea	Formicidae	Formicinae	Camponotini	Polyrhachis	sp_AUS2	2	-15.4644	145.25	Australia	As
2400	Polyrhachis_sp_AUS2	1258	1.69	0.97	1.97	1.17	0	6.53	0.109121	0.109121	0.0906774	0.124114	1.6775	1.0175	2.005	1.2025	0	6.59	0.121748	1.67736	1.01436	2.0041	1.20123	0	6.58919	Holometabola	Neoptera	Endopterygota	Hymenoptera	Apocrita	Formicoidea	Formicidae	Formicinae	Camponotini	Polyrhachis	sp_AUS2	2	-15.4644	145.25	Australia	As
2401	Polyrhachis_sp_AUS2	1258	1.69	0.97	1.97	1.17	0	6.53	0.0590709	0.109121	0.0906774	0.124114	1.6775	1.0175	2.005	1.2025	0	6.59	0.121748	1.67736	1.01436	2.0041	1.20123	0	6.58919	Holometabola	Neoptera	Endopterygota	Hymenoptera	Apocrita	Formicoidea	Formicidae	Formicinae	Camponotini	Polyrhachis	sp_AUS2	2	-15.4644	145.25	Australia	As
1312	Polyrhachis_sp_AUS3	1385	1.71	1.38	1.99	1.53	0	6.18	0.0814424	0.0814424	0.0580679	0.0814424	1.71	1.38	1.99	1.53	0	6.18	0.0814424	1.71	1.38	1.99	1.53	0	6.18	Holometabola	Neoptera	Endopterygota	Hymenoptera	Apocrita	Formicoidea	Formicidae	Formicinae	Camponotini	Polyrhachis	sp_AUS3	2	-27.6022	151.943	Australia	Cfa
2352	Polyrhachis_sp_AUS3	1385	1.71	1.38	1.99	1.53	0	6.18	0.0346935	0.0814424	0.0580679	0.0814424	1.71	1.38	1.99	1.53	0	6.18	0.0814424	1.71	1.38	1.99	1.53	0	6.18	Holometabola	Neoptera	Endopterygota	Hymenoptera	Apocrita	Formicoidea	Formicidae	Formicinae	Camponotini	Polyrhachis	sp_AUS3	2	-27.6022	151.943	Australia	Cfa
2470	Formica_rufa	2227	1.38	1.01	1.39	0.96	0	6.29	0.0309581	0.0444697	0.0382398	0.0863283	1.65385	1.16846	1.75308	1.13846	0	7.35385	0.0775666	1.64082	1.16243	1.73202	1.12966	0	7.26486	Holometabola	Neoptera	Endopterygota	Hymenoptera	Apocrita	Formicoidea	Formicidae	Formicinae	Formicini	Formica	rufa	20	50.8307	7.16427	Germany	Cfb
2471	Formica_rufa	2227	1.38	1.01	1.39	0.96	0	6.29	0.0444697	0.0444697	0.0382398	0.0863283	1.65385	1.16846	1.75308	1.13846	0	7.35385	0.0775666	1.64082	1.16243	1.73202	1.12966	0	7.26486	Holometabola	Neoptera	Endopterygota	Hymenoptera	Apocrita	Formicoidea	Formicidae	Formicinae	Formicini	Formica	rufa	20	50.8307	7.16427	Germany	Cfb
2473	Formica_rufa	2228	1.56	1.06	1.45	1.02	0	6.11	0.0407059	0.0407059	0.0407059	0.0863283	1.65385	1.16846	1.75308	1.13846	0	7.35385	0.0775666	1.64082	1.16243	1.73202	1.12966	0	7.26486	Holometabola	Neoptera	Endopterygota	Hymenoptera	Apocrita	Formicoidea	Formicidae	Formicinae	Formicini	Formica	rufa	20	50.8307	7.16427	Germany	Cfb
2474	Formica_rufa	2229	1.92	1.26	1.79	1.24	0	8.82	0.101709	0.101709	0.101271	0.0863283	1.65385	1.16846	1.75308	1.13846	0	7.35385	0.0775666	1.64082	1.16243	1.73202	1.12966	0	7.26486	Holometabola	Neoptera	Endopterygota	Hymenoptera	Apocrita	Formicoidea	Formicidae	Formicinae	Formicini	Formica	rufa	20	50.8307	7.16427	Germany	Cfb
2475	Formica_rufa	2229	1.92	1.26	1.79	1.24	0	8.82	0.100832	0.101709	0.101271	0.0863283	1.65385	1.16846	1.75308	1.13846	0	7.35385	0.0775666	1.64082	1.16243	1.73202	1.12966	0	7.26486	Holometabola	Neoptera	Endopterygota	Hymenoptera	Apocrita	Formicoidea	Formicidae	Formicinae	Formicini	Formica	rufa	20	50.8307	7.16427	Germany	Cfb
2477	Formica_rufa	2230	1.59	1.11	1.84	1.11	0	6.77	0.0738682	0.0738682	0.0738682	0.0863283	1.65385	1.16846	1.75308	1.13846	0	7.35385	0.0775666	1.64082	1.16243	1.73202	1.12966	0	7.26486	Holometabola	Neoptera	Endopterygota	Hymenoptera	Apocrita	Formicoidea	Formicidae	Formicinae	Formicini	Formica	rufa	20	50.8307	7.16427	Germany	Cfb
2478	Formica_rufa	2231	1.44	1.08	1.64	1	0	5.75	0.0566674	0.0566674	0.0566674	0.0863283	1.65385	1.16846	1.75308	1.13846	0	7.35385	0.0775666	1.64082	1.16243	1.73202	1.12966	0	7.26486	Holometabola	Neoptera	Endopterygota	Hymenoptera	Apocrita	Formicoidea	Formicidae	Formicinae	Formicini	Formica	rufa	20	50.8307	7.16427	Germany	Cfb
2479	Formica_rufa	2232	1.77	1.28	2.13	1.3	0	8.71	0.103879	0.103879	0.103879	0.0863283	1.65385	1.16846	1.75308	1.13846	0	7.35385	0.0775666	1.64082	1.16243	1.73202	1.12966	0	7.26486	Holometabola	Neoptera	Endopterygota	Hymenoptera	Apocrita	Formicoidea	Formicidae	Formicinae	Formicini	Formica	rufa	20	50.8307	7.16427	Germany	Cfb
2480	Formica_rufa	2233	1.68	1.26	1.96	1.21	0	7.36	0.120388	0.120388	0.120388	0.0863283	1.65385	1.16846	1.75308	1.13846	0	7.35385	0.0775666	1.64082	1.16243	1.73202	1.12966	0	7.26486	Holometabola	Neoptera	Endopterygota	Hymenoptera	Apocrita	Formicoidea	Formicidae	Formicinae	Formicini	Formica	rufa	20	50.8307	7.16427	Germany	Cfb
2481	Formica_rufa	2234	1.84	1.3	2.07	1.33	0	7.82	0.187467	0.187467	0.187467	0.0863283	1.65385	1.16846	1.75308	1.13846	0	7.35385	0.0775666	1.64082	1.16243	1.73202	1.12966	0	7.26486	Holometabola	Neoptera	Endopterygota	Hymenoptera	Apocrita	Formicoidea	Formicidae	Formicinae	Formicini	Formica	rufa	20	50.8307	7.16427	Germany	Cfb
2482	Formica_rufa	2235	1.71	1.23	1.83	1.13	0	7.5	0.0901202	0.0901202	0.0901202	0.0863283	1.65385	1.16846	1.75308	1.13846	0	7.35385	0.0775666	1.64082	1.16243	1.73202	1.12966	0	7.26486	Holometabola	Neoptera	Endopterygota	Hymenoptera	Apocrita	Formicoidea	Formicidae	Formicinae	Formicini	Formica	rufa	20	50.8307	7.16427	Germany	Cfb
2483	Formica_rufa	2236	1.93	1.32	2.12	1.34	0	9.07	0.112344	0.112344	0.112344	0.0863283	1.65385	1.16846	1.75308	1.13846	0	7.35385	0.0775666	1.64082	1.16243	1.73202	1.12966	0	7.26486	Holometabola	Neoptera	Endopterygota	Hymenoptera	Apocrita	Formicoidea	Formicidae	Formicinae	Formicini	Formica	rufa	20	50.8307	7.16427	Germany	Cfb
2597	Formica_rufa	2227	1.38	1.01	1.39	0.96	0	6.29	0.0392915	0.0444697	0.0382398	0.0863283	1.65385	1.16846	1.75308	1.13846	0	7.35385	0.0775666	1.64082	1.16243	1.73202	1.12966	0	7.26486	Holometabola	Neoptera	Endopterygota	Hymenoptera	Apocrita	Formicoidea	Formicidae	Formicinae	Formicini	Formica	rufa	20	50.8307	7.16427	Germany	Cfb
811	Lasius_sp_GER1	834	1.66	0.95	1.35	2.01	0	9.88	0.0300259	0.0444864	0.0349518	0.0444864	1.66	0.95	1.35	2.01	0	9.88	0.0444864	1.66	0.95	1.35	2.01	0	9.88	Holometabola	Neoptera	Endopterygota	Hymenoptera	Apocrita	Formicoidea	Formicidae	Formicinae	Lasiini	Lasius	sp_GER1	20	50.8394	7.15187	Germany	Cfb
812	Lasius_sp_GER1	834	1.66	0.95	1.35	2.01	0	9.88	0.0298997	0.0444864	0.0349518	0.0444864	1.66	0.95	1.35	2.01	0	9.88	0.0444864	1.66	0.95	1.35	2.01	0	9.88	Holometabola	Neoptera	Endopterygota	Hymenoptera	Apocrita	Formicoidea	Formicidae	Formicinae	Lasiini	Lasius	sp_GER1	20	50.8394	7.15187	Germany	Cfb
813	Lasius_sp_GER1	834	1.66	0.95	1.35	2.01	0	9.88	0.0353952	0.0444864	0.0349518	0.0444864	1.66	0.95	1.35	2.01	0	9.88	0.0444864	1.66	0.95	1.35	2.01	0	9.88	Holometabola	Neoptera	Endopterygota	Hymenoptera	Apocrita	Formicoidea	Formicidae	Formicinae	Lasiini	Lasius	sp_GER1	20	50.8394	7.15187	Germany	Cfb
2388	Lasius_sp_GER1	834	1.66	0.95	1.35	2.01	0	9.88	0.0444864	0.0444864	0.0349518	0.0444864	1.66	0.95	1.35	2.01	0	9.88	0.0444864	1.66	0.95	1.35	2.01	0	9.88	Holometabola	Neoptera	Endopterygota	Hymenoptera	Apocrita	Formicoidea	Formicidae	Formicinae	Lasiini	Lasius	sp_GER1	20	50.8394	7.15187	Germany	Cfb
909	Lasius_sp_SLO1	926	1.57	1.03	1.25	1.96	4.12	8.08	0.0386863	0.0386863	0.0350526	0.0386863	1.57	1.03	1.25	1.96	4.12	8.08	0.0386863	1.57	1.03	1.25	1.96	4.12	8.08	Holometabola	Neoptera	Endopterygota	Hymenoptera	Apocrita	Formicoidea	Formicidae	Formicinae	Lasiini	Lasius	sp_SLO1	2	46.3833	14.5109	Slovenia	Cfb
910	Lasius_sp_SLO1	926	1.57	1.03	1.25	1.96	4.12	8.08	0.0314188	0.0386863	0.0350526	0.0386863	1.57	1.03	1.25	1.96	4.12	8.08	0.0386863	1.57	1.03	1.25	1.96	4.12	8.08	Holometabola	Neoptera	Endopterygota	Hymenoptera	Apocrita	Formicoidea	Formicidae	Formicinae	Lasiini	Lasius	sp_SLO1	2	46.3833	14.5109	Slovenia	Cfb
1258	Myrmecia_borealis	1331	3.7	2.43	3.72	2.37	0	19.43	0.632416	0.632416	0.632416	0.632416	3.7	2.43	3.72	2.37	0	19.43	0.632416	3.7	2.43	3.72	2.37	0	19.43	Holometabola	Neoptera	Endopterygota	Hymenoptera	Apocrita	Formicoidea	Formicidae	Myrmeciinae	Myrmeciini	Myrmecia	borealis	2	-21.1699	148.5	Australia	Cwa
1343	Myrmecia_brevinoda	1416	3.44	2.14	3.32	1.95	0	16.25	0.268084	0.268084	0.268084	0.268084	3.44	2.14	3.32	1.95	0	16.25	0.268084	3.44	2.14	3.32	1.95	0	16.25	Holometabola	Neoptera	Endopterygota	Hymenoptera	Apocrita	Formicoidea	Formicidae	Myrmeciinae	Myrmeciini	Myrmecia	brevinoda	2	-28.7356	153.548	Australia	Cfa
1198	Myrmecia_nigrocincta	1271	2.57	1.53	2.5	1.45	0	13.18	0.0701299	0.0701299	0.0701299	0.163754	2.8175	1.65	2.7925	1.7425	0	13.765	0.150986	2.81373	1.6485	2.78714	1.73363	0	13.7608	Holometabola	Neoptera	Endopterygota	Hymenoptera	Apocrita	Formicoidea	Formicidae	Myrmeciinae	Myrmeciini	Myrmecia	nigrocincta	2	-17.2677	145.493	Australia	Cwa
1342	Myrmecia_nigrocincta	1415	2.9	1.69	2.89	1.84	0	13.96	0.124796	0.194962	0.160269	0.163754	2.8175	1.65	2.7925	1.7425	0	13.765	0.150986	2.81373	1.6485	2.78714	1.73363	0	13.7608	Holometabola	Neoptera	Endopterygota	Hymenoptera	Apocrita	Formicoidea	Formicidae	Myrmeciinae	Myrmeciini	Myrmecia	nigrocincta	2	-28.7356	153.548	Australia	Cfa
2128	Myrmecia_nigrocincta	1415	2.9	1.69	2.89	1.84	0	13.96	0.161048	0.194962	0.160269	0.163754	2.8175	1.65	2.7925	1.7425	0	13.765	0.150986	2.81373	1.6485	2.78714	1.73363	0	13.7608	Holometabola	Neoptera	Endopterygota	Hymenoptera	Apocrita	Formicoidea	Formicidae	Myrmeciinae	Myrmeciini	Myrmecia	nigrocincta	2	-28.7356	153.548	Australia	Cfa
2129	Myrmecia_nigrocincta	1415	2.9	1.69	2.89	1.84	0	13.96	0.194962	0.194962	0.160269	0.163754	2.8175	1.65	2.7925	1.7425	0	13.765	0.150986	2.81373	1.6485	2.78714	1.73363	0	13.7608	Holometabola	Neoptera	Endopterygota	Hymenoptera	Apocrita	Formicoidea	Formicidae	Myrmeciinae	Myrmeciini	Myrmecia	nigrocincta	2	-28.7356	153.548	Australia	Cfa
764	Myrmecia_pyriformis	790	2.73	2.7	4.41	3.26	0	21.13	0.286658	0.286658	0.286658	0.268889	2.465	2.45	3.86	3.035	0	19.125	0.268301	2.45071	2.43721	3.82062	3.02665	0	19.0196	Holometabola	Neoptera	Endopterygota	Hymenoptera	Apocrita	Formicoidea	Formicidae	Myrmeciinae	Myrmeciini	Myrmecia	pyriformis	2	NA	NA	breeding	NA
765	Myrmecia_pyriformis	791	2.2	2.2	3.31	2.81	0	17.12	0.251119	0.251119	0.251119	0.268889	2.465	2.45	3.86	3.035	0	19.125	0.268301	2.45071	2.43721	3.82062	3.02665	0	19.0196	Holometabola	Neoptera	Endopterygota	Hymenoptera	Apocrita	Formicoidea	Formicidae	Myrmeciinae	Myrmeciini	Myrmecia	pyriformis	2	NA	NA	breeding	NA
1344	Myrmecia_sp_AUS2	1417	3.37	2.12	3.2	1.78	0	16.76	0.203079	0.203079	0.203079	0.203079	3.37	2.12	3.2	1.78	0	16.76	0.203079	3.37	2.12	3.2	1.78	0	16.76	Holometabola	Neoptera	Endopterygota	Hymenoptera	Apocrita	Formicoidea	Formicidae	Myrmeciinae	Myrmeciini	Myrmecia	sp_AUS2	2	-28.7356	153.548	Australia	Cfa
750	Acromyrmex_octospinosus	776	1.61	1.5	2.3	2.3	0	7.9	0.295906	0.295906	0.295906	0.247924	1.615	1.5	2.395	2.23	0	8.255	0.243237	1.61499	1.5	2.39312	2.2289	0	8.24736	Holometabola	Neoptera	Endopterygota	Hymenoptera	Apocrita	Formicoidea	Formicidae	Myrmicinae	Attini	Acromyrmex	octospinosus	20	NA	NA	breeding	NA
763	Acromyrmex_octospinosus	789	1.62	1.5	2.49	2.16	0	8.61	0.199942	0.199942	0.199942	0.247924	1.615	1.5	2.395	2.23	0	8.255	0.243237	1.61499	1.5	2.39312	2.2289	0	8.24736	Holometabola	Neoptera	Endopterygota	Hymenoptera	Apocrita	Formicoidea	Formicidae	Myrmicinae	Attini	Acromyrmex	octospinosus	2	NA	NA	breeding	NA
754	Atta_cephalotes	780	2.2	2.1	4.06	2.39	0	9.92	0.348512	0.348512	0.348512	0.724845	2.51222	2.06667	3.43111	2.57111	0	9.29	0.465741	2.3051	1.89646	3.17337	2.36879	0	8.83456	Holometabola	Neoptera	Endopterygota	Hymenoptera	Apocrita	Formicoidea	Formicidae	Myrmicinae	Attini	Atta	cephalotes	2	NA	NA	breeding	NA
755	Atta_cephalotes	781	1.3	1.1	2.13	1.78	0	5.81	0.110354	0.167573	0.138964	0.724845	2.51222	2.06667	3.43111	2.57111	0	9.29	0.465741	2.3051	1.89646	3.17337	2.36879	0	8.83456	Holometabola	Neoptera	Endopterygota	Hymenoptera	Apocrita	Formicoidea	Formicidae	Myrmicinae	Attini	Atta	cephalotes	20	NA	NA	breeding	NA
760	Atta_cephalotes	786	3.17	2.9	5.1	4.1	0	12.4	0.630355	0.630355	0.630355	0.724845	2.51222	2.06667	3.43111	2.57111	0	9.29	0.465741	2.3051	1.89646	3.17337	2.36879	0	8.83456	Holometabola	Neoptera	Endopterygota	Hymenoptera	Apocrita	Formicoidea	Formicidae	Myrmicinae	Attini	Atta	cephalotes	2	NA	NA	breeding	NA
761	Atta_cephalotes	787	3.52	3.5	5.4	4.4	0	14.2	1.14981	1.14981	1.14981	0.724845	2.51222	2.06667	3.43111	2.57111	0	9.29	0.465741	2.3051	1.89646	3.17337	2.36879	0	8.83456	Holometabola	Neoptera	Endopterygota	Hymenoptera	Apocrita	Formicoidea	Formicidae	Myrmicinae	Attini	Atta	cephalotes	2	NA	NA	breeding	NA
762	Atta_cephalotes	788	1.49	1.4	2.27	2	0	7.13	0.182291	0.182291	0.182291	0.724845	2.51222	2.06667	3.43111	2.57111	0	9.29	0.465741	2.3051	1.89646	3.17337	2.36879	0	8.83456	Holometabola	Neoptera	Endopterygota	Hymenoptera	Apocrita	Formicoidea	Formicidae	Myrmicinae	Attini	Atta	cephalotes	2	NA	NA	breeding	NA
766	Atta_cephalotes	792	2.74	2.6	4.63	3.27	0	10.87	0.609048	1.81813	1.21359	0.724845	2.51222	2.06667	3.43111	2.57111	0	9.29	0.465741	2.3051	1.89646	3.17337	2.36879	0	8.83456	Holometabola	Neoptera	Endopterygota	Hymenoptera	Apocrita	Formicoidea	Formicidae	Myrmicinae	Attini	Atta	cephalotes	2	NA	NA	breeding	NA
769	Atta_cephalotes	795	1.43	1.3	2.24	1.9	0	6.6	0.24124	0.24124	0.24124	0.724845	2.51222	2.06667	3.43111	2.57111	0	9.29	0.465741	2.3051	1.89646	3.17337	2.36879	0	8.83456	Holometabola	Neoptera	Endopterygota	Hymenoptera	Apocrita	Formicoidea	Formicidae	Myrmicinae	Attini	Atta	cephalotes	2	NA	NA	breeding	NA
996	Atta_cephalotes	781	2.13	1.1	1.78	1.14	0	5.81	0.167573	0.167573	0.138964	0.724845	2.51222	2.06667	3.43111	2.57111	0	9.29	0.465741	2.3051	1.89646	3.17337	2.36879	0	8.83456	Holometabola	Neoptera	Endopterygota	Hymenoptera	Apocrita	Formicoidea	Formicidae	Myrmicinae	Attini	Atta	cephalotes	20	NA	NA	breeding	NA
997	Atta_cephalotes	792	4.63	2.6	3.27	2.16	0	10.87	1.81813	1.81813	1.21359	0.724845	2.51222	2.06667	3.43111	2.57111	0	9.29	0.465741	2.3051	1.89646	3.17337	2.36879	0	8.83456	Holometabola	Neoptera	Endopterygota	Hymenoptera	Apocrita	Formicoidea	Formicidae	Myrmicinae	Attini	Atta	cephalotes	2	NA	NA	breeding	NA
1486	Atta_colombica	1522	4.16	2.35	4.95	2.41	0	11.81	0.769793	0.769793	0.769793	0.769793	4.16	2.35	4.95	2.41	0	11.81	0.769793	4.16	2.35	4.95	2.41	0	11.81	Holometabola	Neoptera	Endopterygota	Hymenoptera	Apocrita	Formicoidea	Formicidae	Myrmicinae	Attini	Atta	colombica	2	9.15588	-79.8488	Panama	Am
757	Atta_sexdens	783	1.89	1.6	3.09	2.6	0	8.84	0.220926	0.220926	0.220926	0.187431	1.675	1.45	2.665	2.33	0	7.61	0.184414	1.66114	1.44222	2.63089	2.3143	0	7.50994	Holometabola	Neoptera	Endopterygota	Hymenoptera	Apocrita	Formicoidea	Formicidae	Myrmicinae	Attini	Atta	sexdens	2	NA	NA	breeding	NA
758	Atta_sexdens	784	1.46	1.3	2.24	2.06	0	6.38	0.153936	0.153936	0.153936	0.187431	1.675	1.45	2.665	2.33	0	7.61	0.184414	1.66114	1.44222	2.63089	2.3143	0	7.50994	Holometabola	Neoptera	Endopterygota	Hymenoptera	Apocrita	Formicoidea	Formicidae	Myrmicinae	Attini	Atta	sexdens	2	NA	NA	breeding	NA
1387	Atta_sp_PAN1	1460	1.8	1.19	2.83	1.07	0	6.6	0.15676	0.15676	0.15676	0.146947	1.935	1.195	2.875	1.09	0	6.54	0.146619	1.93028	1.19499	2.87465	1.08982	0	6.53972	Holometabola	Neoptera	Endopterygota	Hymenoptera	Apocrita	Formicoidea	Formicidae	Myrmicinae	Attini	Atta	sp_PAN1	20	9.15588	-79.8488	Panama	Am
1388	Atta_sp_PAN1	1461	2.07	1.2	2.92	1.11	0	6.48	0.137134	0.137134	0.137134	0.146947	1.935	1.195	2.875	1.09	0	6.54	0.146619	1.93028	1.19499	2.87465	1.08982	0	6.53972	Holometabola	Neoptera	Endopterygota	Hymenoptera	Apocrita	Formicoidea	Formicidae	Myrmicinae	Attini	Atta	sp_PAN1	20	9.15588	-79.8488	Panama	Am
1411	Cephalotes_atratus	1476	3.61	1.96	3.62	2.6	0	10.63	0.495601	0.495601	0.495601	0.449697	3.354	1.886	3.108	2.62	0	11.268	0.428109	3.34737	1.88534	3.08779	2.61898	0	11.2406	Holometabola	Neoptera	Endopterygota	Hymenoptera	Apocrita	Formicoidea	Formicidae	Myrmicinae	Cephalotini	Cephalotes	atratus	2	9.15588	-79.8488	Panama	Am
1476	Cephalotes_atratus	1514	3.15	1.83	2.72	2.6	0	10.87	0.310531	0.310531	0.301096	0.449697	3.354	1.886	3.108	2.62	0	11.268	0.428109	3.34737	1.88534	3.08779	2.61898	0	11.2406	Holometabola	Neoptera	Endopterygota	Hymenoptera	Apocrita	Formicoidea	Formicidae	Myrmicinae	Cephalotini	Cephalotes	atratus	2	9.15588	-79.8488	Panama	Am
1536	Cephalotes_atratus	1564	3.61	1.91	3.11	2.54	0	11.11	0.426807	0.426807	0.426807	0.449697	3.354	1.886	3.108	2.62	0	11.268	0.428109	3.34737	1.88534	3.08779	2.61898	0	11.2406	Holometabola	Neoptera	Endopterygota	Hymenoptera	Apocrita	Formicoidea	Formicidae	Myrmicinae	Cephalotini	Cephalotes	atratus	2	9.15588	-79.8488	Panama	Am
1537	Cephalotes_atratus	1565	3.25	1.9	3.37	2.76	0	12.86	0.705016	0.705016	0.705016	0.449697	3.354	1.886	3.108	2.62	0	11.268	0.428109	3.34737	1.88534	3.08779	2.61898	0	11.2406	Holometabola	Neoptera	Endopterygota	Hymenoptera	Apocrita	Formicoidea	Formicidae	Myrmicinae	Cephalotini	Cephalotes	atratus	2	9.15588	-79.8488	Panama	Am
2145	Cephalotes_atratus	1514	3.15	1.83	2.72	2.6	0	10.87	0.291662	0.310531	0.301096	0.449697	3.354	1.886	3.108	2.62	0	11.268	0.428109	3.34737	1.88534	3.08779	2.61898	0	11.2406	Holometabola	Neoptera	Endopterygota	Hymenoptera	Apocrita	Formicoidea	Formicidae	Myrmicinae	Cephalotini	Cephalotes	atratus	2	9.15588	-79.8488	Panama	Am
753	Myrmicaria_natalensis	779	0.89	0.8	1.3	1.3	0	5.8	0.0595164	0.0595164	0.0595164	0.0595164	0.89	0.8	1.3	1.3	0	5.8	0.0595164	0.89	0.8	1.3	1.3	0	5.8	Holometabola	Neoptera	Endopterygota	Hymenoptera	Apocrita	Formicoidea	Formicidae	Myrmicinae	Myrmicariini	Myrmicaria	natalensis	20	NA	NA	breeding	NA
722	Messor_barbarus	749	2	1.5	1.8	1.3	0	7.6	0.0712195	0.0712195	0.0712195	0.0656529	1.70929	1.16	1.89929	1.03786	0	6.82143	0.0583283	1.57514	1.07115	1.80206	1.00697	0	6.48445	Holometabola	Neoptera	Endopterygota	Hymenoptera	Apocrita	Formicoidea	Formicidae	Myrmicinae	Pheidolini	Messor	barbarus	20	NA	NA	breeding	NA
723	Messor_barbarus	750	1.1	0.7	1.35	0.85	0	4.7	0.0441621	0.0466816	0.043638	0.0656529	1.70929	1.16	1.89929	1.03786	0	6.82143	0.0583283	1.57514	1.07115	1.80206	1.00697	0	6.48445	Holometabola	Neoptera	Endopterygota	Hymenoptera	Apocrita	Formicoidea	Formicidae	Myrmicinae	Pheidolini	Messor	barbarus	20	NA	NA	breeding	NA
724	Messor_barbarus	751	1.06	0.75	1.33	0.76	0	4.81	0.0437847	0.0437847	0.0357768	0.0656529	1.70929	1.16	1.89929	1.03786	0	6.82143	0.0583283	1.57514	1.07115	1.80206	1.00697	0	6.48445	Holometabola	Neoptera	Endopterygota	Hymenoptera	Apocrita	Formicoidea	Formicidae	Myrmicinae	Pheidolini	Messor	barbarus	20	NA	NA	breeding	NA
725	Messor_barbarus	751	1.06	0.75	1.33	0.76	0	4.81	0.0305631	0.0437847	0.0357768	0.0656529	1.70929	1.16	1.89929	1.03786	0	6.82143	0.0583283	1.57514	1.07115	1.80206	1.00697	0	6.48445	Holometabola	Neoptera	Endopterygota	Hymenoptera	Apocrita	Formicoidea	Formicidae	Myrmicinae	Pheidolini	Messor	barbarus	20	NA	NA	breeding	NA
988	Messor_barbarus	991	1.74	1.29	2.1	1.12	0	7.95	0.0243075	0.0243075	0.0243075	0.0656529	1.70929	1.16	1.89929	1.03786	0	6.82143	0.0583283	1.57514	1.07115	1.80206	1.00697	0	6.48445	Holometabola	Neoptera	Endopterygota	Hymenoptera	Apocrita	Formicoidea	Formicidae	Myrmicinae	Pheidolini	Messor	barbarus	20	NA	NA	breeding	NA
990	Messor_barbarus	993	2.69	1.77	2.79	1.36	0	9.69	0.071723	0.115758	0.0990342	0.0656529	1.70929	1.16	1.89929	1.03786	0	6.82143	0.0583283	1.57514	1.07115	1.80206	1.00697	0	6.48445	Holometabola	Neoptera	Endopterygota	Hymenoptera	Apocrita	Formicoidea	Formicidae	Myrmicinae	Pheidolini	Messor	barbarus	20	NA	NA	breeding	NA
991	Messor_barbarus	994	1.89	1.27	2.16	1.08	0	7.85	0.045398	0.045398	0.045398	0.0656529	1.70929	1.16	1.89929	1.03786	0	6.82143	0.0583283	1.57514	1.07115	1.80206	1.00697	0	6.48445	Holometabola	Neoptera	Endopterygota	Hymenoptera	Apocrita	Formicoidea	Formicidae	Myrmicinae	Pheidolini	Messor	barbarus	20	NA	NA	breeding	NA
993	Messor_barbarus	993	2.69	1.77	2.79	1.36	0	9.69	0.107339	0.115758	0.0990342	0.0656529	1.70929	1.16	1.89929	1.03786	0	6.82143	0.0583283	1.57514	1.07115	1.80206	1.00697	0	6.48445	Holometabola	Neoptera	Endopterygota	Hymenoptera	Apocrita	Formicoidea	Formicidae	Myrmicinae	Pheidolini	Messor	barbarus	20	NA	NA	breeding	NA
994	Messor_barbarus	993	2.69	1.77	2.79	1.36	0	9.69	0.101317	0.115758	0.0990342	0.0656529	1.70929	1.16	1.89929	1.03786	0	6.82143	0.0583283	1.57514	1.07115	1.80206	1.00697	0	6.48445	Holometabola	Neoptera	Endopterygota	Hymenoptera	Apocrita	Formicoidea	Formicidae	Myrmicinae	Pheidolini	Messor	barbarus	20	NA	NA	breeding	NA
995	Messor_barbarus	993	2.69	1.77	2.79	1.36	0	9.69	0.115758	0.115758	0.0990342	0.0656529	1.70929	1.16	1.89929	1.03786	0	6.82143	0.0583283	1.57514	1.07115	1.80206	1.00697	0	6.48445	Holometabola	Neoptera	Endopterygota	Hymenoptera	Apocrita	Formicoidea	Formicidae	Myrmicinae	Pheidolini	Messor	barbarus	20	NA	NA	breeding	NA
2302	Messor_barbarus	750	1.1	0.7	1.35	0.85	0	4.7	0.0466816	0.0466816	0.043638	0.0656529	1.70929	1.16	1.89929	1.03786	0	6.82143	0.0583283	1.57514	1.07115	1.80206	1.00697	0	6.48445	Holometabola	Neoptera	Endopterygota	Hymenoptera	Apocrita	Formicoidea	Formicidae	Myrmicinae	Pheidolini	Messor	barbarus	20	NA	NA	breeding	NA
2303	Messor_barbarus	750	1.1	0.7	1.35	0.85	0	4.7	0.0400701	0.0466816	0.043638	0.0656529	1.70929	1.16	1.89929	1.03786	0	6.82143	0.0583283	1.57514	1.07115	1.80206	1.00697	0	6.48445	Holometabola	Neoptera	Endopterygota	Hymenoptera	Apocrita	Formicoidea	Formicidae	Myrmicinae	Pheidolini	Messor	barbarus	20	NA	NA	breeding	NA
2304	Messor_barbarus	751	1.06	0.75	1.33	0.76	0	4.81	0.0359639	0.0437847	0.0357768	0.0656529	1.70929	1.16	1.89929	1.03786	0	6.82143	0.0583283	1.57514	1.07115	1.80206	1.00697	0	6.48445	Holometabola	Neoptera	Endopterygota	Hymenoptera	Apocrita	Formicoidea	Formicidae	Myrmicinae	Pheidolini	Messor	barbarus	20	NA	NA	breeding	NA
2305	Messor_barbarus	751	1.06	0.75	1.33	0.76	0	4.81	0.0327954	0.0437847	0.0357768	0.0656529	1.70929	1.16	1.89929	1.03786	0	6.82143	0.0583283	1.57514	1.07115	1.80206	1.00697	0	6.48445	Holometabola	Neoptera	Endopterygota	Hymenoptera	Apocrita	Formicoidea	Formicidae	Myrmicinae	Pheidolini	Messor	barbarus	20	NA	NA	breeding	NA
756	Pheidole_noda	782	1.23	1.3	1.73	1.58	0	6.18	0.0902234	0.0902234	0.0902234	0.0902234	1.23	1.3	1.73	1.58	0	6.18	0.0902234	1.23	1.3	1.73	1.58	0	6.18	Holometabola	Neoptera	Endopterygota	Hymenoptera	Apocrita	Formicoidea	Formicidae	Myrmicinae	Pheidolini	Pheidole	noda	20	NA	NA	breeding	NA
1263	Carebara_sp_AUS1	1336	1.5	1.02	1.73	0.77	0	4.22	0.265394	0.265394	0.265394	0.350284	1.72167	1.21833	2.055	0.945	0	6.07167	0.347901	1.71841	1.2146	2.04871	0.941391	0	6.00265	Holometabola	Neoptera	Endopterygota	Hymenoptera	Apocrita	Formicoidea	Formicidae	Myrmicinae	Pheidologetonini	Carebara	sp_AUS1	2	-21.1448	148.498	Australia	Cwa
1314	Carebara_sp_AUS1	1387	1.71	1.21	2.24	0.98	0	6.21	0.362715	0.362715	0.362715	0.350284	1.72167	1.21833	2.055	0.945	0	6.07167	0.347901	1.71841	1.2146	2.04871	0.941391	0	6.00265	Holometabola	Neoptera	Endopterygota	Hymenoptera	Apocrita	Formicoidea	Formicidae	Myrmicinae	Pheidologetonini	Carebara	sp_AUS1	2	-27.6022	151.943	Australia	Cfa
1315	Carebara_sp_AUS1	1388	1.78	1.27	2.09	0.98	0	6.5	0.286031	0.368399	0.316419	0.350284	1.72167	1.21833	2.055	0.945	0	6.07167	0.347901	1.71841	1.2146	2.04871	0.941391	0	6.00265	Holometabola	Neoptera	Endopterygota	Hymenoptera	Apocrita	Formicoidea	Formicidae	Myrmicinae	Pheidologetonini	Carebara	sp_AUS1	2	-27.6022	151.943	Australia	Cfa
2115	Carebara_sp_AUS1	1388	1.78	1.27	2.09	0.98	0	6.5	0.283175	0.368399	0.316419	0.350284	1.72167	1.21833	2.055	0.945	0	6.07167	0.347901	1.71841	1.2146	2.04871	0.941391	0	6.00265	Holometabola	Neoptera	Endopterygota	Hymenoptera	Apocrita	Formicoidea	Formicidae	Myrmicinae	Pheidologetonini	Carebara	sp_AUS1	2	-27.6022	151.943	Australia	Cfa
2116	Carebara_sp_AUS1	1388	1.78	1.27	2.09	0.98	0	6.5	0.368399	0.368399	0.316419	0.350284	1.72167	1.21833	2.055	0.945	0	6.07167	0.347901	1.71841	1.2146	2.04871	0.941391	0	6.00265	Holometabola	Neoptera	Endopterygota	Hymenoptera	Apocrita	Formicoidea	Formicidae	Myrmicinae	Pheidologetonini	Carebara	sp_AUS1	2	-27.6022	151.943	Australia	Cfa
2117	Carebara_sp_AUS1	1388	1.78	1.27	2.09	0.98	0	6.5	0.32807	0.368399	0.316419	0.350284	1.72167	1.21833	2.055	0.945	0	6.07167	0.347901	1.71841	1.2146	2.04871	0.941391	0	6.00265	Holometabola	Neoptera	Endopterygota	Hymenoptera	Apocrita	Formicoidea	Formicidae	Myrmicinae	Pheidologetonini	Carebara	sp_AUS1	2	-27.6022	151.943	Australia	Cfa
759	Neoponera_apicalis	785	1.89	1.49	2.57	3.39	0	14.35	0.190141	0.190141	0.190141	0.190141	1.89	1.49	2.57	3.39	0	14.35	0.190141	1.89	1.49	2.57	3.39	0	14.35	Holometabola	Neoptera	Endopterygota	Hymenoptera	Apocrita	Formicoidea	Formicidae	Ponerinae	Ponerini	Neoponera	apicalis	2	NA	NA	breeding	NA
1413	Neoponera_foetida_sl	1478	3	2.05	4.95	2.66	0	16.53	0.183394	0.183394	0.183394	0.347467	2.97875	1.81625	4.9725	2.17125	0	15.9025	0.335133	2.97731	1.80845	4.93178	2.15287	0	15.7774	Holometabola	Neoptera	Endopterygota	Hymenoptera	Apocrita	Formicoidea	Formicidae	Ponerinae	Ponerini	Neoponera	foetida_sl	20	9.15588	-79.8488	Panama	Am
1419	Neoponera_foetida_sl	1482	2.89	1.65	4.38	1.9	0	13.97	0.0333171	0.314216	0.234532	0.347467	2.97875	1.81625	4.9725	2.17125	0	15.9025	0.335133	2.97731	1.80845	4.93178	2.15287	0	15.7774	Holometabola	Neoptera	Endopterygota	Hymenoptera	Apocrita	Formicoidea	Formicidae	Ponerinae	Ponerini	Neoponera	foetida_sl	20	9.15588	-79.8488	Panama	Am
1422	Neoponera_foetida_sl	1482	2.89	1.65	4.38	1.9	0	13.97	0.314216	0.314216	0.234532	0.347467	2.97875	1.81625	4.9725	2.17125	0	15.9025	0.335133	2.97731	1.80845	4.93178	2.15287	0	15.7774	Holometabola	Neoptera	Endopterygota	Hymenoptera	Apocrita	Formicoidea	Formicidae	Ponerinae	Ponerini	Neoponera	foetida_sl	20	9.15588	-79.8488	Panama	Am
1423	Neoponera_foetida_sl	1482	2.89	1.65	4.38	1.9	0	13.97	0.309046	0.314216	0.234532	0.347467	2.97875	1.81625	4.9725	2.17125	0	15.9025	0.335133	2.97731	1.80845	4.93178	2.15287	0	15.7774	Holometabola	Neoptera	Endopterygota	Hymenoptera	Apocrita	Formicoidea	Formicidae	Ponerinae	Ponerini	Neoponera	foetida_sl	20	9.15588	-79.8488	Panama	Am
1424	Neoponera_foetida_sl	1482	2.89	1.65	4.38	1.9	0	13.97	0.281549	0.314216	0.234532	0.347467	2.97875	1.81625	4.9725	2.17125	0	15.9025	0.335133	2.97731	1.80845	4.93178	2.15287	0	15.7774	Holometabola	Neoptera	Endopterygota	Hymenoptera	Apocrita	Formicoidea	Formicidae	Ponerinae	Ponerini	Neoponera	foetida_sl	2	9.15588	-79.8488	Panama	Am
1589	Neoponera_foetida_sl	1601	3.09	1.96	5.77	2.37	0	18.27	0.395966	0.446491	0.406628	0.347467	2.97875	1.81625	4.9725	2.17125	0	15.9025	0.335133	2.97731	1.80845	4.93178	2.15287	0	15.7774	Holometabola	Neoptera	Endopterygota	Hymenoptera	Apocrita	Formicoidea	Formicidae	Ponerinae	Ponerini	Neoponera	foetida_sl	2	9.12447	-79.859	Panama	Am
2174	Neoponera_foetida_sl	1601	3.09	1.96	5.77	2.37	0	18.27	0.446491	0.446491	0.406628	0.347467	2.97875	1.81625	4.9725	2.17125	0	15.9025	0.335133	2.97731	1.80845	4.93178	2.15287	0	15.7774	Holometabola	Neoptera	Endopterygota	Hymenoptera	Apocrita	Formicoidea	Formicidae	Ponerinae	Ponerini	Neoponera	foetida_sl	2	9.12447	-79.859	Panama	Am
2175	Neoponera_foetida_sl	1601	3.09	1.96	5.77	2.37	0	18.27	0.377427	0.446491	0.406628	0.347467	2.97875	1.81625	4.9725	2.17125	0	15.9025	0.335133	2.97731	1.80845	4.93178	2.15287	0	15.7774	Holometabola	Neoptera	Endopterygota	Hymenoptera	Apocrita	Formicoidea	Formicidae	Ponerinae	Ponerini	Neoponera	foetida_sl	2	9.12447	-79.859	Panama	Am
1616	Odontomachus_haematodus_sl	1623	2.05	1.43	4.03	0.99	0	10.65	0.0794784	0.0794784	0.0794784	0.0794784	2.05	1.43	4.03	0.99	0	10.65	0.0794784	2.05	1.43	4.03	0.99	0	10.65	Holometabola	Neoptera	Endopterygota	Hymenoptera	Apocrita	Formicoidea	Formicidae	Ponerinae	Ponerini	Odontomachus	haematodus_sl	20	8.99258	-79.5457	Panama	Am
1218	Pseudoneoponera_sp_AUS1	1291	3.29	2.33	3.64	2.57	0	14.4	0.557204	0.557204	0.557204	0.557204	3.29	2.33	3.64	2.57	0	14.4	0.557204	3.29	2.33	3.64	2.57	0	14.4	Holometabola	Neoptera	Endopterygota	Hymenoptera	Apocrita	Formicoidea	Formicidae	Ponerinae	Ponerini	Pseudoneoponera	sp_AUS1	2	-19.0477	146.395	Australia	Cwa
1522	Pseudomyrmex_boopis	1553	1.17	0.58	1.41	0.84	0	6.24	0.0626813	0.0626813	0.0521565	0.0553254	1.16833	0.736667	1.545	0.835	0	6.34833	0.0544676	1.16777	0.71981	1.53909	0.834924	0	6.31964	Holometabola	Neoptera	Endopterygota	Hymenoptera	Apocrita	Formicoidea	Formicidae	Pseudomyrmecinae	-	Pseudomyrmex	boopis	20	9.20586	-79.6252	Panama	Am
1523	Pseudomyrmex_boopis	1554	1.13	0.89	1.68	0.84	0	7.04	0.0422352	0.0422352	0.0421204	0.0553254	1.16833	0.736667	1.545	0.835	0	6.34833	0.0544676	1.16777	0.71981	1.53909	0.834924	0	6.31964	Holometabola	Neoptera	Endopterygota	Hymenoptera	Apocrita	Formicoidea	Formicidae	Pseudomyrmecinae	-	Pseudomyrmex	boopis	20	9.20586	-79.6252	Panama	Am
1624	Pseudomyrmex_boopis	1631	1.24	0.9	1.68	0.81	0	5.29	0.0594383	0.0594383	0.0594383	0.0553254	1.16833	0.736667	1.545	0.835	0	6.34833	0.0544676	1.16777	0.71981	1.53909	0.834924	0	6.31964	Holometabola	Neoptera	Endopterygota	Hymenoptera	Apocrita	Formicoidea	Formicidae	Pseudomyrmecinae	-	Pseudomyrmex	boopis	20	8.99258	-79.5457	Panama	Am
2154	Pseudomyrmex_boopis	1553	1.17	0.58	1.41	0.84	0	6.24	0.0498153	0.0626813	0.0521565	0.0553254	1.16833	0.736667	1.545	0.835	0	6.34833	0.0544676	1.16777	0.71981	1.53909	0.834924	0	6.31964	Holometabola	Neoptera	Endopterygota	Hymenoptera	Apocrita	Formicoidea	Formicidae	Pseudomyrmecinae	-	Pseudomyrmex	boopis	20	9.20586	-79.6252	Panama	Am
2155	Pseudomyrmex_boopis	1553	1.17	0.58	1.41	0.84	0	6.24	0.043973	0.0626813	0.0521565	0.0553254	1.16833	0.736667	1.545	0.835	0	6.34833	0.0544676	1.16777	0.71981	1.53909	0.834924	0	6.31964	Holometabola	Neoptera	Endopterygota	Hymenoptera	Apocrita	Formicoidea	Formicidae	Pseudomyrmecinae	-	Pseudomyrmex	boopis	20	9.20586	-79.6252	Panama	Am
2156	Pseudomyrmex_boopis	1554	1.13	0.89	1.68	0.84	0	7.04	0.0420056	0.0422352	0.0421204	0.0553254	1.16833	0.736667	1.545	0.835	0	6.34833	0.0544676	1.16777	0.71981	1.53909	0.834924	0	6.31964	Holometabola	Neoptera	Endopterygota	Hymenoptera	Apocrita	Formicoidea	Formicidae	Pseudomyrmecinae	-	Pseudomyrmex	boopis	20	9.20586	-79.6252	Panama	Am
1524	Pseudomyrmex_simulans	1555	1.2	1	2.08	0.95	0	9.4	0.0790483	0.0790483	0.0790483	0.0732017	1.14	1.0975	2.2	0.9875	0	9.1675	0.0731265	1.13949	1.096	2.19888	0.987259	0	9.16653	Holometabola	Neoptera	Endopterygota	Hymenoptera	Apocrita	Formicoidea	Formicidae	Pseudomyrmecinae	-	Pseudomyrmex	simulans	20	9.20586	-79.6252	Panama	Am
1525	Pseudomyrmex_simulans	1556	1.12	1.13	2.24	1	0	9.09	0.0383243	0.0712528	0.0534905	0.0732017	1.14	1.0975	2.2	0.9875	0	9.1675	0.0731265	1.13949	1.096	2.19888	0.987259	0	9.16653	Holometabola	Neoptera	Endopterygota	Hymenoptera	Apocrita	Formicoidea	Formicidae	Pseudomyrmecinae	-	Pseudomyrmex	simulans	20	9.20586	-79.6252	Panama	Am
1526	Pseudomyrmex_simulans	1556	1.12	1.13	2.24	1	0	9.09	0.0712528	0.0712528	0.0534905	0.0732017	1.14	1.0975	2.2	0.9875	0	9.1675	0.0731265	1.13949	1.096	2.19888	0.987259	0	9.16653	Holometabola	Neoptera	Endopterygota	Hymenoptera	Apocrita	Formicoidea	Formicidae	Pseudomyrmecinae	-	Pseudomyrmex	simulans	20	9.20586	-79.6252	Panama	Am
1527	Pseudomyrmex_simulans	1556	1.12	1.13	2.24	1	0	9.09	0.0508944	0.0712528	0.0534905	0.0732017	1.14	1.0975	2.2	0.9875	0	9.1675	0.0731265	1.13949	1.096	2.19888	0.987259	0	9.16653	Holometabola	Neoptera	Endopterygota	Hymenoptera	Apocrita	Formicoidea	Formicidae	Pseudomyrmecinae	-	Pseudomyrmex	simulans	20	9.20586	-79.6252	Panama	Am
1580	Pseudomyrmex_sp_PAN1	1595	1.74	1.22	2.03	0.9	0	8.68	0.0676503	0.0676503	0.0565385	0.071445	1.64667	1.10667	2.00556	0.948889	0	8.43556	0.0709965	1.64176	1.09847	2.0053	0.943816	0	8.42372	Holometabola	Neoptera	Endopterygota	Hymenoptera	Apocrita	Formicoidea	Formicidae	Pseudomyrmecinae	-	Pseudomyrmex	sp_PAN1	2	9.15588	-79.8488	Panama	Am
1583	Pseudomyrmex_sp_PAN1	1595	1.74	1.22	2.03	0.9	0	8.68	0.0539613	0.0676503	0.0565385	0.071445	1.64667	1.10667	2.00556	0.948889	0	8.43556	0.0709965	1.64176	1.09847	2.0053	0.943816	0	8.42372	Holometabola	Neoptera	Endopterygota	Hymenoptera	Apocrita	Formicoidea	Formicidae	Pseudomyrmecinae	-	Pseudomyrmex	sp_PAN1	20	9.15588	-79.8488	Panama	Am
1625	Pseudomyrmex_sp_PAN1	1632	1.63	0.91	2	1.14	0	8.64	0.0562146	0.065346	0.0607803	0.071445	1.64667	1.10667	2.00556	0.948889	0	8.43556	0.0709965	1.64176	1.09847	2.0053	0.943816	0	8.42372	Holometabola	Neoptera	Endopterygota	Hymenoptera	Apocrita	Formicoidea	Formicidae	Pseudomyrmecinae	-	Pseudomyrmex	sp_PAN1	20	8.99258	-79.5457	Panama	Am
1630	Pseudomyrmex_sp_PAN1	1637	1.43	1.02	1.95	0.88	0	7.62	0.0519942	0.0870308	0.0695125	0.071445	1.64667	1.10667	2.00556	0.948889	0	8.43556	0.0709965	1.64176	1.09847	2.0053	0.943816	0	8.42372	Holometabola	Neoptera	Endopterygota	Hymenoptera	Apocrita	Formicoidea	Formicidae	Pseudomyrmecinae	-	Pseudomyrmex	sp_PAN1	20	9.12155	-79.7085	Panama	Am
2167	Pseudomyrmex_sp_PAN1	1595	1.74	1.22	2.03	0.9	0	8.68	0.0533984	0.0676503	0.0565385	0.071445	1.64667	1.10667	2.00556	0.948889	0	8.43556	0.0709965	1.64176	1.09847	2.0053	0.943816	0	8.42372	Holometabola	Neoptera	Endopterygota	Hymenoptera	Apocrita	Formicoidea	Formicidae	Pseudomyrmecinae	-	Pseudomyrmex	sp_PAN1	20	9.15588	-79.8488	Panama	Am
2168	Pseudomyrmex_sp_PAN1	1595	1.74	1.22	2.03	0.9	0	8.68	0.0501067	0.0676503	0.0565385	0.071445	1.64667	1.10667	2.00556	0.948889	0	8.43556	0.0709965	1.64176	1.09847	2.0053	0.943816	0	8.42372	Holometabola	Neoptera	Endopterygota	Hymenoptera	Apocrita	Formicoidea	Formicidae	Pseudomyrmecinae	-	Pseudomyrmex	sp_PAN1	20	9.15588	-79.8488	Panama	Am
2169	Pseudomyrmex_sp_PAN1	1595	1.74	1.22	2.03	0.9	0	8.68	0.0575757	0.0676503	0.0565385	0.071445	1.64667	1.10667	2.00556	0.948889	0	8.43556	0.0709965	1.64176	1.09847	2.0053	0.943816	0	8.42372	Holometabola	Neoptera	Endopterygota	Hymenoptera	Apocrita	Formicoidea	Formicidae	Pseudomyrmecinae	-	Pseudomyrmex	sp_PAN1	20	9.15588	-79.8488	Panama	Am
2185	Pseudomyrmex_sp_PAN1	1632	1.63	0.91	2	1.14	0	8.64	0.065346	0.065346	0.0607803	0.071445	1.64667	1.10667	2.00556	0.948889	0	8.43556	0.0709965	1.64176	1.09847	2.0053	0.943816	0	8.42372	Holometabola	Neoptera	Endopterygota	Hymenoptera	Apocrita	Formicoidea	Formicidae	Pseudomyrmecinae	-	Pseudomyrmex	sp_PAN1	20	8.99258	-79.5457	Panama	Am
2188	Pseudomyrmex_sp_PAN1	1637	1.43	1.02	1.95	0.88	0	7.62	0.0870308	0.0870308	0.0695125	0.071445	1.64667	1.10667	2.00556	0.948889	0	8.43556	0.0709965	1.64176	1.09847	2.0053	0.943816	0	8.42372	Holometabola	Neoptera	Endopterygota	Hymenoptera	Apocrita	Formicoidea	Formicidae	Pseudomyrmecinae	-	Pseudomyrmex	sp_PAN1	20	9.12155	-79.7085	Panama	Am
1521	Pseudomyrmex_spinicola	1552	0.89	0.88	1.43	0.58	0	5.43	0.0376914	0.0376914	0.0376914	0.0376914	0.89	0.88	1.43	0.58	0	5.43	0.0376914	0.89	0.88	1.43	0.58	0	5.43	Holometabola	Neoptera	Endopterygota	Hymenoptera	Apocrita	Formicoidea	Formicidae	Pseudomyrmecinae	-	Pseudomyrmex	spinicola	2	9.20586	-79.6252	Panama	Am
1203	Tetraponera_sp_AUS1	1276	1.15	0.86	1.45	0.97	0	7.4	0.0945419	0.0945419	0.0945419	0.0945419	1.15	0.86	1.45	0.97	0	7.4	0.0945419	1.15	0.86	1.45	0.97	0	7.4	Holometabola	Neoptera	Endopterygota	Hymenoptera	Apocrita	Formicoidea	Formicidae	Pseudomyrmecinae	-	Tetraponera	sp_AUS1	2	-16.8638	145.599	Australia	Am
1490	Formicidae_sp_PAN1	1526	1.81	1.16	1.71	1.64	9.07	10.94	0.103859	0.16992	0.13689	0.16992	1.81	1.16	1.71	1.64	9.07	10.94	0.16992	1.81	1.16	1.71	1.64	9.07	10.94	Holometabola	Neoptera	Endopterygota	Hymenoptera	Apocrita	Formicoidea	Formicidae	x	x	Formicidae	sp_PAN1	2	9.15588	-79.8488	Panama	Am
1491	Formicidae_sp_PAN1	1526	1.81	1.16	1.71	1.64	9.07	10.94	0.16992	0.16992	0.13689	0.16992	1.81	1.16	1.71	1.64	9.07	10.94	0.16992	1.81	1.16	1.71	1.64	9.07	10.94	Holometabola	Neoptera	Endopterygota	Hymenoptera	Apocrita	Formicoidea	Formicidae	x	x	Formicidae	sp_PAN1	2	9.15588	-79.8488	Panama	Am
1474	Formicidae_sp_PAN2	1513	1.99	1.43	2.12	2.22	8.99	11.54	0.0623679	0.0623679	0.0454964	0.0623679	1.99	1.43	2.12	2.22	8.99	11.54	0.0623679	1.99	1.43	2.12	2.22	8.99	11.54	Holometabola	Neoptera	Endopterygota	Hymenoptera	Apocrita	Formicoidea	Formicidae	x	x	Formicidae	sp_PAN2	20	9.15588	-79.8488	Panama	Am
[truncated: 689 more rows]
